# Supplementary material for: Memristor-based storage system with convolutional autoencoder-based image compression network
Source: Nat Commun. 2024 Feb 7;15:1132. doi: 10.1038/s41467-024-45312-0 (PMC10850548; doi:10.1038/s41467-024-45312-0)
Supplement: Supplementary file 3 — Source data [file 41467_2024_45312_MOESM3_ESM.zip]

Archive with 57 entries (44 files):
- Source Data File/
- Source Data File/Figure 2/
- Source Data File/Figure 2/Figure 2b.xlsx
- Source Data File/Figure 2/Figure 2c.xlsx
- Source Data File/Figure 3/
- Source Data File/Figure 3/Figure 3c.xlsx
- Source Data File/Figure 3/Figure 3e.xlsx
- Source Data File/Figure 3/Figure 3f.xlsx
- Source Data File/Figure 3/Figure 3h.xlsx
- Source Data File/Figure 4/
- Source Data File/Figure 4/Figure 4.xlsx
- Source Data File/Figure 4/Images/
- Source Data File/Figure 4/Images/experimental/
- Source Data File/Figure 4/Images/experimental/compressed feature maps/
- Source Data File/Figure 4/Images/experimental/compressed feature maps/feature map #1.tif
- Source Data File/Figure 4/Images/experimental/compressed feature maps/feature map #2.tif
- Source Data File/Figure 4/Images/experimental/compressed feature maps/feature map #3.tif
- Source Data File/Figure 4/Images/experimental/compressed feature maps/feature map #4.tif
- Source Data File/Figure 4/Images/experimental/compressed feature maps/feature map #5.tif
- Source Data File/Figure 4/Images/experimental/compressed feature maps/feature map #6.tif
- Source Data File/Figure 4/Images/experimental/compressed feature maps/feature map #7.tif
- Source Data File/Figure 4/Images/experimental/compressed feature maps/feature map #8.tif
- Source Data File/Figure 4/Images/experimental/ouput maps/
- Source Data File/Figure 4/Images/experimental/ouput maps/output map B.tif
- Source Data File/Figure 4/Images/experimental/ouput maps/output map G.tif
- Source Data File/Figure 4/Images/experimental/ouput maps/output map R.tif
- Source Data File/Figure 4/Images/experimental/ouput maps/output.tif
- Source Data File/Figure 4/Images/experimental/pixel quantization/
- Source Data File/Figure 4/Images/experimental/pixel quantization/feature map #1.tif
- Source Data File/Figure 4/Images/experimental/pixel quantization/feature map #2.tif
- Source Data File/Figure 4/Images/experimental/pixel quantization/feature map #3.tif
- Source Data File/Figure 4/Images/experimental/pixel quantization/feature map #4.tif
- Source Data File/Figure 4/Images/experimental/pixel quantization/feature map #5.tif
- Source Data File/Figure 4/Images/experimental/pixel quantization/feature map #6.tif
- Source Data File/Figure 4/Images/experimental/pixel quantization/feature map #7.tif
- Source Data File/Figure 4/Images/experimental/pixel quantization/feature map #8.tif
- Source Data File/Figure 4/Images/simulation/
- Source Data File/Figure 4/Images/simulation/compressed feature maps/
- Source Data File/Figure 4/Images/simulation/compressed feature maps/feature map #1.tif
- Source Data File/Figure 4/Images/simulation/compressed feature maps/feature map #2.tif
- Source Data File/Figure 4/Images/simulation/compressed feature maps/feature map #3.tif
- Source Data File/Figure 4/Images/simulation/compressed feature maps/feature map #4.tif
- Source Data File/Figure 4/Images/simulation/compressed feature maps/feature map #5.tif
- Source Data File/Figure 4/Images/simulation/compressed feature maps/feature map #6.tif
- Source Data File/Figure 4/Images/simulation/compressed feature maps/feature map #7.tif
- Source Data File/Figure 4/Images/simulation/compressed feature maps/feature map #8.tif
- Source Data File/Figure 4/Images/simulation/output maps/
- Source Data File/Figure 4/Images/simulation/output maps/output map B.tif
- Source Data File/Figure 4/Images/simulation/output maps/output map G.tif
- Source Data File/Figure 4/Images/simulation/output maps/output map R.tif
- Source Data File/Figure 4/Images/simulation/output maps/output.tif
- Source Data File/Figure 5/
- Source Data File/Figure 5/Figure 5a.xlsx
- Source Data File/Figure 5/Figure 5b.xlsx
- Source Data File/Figure 5/Figure 5c.xlsx
- Source Data File/Figure 5/Figure 5d.xlsx
- Source Data File/Figure 5/Figure 5e.xlsx
