# Supplementary material for: Memristor-based storage system with convolutional autoencoder-based image compression network
Source: Nat Commun. 2024 Feb 7;15:1132. doi: 10.1038/s41467-024-45312-0 (PMC10850548; doi:10.1038/s41467-024-45312-0)
Supplement: Supplementary file 3 — Source data [file 41467_2024_45312_MOESM3_ESM.zip › Source Data File/Figure 2/Figure 2b.xlsx]

## Sheet: Fig. 2b
	Voltage (V)	Current from cell #1 to cell #100 (A)
	0	2.369e-09	5.45e-10	1.4835e-09	1.724e-09	1.9735e-09	2.09e-09	8e-12	1.145e-10	7.035e-10	5.15e-11	1.825e-09	8.25e-10	2.152e-09	1.173e-09	1.2735e-09	2.2475e-09	2.01e-09	1.106e-09	6.955e-10	4.805e-10	2.1255e-09	1.512e-09	2.225e-10	2.09e-09	1.7275e-09	1.3665e-09	7.385e-10	2.615e-10	4.5e-10	1.944e-09	1.5175e-09	9.16e-10	6.165e-10	2.071e-09	8.44e-10	1.886e-09	1.769e-09	1.1545e-09	1.68e-10	2.137e-09	2.1265e-09	1.0915e-09	1.0525e-09	2.0775e-09	8.475e-10	1.6395e-09	2.1665e-09	6.685e-10
	0.01	2.5095e-09	4.6315e-09	2.329e-09	1.3875e-09	1.158e-09	1.653e-09	1.409e-09	1.248e-09	3.6335e-09	6.59e-10	1.438e-09	4.5755e-09	2.972e-09	3.6285e-09	1.088e-09	1.705e-09	1.9695e-09	1.628e-09	1.3475e-09	3.9505e-09	2.615e-09	1.4085e-09	1.6135e-09	1.933e-09	1.288e-09	1.3335e-09	1.6175e-09	2.6525e-09	2.508e-09	1.3545e-09	1.288e-09	1.589e-09	3.662e-09	2.2865e-09	1.242e-09	1.3565e-09	1.4255e-09	1.209e-09	1.471e-09	1.41e-09	1.573e-09	3.827e-09	1.695e-09	2.902e-09	1.809e-09	1.613e-09	1.3315e-09	3.593e-09
	0.02	3.8825e-09	4.308e-09	3.003e-09	4.1695e-09	2.0105e-09	5.655e-09	3.4035e-09	3.5465e-09	1.5065e-09	3.385e-09	6.2865e-09	3.2925e-09	7.4585e-09	1.764e-09	6.066e-09	5.2555e-09	6.3395e-09	7.4785e-09	6.7045e-09	5.0035e-09	6.482e-09	6.6645e-09	3.293e-09	5.6435e-09	6.6085e-09	6.4755e-09	6.932e-09	4.17e-09	1.7455e-09	5.296e-09	5.9395e-09	6.392e-09	2.1245e-09	4.1075e-09	5.803e-09	3.762e-09	5.942e-09	5.774e-09	4.491e-09	3.535e-09	4.1165e-09	1.9055e-09	7.302e-09	6.498e-09	7.1465e-09	7.0515e-09	3.594e-09	1.713e-09
	0.03	6.9005e-09	9.558e-09	7.8355e-09	3.46e-09	2.916e-09	4.2885e-09	3.4475e-09	8.4135e-09	5.1795e-09	8.1155e-09	4.339e-09	7.9635e-09	1.288e-08	5.4415e-09	9.665e-09	4.057e-09	5.5265e-09	6.6715e-09	5.205e-09	9.675e-09	6.343e-09	5.6e-09	8.1755e-09	5.1755e-09	5.551e-09	4.819e-09	5.667e-09	9.474e-09	5.675e-09	3.5225e-09	3.961e-09	4.6525e-09	6.2345e-09	6.1085e-09	3.8935e-09	3.623e-09	4.2005e-09	3.5535e-09	9.741e-09	3.515e-09	4.461e-09	5.66e-09	6.7315e-09	8e-09	5.632e-09	1.014e-08	3.4835e-09	5.5935e-09
	0.04	1.035e-08	1.2265e-08	1.116e-08	7.4295e-09	3.0175e-09	8.6835e-09	7.8035e-09	6.6395e-09	8.7635e-09	5.542e-09	8.401e-09	1.0645e-08	1.1535e-08	5.45e-09	1.5025e-08	8.364e-09	9.945e-09	1.163e-08	1.069e-08	1.5025e-08	9.88e-09	9.88e-09	6.2725e-09	1.15e-08	9.53e-09	8.7725e-09	9.055e-09	1.0075e-08	4.978e-09	7.716e-09	7.7145e-09	8.819e-09	1.067e-08	1.2055e-08	7.773e-09	7.939e-09	8.211e-09	7.2925e-09	1.0345e-08	7.813e-09	8.754e-09	1.019e-08	1.1505e-08	1.0265e-08	9.04e-09	1.4385e-08	7.692e-09	5.69e-09
	0.05	1.249e-08	1.79e-08	1.0305e-08	1.1125e-08	7.1635e-09	1.0495e-08	7.3e-09	1.0265e-08	1.102e-08	8.55e-09	1.049e-08	1.6025e-08	1.552e-08	1.1605e-08	1.419e-08	9.95e-09	1.3985e-08	1.289e-08	1.158e-08	1.4625e-08	1.595e-08	1.328e-08	9.745e-09	1.0655e-08	1.5195e-08	1.0905e-08	1.055e-08	1.453e-08	8.127e-09	1.2345e-08	9.63e-09	1.0835e-08	1.0385e-08	9.77e-09	1.0095e-08	1.069e-08	9.9e-09	1.1235e-08	1.3695e-08	1.0605e-08	1.184e-08	9.99e-09	1.278e-08	1.519e-08	1.122e-08	1.7235e-08	1.0315e-08	9.345e-09
	0.06	1.4015e-08	1.6915e-08	1.547e-08	9.805e-09	4.4435e-09	1.552e-08	1.169e-08	1.1125e-08	1.0285e-08	1.109e-08	1.5435e-08	1.462e-08	2.0085e-08	9.78e-09	1.936e-08	1.497e-08	1.279e-08	1.7855e-08	1.278e-08	1.9805e-08	1.4415e-08	1.515e-08	1.0585e-08	1.296e-08	1.365e-08	1.585e-08	1.5245e-08	1.357e-08	1.032e-08	9.62e-09	1.2865e-08	1.4175e-08	1.523e-08	1.3285e-08	1.177e-08	1.039e-08	1.3605e-08	9.31e-09	1.4455e-08	1.0095e-08	9.795e-09	1.2635e-08	1.7615e-08	2.104e-08	1.5525e-08	1.897e-08	1.173e-08	1.234e-08
	0.07	1.8575e-08	2.135e-08	1.298e-08	1.3365e-08	7.5015e-09	1.378e-08	9.295e-09	1.5595e-08	1.418e-08	1.366e-08	1.302e-08	1.911e-08	2.2655e-08	1.279e-08	2.432e-08	1.2565e-08	1.701e-08	2.3445e-08	1.784e-08	2.509e-08	1.701e-08	1.6405e-08	1.4425e-08	1.78e-08	1.709e-08	1.438e-08	1.939e-08	1.8385e-08	1.411e-08	1.367e-08	1.1835e-08	1.547e-08	1.298e-08	1.661e-08	1.2375e-08	1.3265e-08	1.383e-08	1.152e-08	1.896e-08	1.1505e-08	1.2405e-08	1.226e-08	2.271e-08	2.0585e-08	1.867e-08	2.408e-08	1.0335e-08	1.1485e-08
	0.08	2.386e-08	2.574e-08	1.6465e-08	1.3345e-08	1.0955e-08	1.7025e-08	1.247e-08	1.9495e-08	1.2055e-08	1.788e-08	1.632e-08	2.3995e-08	2.418e-08	1.559e-08	2.6665e-08	1.634e-08	2.2355e-08	2.2565e-08	2.188e-08	2.502e-08	2.1275e-08	2.089e-08	1.7795e-08	2.055e-08	2.0885e-08	1.703e-08	1.908e-08	2.325e-08	1.2425e-08	1.732e-08	1.5955e-08	1.6755e-08	1.737e-08	1.914e-08	1.64e-08	1.2015e-08	1.5265e-08	1.471e-08	2.4735e-08	1.12e-08	1.5805e-08	1.608e-08	2.1695e-08	2.4155e-08	1.919e-08	2.96e-08	1.1665e-08	1.5365e-08
	0.09	2.264e-08	2.9375e-08	1.9845e-08	1.4495e-08	1.0555e-08	2.0525e-08	1.5095e-08	1.855e-08	1.5655e-08	1.611e-08	1.991e-08	2.5955e-08	3.1085e-08	1.8145e-08	2.967e-08	1.9855e-08	2.126e-08	2.767e-08	2.1555e-08	2.914e-08	2.421e-08	2.5875e-08	1.673e-08	2.1105e-08	2.426e-08	2.1565e-08	2.364e-08	2.264e-08	1.6045e-08	1.634e-08	2.0635e-08	2.1765e-08	2e-08	1.9245e-08	2.04e-08	1.4825e-08	1.963e-08	1.764e-08	2.3325e-08	1.509e-08	1.8515e-08	2.073e-08	2.649e-08	2.9375e-08	2.3825e-08	2.957e-08	1.5485e-08	2.028e-08
	0.1	2.7665e-08	3.128e-08	2.2745e-08	1.866e-08	1.3445e-08	2.3745e-08	1.6355e-08	2.294e-08	1.95e-08	2.201e-08	2.285e-08	2.8125e-08	3.763e-08	1.838e-08	3.552e-08	2.2485e-08	2.4405e-08	3.2745e-08	2.6835e-08	3.422e-08	2.6155e-08	2.4305e-08	2.059e-08	2.5925e-08	2.5105e-08	2.5055e-08	2.939e-08	2.592e-08	1.9855e-08	2.064e-08	1.8605e-08	2.615e-08	2.2655e-08	2.413e-08	1.952e-08	2.1045e-08	2.2985e-08	1.6945e-08	2.8655e-08	1.936e-08	1.835e-08	1.9505e-08	3.1615e-08	3.374e-08	3.031e-08	3.505e-08	1.8055e-08	1.815e-08
	0.11	3.2135e-08	3.711e-08	2.341e-08	2.275e-08	1.0705e-08	2.421e-08	1.757e-08	2.891e-08	2.027e-08	2.6725e-08	2.341e-08	3.376e-08	3.7445e-08	2.262e-08	4.111e-08	2.3055e-08	2.891e-08	3.477e-08	3.276e-08	3.884e-08	3.0025e-08	2.923e-08	2.5725e-08	3.202e-08	3.074e-08	2.543e-08	2.829e-08	3.0185e-08	1.9265e-08	2.64e-08	2.1425e-08	2.612e-08	2.369e-08	2.9375e-08	2.3775e-08	1.902e-08	2.2795e-08	2.054e-08	3.313e-08	1.726e-08	2.2585e-08	2.318e-08	3.2975e-08	3.5385e-08	2.9135e-08	4.178e-08	1.7595e-08	2.1665e-08
	0.12	3.51e-08	4.3825e-08	2.863e-08	2.24e-08	1.459e-08	2.964e-08	2.1255e-08	2.801e-08	2.125e-08	2.5335e-08	2.7885e-08	3.94e-08	4.275e-08	2.7565e-08	4.273e-08	2.81e-08	3.26e-08	3.79e-08	3.232e-08	4.019e-08	3.578e-08	3.4885e-08	2.405e-08	3.095e-08	3.711e-08	3.025e-08	3.256e-08	3.402e-08	2.1125e-08	2.4835e-08	2.5145e-08	3.127e-08	2.86e-08	2.833e-08	2.901e-08	2.237e-08	2.6805e-08	2.566e-08	3.7045e-08	2.1175e-08	2.7495e-08	2.6785e-08	3.5595e-08	4.083e-08	3.3945e-08	4.2145e-08	2.1265e-08	2.5105e-08
	0.13	3.766e-08	4.382e-08	3.467e-08	2.6815e-08	1.6265e-08	3.5235e-08	2.53e-08	3.2055e-08	2.643e-08	2.8545e-08	3.322e-08	4.0685e-08	4.844e-08	2.687e-08	4.8885e-08	3.3495e-08	3.3555e-08	4.4595e-08	3.719e-08	4.613e-08	3.6045e-08	3.473e-08	2.7365e-08	3.559e-08	3.6265e-08	3.635e-08	3.6905e-08	3.4815e-08	2.518e-08	2.8705e-08	2.815e-08	3.745e-08	3.3945e-08	3.2455e-08	2.8115e-08	2.5835e-08	3.338e-08	2.3525e-08	3.9275e-08	2.469e-08	2.5505e-08	2.95e-08	4.07e-08	4.797e-08	3.862e-08	4.6365e-08	2.6885e-08	2.799e-08
	0.14	4.3455e-08	5.0355e-08	3.386e-08	3.2715e-08	1.7495e-08	3.468e-08	2.454e-08	3.6995e-08	3.047e-08	3.213e-08	3.2175e-08	4.6965e-08	5.3445e-08	3.142e-08	5.706e-08	3.2715e-08	3.86e-08	4.9305e-08	4.2445e-08	5.266e-08	4.1355e-08	3.816e-08	3.087e-08	4.0125e-08	4.2065e-08	3.525e-08	4.043e-08	3.978e-08	2.8635e-08	3.3005e-08	2.95e-08	3.725e-08	3.255e-08	3.712e-08	3.1455e-08	2.943e-08	3.1835e-08	2.7255e-08	4.5585e-08	2.561e-08	3.022e-08	3.0595e-08	4.55e-08	4.8135e-08	4.2805e-08	5.244e-08	2.467e-08	2.9155e-08
	0.15	4.971e-08	5.6415e-08	3.928e-08	3.142e-08	1.801e-08	3.941e-08	2.8585e-08	4.09e-08	3.0255e-08	3.548e-08	3.7285e-08	5.485e-08	5.652e-08	3.5205e-08	5.8405e-08	3.8115e-08	4.4565e-08	5.1335e-08	4.699e-08	5.369e-08	4.5295e-08	4.531e-08	3.3875e-08	4.3355e-08	4.766e-08	4.065e-08	4.254e-08	4.6385e-08	2.861e-08	3.684e-08	3.4195e-08	4.187e-08	3.774e-08	3.9785e-08	3.628e-08	2.9965e-08	3.678e-08	3.083e-08	5.2195e-08	2.6785e-08	3.391e-08	3.6045e-08	4.69e-08	5.4545e-08	4.505e-08	5.8085e-08	2.884e-08	3.3875e-08
	0.16	5.097e-08	6.075e-08	4.438e-08	3.561e-08	2.115e-08	4.503e-08	3.465e-08	4.277e-08	3.5385e-08	3.7545e-08	4.185e-08	5.5575e-08	6.348e-08	3.839e-08	6.4475e-08	4.2455e-08	4.4235e-08	5.792e-08	4.998e-08	5.9605e-08	4.929e-08	5.0035e-08	3.4585e-08	4.604e-08	5.192e-08	4.558e-08	4.8175e-08	4.553e-08	3.2735e-08	3.8215e-08	3.831e-08	4.738e-08	4.2905e-08	4.193e-08	4.0665e-08	3.516e-08	4.0845e-08	3.3605e-08	5.3405e-08	3.1765e-08	3.6925e-08	4.1615e-08	5.191e-08	6.046e-08	5.15e-08	6.0905e-08	3.2445e-08	3.928e-08
	0.17	5.72e-08	6.43e-08	4.7875e-08	4.0545e-08	2.38e-08	4.835e-08	3.3185e-08	4.8625e-08	4.179e-08	4.401e-08	4.4795e-08	6.184e-08	7.134e-08	4.1125e-08	7.121e-08	4.5625e-08	4.991e-08	6.603e-08	5.665e-08	6.5705e-08	5.1365e-08	5.19e-08	3.9205e-08	5.158e-08	5.3565e-08	4.99e-08	5.526e-08	5.1245e-08	3.862e-08	4.3925e-08	3.7475e-08	5.216e-08	4.5245e-08	4.7825e-08	4.1405e-08	4.0325e-08	4.4465e-08	3.436e-08	6.028e-08	3.6055e-08	3.837e-08	4.0965e-08	5.965e-08	6.5595e-08	5.8865e-08	6.7455e-08	3.5295e-08	3.8405e-08
	0.18	6.5515e-08	7.217e-08	5.11e-08	4.4235e-08	2.326e-08	5.081e-08	3.749e-08	5.555e-08	4.072e-08	4.9315e-08	4.754e-08	6.871e-08	7.298e-08	4.5775e-08	7.7905e-08	4.8895e-08	5.498e-08	6.695e-08	6.3415e-08	7.0205e-08	5.79e-08	5.778e-08	4.459e-08	5.8875e-08	6.081e-08	5.292e-08	5.5395e-08	5.618e-08	3.7245e-08	5.0915e-08	4.276e-08	5.4705e-08	4.667e-08	5.368e-08	4.6905e-08	4.002e-08	4.656e-08	3.9445e-08	6.8735e-08	3.551e-08	4.36e-08	4.7195e-08	5.9685e-08	6.9545e-08	5.9375e-08	7.5675e-08	3.694e-08	4.365e-08
	0.19	6.643e-08	7.85e-08	5.824e-08	4.6315e-08	2.737e-08	5.781e-08	4.2825e-08	5.5705e-08	4.6e-08	4.891e-08	5.358e-08	7.5315e-08	8.0285e-08	5.297e-08	8.2345e-08	5.552e-08	5.9595e-08	7.428e-08	6.5145e-08	7.3645e-08	6.4515e-08	6.5045e-08	4.324e-08	5.8975e-08	6.809e-08	5.9355e-08	6.187e-08	6.042e-08	4.151e-08	5.068e-08	4.8235e-08	6.1205e-08	5.237e-08	5.4125e-08	5.413e-08	4.5245e-08	5.2415e-08	4.4755e-08	7.1255e-08	4.0035e-08	4.9505e-08	5.2055e-08	6.5535e-08	7.869e-08	6.671e-08	7.6915e-08	4.2305e-08	4.859e-08
	0.2	7.3305e-08	8.297e-08	6.4285e-08	5.2755e-08	3.2075e-08	6.4245e-08	4.7505e-08	6.198e-08	5.103e-08	5.4515e-08	6.027e-08	7.924e-08	8.8385e-08	5.2835e-08	9.037e-08	6.2485e-08	6.2815e-08	8.1085e-08	7.283e-08	8.0825e-08	6.4705e-08	6.633e-08	4.801e-08	6.517e-08	6.8985e-08	6.707e-08	6.7845e-08	6.325e-08	4.6015e-08	5.838e-08	5.02e-08	6.9425e-08	5.9945e-08	6.0855e-08	5.3575e-08	4.924e-08	5.883e-08	4.339e-08	7.688e-08	4.659e-08	4.929e-08	5.5655e-08	7.0705e-08	8.7205e-08	7.278e-08	8.4605e-08	4.832e-08	5.1835e-08
	0.21	8.015e-08	9.0645e-08	6.7055e-08	5.904e-08	3.0185e-08	6.5515e-08	4.8465e-08	6.8305e-08	5.5345e-08	6.232e-08	6.1305e-08	8.7955e-08	8.8485e-08	5.9065e-08	9.9575e-08	6.3835e-08	7.014e-08	8.851e-08	8.063e-08	8.928e-08	7.367e-08	7.26e-08	5.282e-08	7.103e-08	7.577e-08	6.822e-08	7.296e-08	6.9725e-08	4.959e-08	6.2505e-08	5.3475e-08	7.02e-08	6.137e-08	6.8225e-08	5.8925e-08	5.3985e-08	5.885e-08	4.8995e-08	8.5305e-08	4.588e-08	5.476e-08	5.897e-08	7.5575e-08	9.0065e-08	7.7885e-08	9.0675e-08	4.7765e-08	5.4475e-08
	0.22	8.654e-08	1.0006e-07	7.473e-08	5.972e-08	3.538e-08	7.238e-08	5.311e-08	7.315e-08	5.7815e-08	6.358e-08	6.8125e-08	9.771e-08	9.532e-08	6.513e-08	1.0465e-07	7.071e-08	7.74e-08	9.2275e-08	8.6205e-08	9.044e-08	8.03e-08	7.9095e-08	5.5995e-08	7.553e-08	8.4145e-08	7.566e-08	7.617e-08	7.6955e-08	5.1555e-08	6.718e-08	5.9825e-08	7.7365e-08	6.702e-08	6.9125e-08	6.432e-08	5.6815e-08	6.5435e-08	5.3665e-08	9.3175e-08	5.035e-08	6.0775e-08	6.571e-08	7.906e-08	9.866e-08	8.255e-08	9.7785e-08	5.353e-08	6.1165e-08
	0.23	9.128e-08	1.056e-07	8.3575e-08	6.626e-08	3.81e-08	8.0445e-08	6.17e-08	7.6995e-08	6.538e-08	6.811e-08	7.5985e-08	1.0082e-07	1.0795e-07	6.8915e-08	1.119e-07	7.8575e-08	7.888e-08	1.0248e-07	9.155e-08	9.8035e-08	8.2605e-08	8.52e-08	5.809e-08	8.007e-08	8.8695e-08	8.317e-08	8.446e-08	7.843e-08	5.717e-08	7.0695e-08	6.721e-08	8.3615e-08	7.391e-08	7.61e-08	6.944e-08	6.339e-08	7.144e-08	5.6915e-08	9.781e-08	5.525e-08	6.325e-08	7.2935e-08	8.5875e-08	1.0695e-07	9.101e-08	1.0264e-07	5.9285e-08	6.74e-08
	0.24	1.0008e-07	1.1325e-07	8.594e-08	7.3355e-08	4.1025e-08	8.281e-08	6.0095e-08	8.507e-08	7.238e-08	7.434e-08	7.7915e-08	1.095e-07	1.151e-07	7.3435e-08	1.2155e-07	8.174e-08	8.6555e-08	1.0945e-07	9.961e-08	1.065e-07	8.8815e-08	8.938e-08	6.3715e-08	8.695e-08	9.5635e-08	8.7705e-08	9.223e-08	8.474e-08	6.3165e-08	7.8805e-08	6.7435e-08	8.9665e-08	7.769e-08	8.018e-08	7.259e-08	7.031e-08	7.71e-08	5.882e-08	1.0625e-07	5.95e-08	6.71e-08	7.5155e-08	9.3575e-08	1.1225e-07	9.8755e-08	1.109e-07	6.3015e-08	6.916e-08
	0.25	1.0855e-07	1.231e-07	8.915e-08	7.797e-08	4.292e-08	8.888e-08	6.662e-08	9.3415e-08	7.4145e-08	8.096e-08	8.4035e-08	1.193e-07	1.2115e-07	8.1485e-08	1.265e-07	8.8255e-08	9.457e-08	1.146e-07	1.089e-07	1.106e-07	9.652e-08	9.783e-08	6.9925e-08	9.4505e-08	1.00745e-07	9.326e-08	9.5845e-08	8.9045e-08	6.278e-08	8.637e-08	7.42e-08	9.4355e-08	8.404e-08	8.685e-08	8.01e-08	7.164e-08	8.102e-08	6.484e-08	1.189e-07	6.1175e-08	7.3695e-08	8.2715e-08	9.4935e-08	1.226e-07	1.01895e-07	1.202e-07	6.6305e-08	7.622e-08
	0.26	1.1475e-07	1.302e-07	1.021e-07	8.22e-08	4.7785e-08	9.66e-08	7.3785e-08	9.5735e-08	8.1515e-08	8.4e-08	9.1825e-08	1.256e-07	1.317e-07	8.8655e-08	1.3585e-07	9.636e-08	9.909e-08	1.233e-07	1.1495e-07	1.202e-07	1.065e-07	1.0575e-07	7.0155e-08	9.7635e-08	1.1175e-07	1.02395e-07	1.03965e-07	9.287e-08	6.949e-08	8.9035e-08	8.276e-08	1.035e-07	9.079e-08	9.0615e-08	8.821e-08	7.8685e-08	8.97e-08	7.0895e-08	1.2485e-07	6.798e-08	8.013e-08	9.1785e-08	1.0296e-07	1.295e-07	1.1015e-07	1.2705e-07	7.306e-08	8.496e-08
	0.27	1.2625e-07	1.4055e-07	1.123e-07	9.0645e-08	5.2455e-08	1.0585e-07	7.7245e-08	1.04105e-07	8.916e-08	9.1385e-08	9.8895e-08	1.3885e-07	1.3965e-07	9.2915e-08	1.4595e-07	1.056e-07	1.063e-07	1.3035e-07	1.272e-07	1.2255e-07	1.1065e-07	1.119e-07	7.6635e-08	1.0375e-07	1.181e-07	1.121e-07	1.1225e-07	9.812e-08	7.5825e-08	9.696e-08	8.3915e-08	1.132e-07	9.7705e-08	9.8905e-08	8.9445e-08	8.6515e-08	9.7415e-08	7.2105e-08	1.357e-07	7.491e-08	8.21e-08	9.428e-08	1.099e-07	1.3985e-07	1.2235e-07	1.3675e-07	8.066e-08	8.6915e-08
	0.28	1.326e-07	1.4895e-07	1.0975e-07	9.8735e-08	5.22e-08	1.074e-07	8.141e-08	1.1205e-07	9.526e-08	9.9565e-08	1.0319e-07	1.4285e-07	1.4535e-07	1.0203e-07	1.575e-07	1.0945e-07	1.1585e-07	1.3985e-07	1.32e-07	1.299e-07	1.218e-07	1.214e-07	8.41e-08	1.1525e-07	1.3135e-07	1.1605e-07	1.177e-07	1.053e-07	8.0185e-08	1.0593e-07	9.446e-08	1.155e-07	1.02835e-07	1.058e-07	9.7315e-08	8.826e-08	1.0052e-07	7.8485e-08	1.426e-07	7.503e-08	8.948e-08	1.02045e-07	1.1585e-07	1.4735e-07	1.2785e-07	1.456e-07	8.2585e-08	9.421e-08
	0.29	1.4225e-07	1.595e-07	1.2875e-07	1.03345e-07	5.732e-08	1.18e-07	8.892e-08	1.272e-07	1.00645e-07	1.0113e-07	1.108e-07	1.564e-07	1.5245e-07	1.0945e-07	1.637e-07	1.212e-07	1.202e-07	1.48e-07	1.454e-07	1.3425e-07	1.2475e-07	1.279e-07	8.5375e-08	1.183e-07	1.3515e-07	1.2875e-07	1.2815e-07	1.1255e-07	8.3545e-08	1.127e-07	9.834e-08	1.2905e-07	1.092e-07	1.111e-07	1.044e-07	9.5805e-08	1.067e-07	8.6545e-08	1.557e-07	8.1755e-08	9.821e-08	1.0915e-07	1.2475e-07	1.599e-07	1.375e-07	1.541e-07	9.0505e-08	1.0211e-07
	0.3	1.4975e-07	1.702e-07	1.271e-07	1.1065e-07	6.247e-08	1.2115e-07	9.8585e-08	1.3065e-07	1.097e-07	1.0845e-07	1.237e-07	1.607e-07	1.667e-07	1.1515e-07	1.718e-07	1.255e-07	1.281e-07	1.6105e-07	1.5085e-07	1.457e-07	1.3245e-07	1.402e-07	9.0755e-08	1.2955e-07	1.505e-07	1.3305e-07	1.3495e-07	1.193e-07	9.0825e-08	1.1815e-07	1.073e-07	1.331e-07	1.1925e-07	1.198e-07	1.0995e-07	1.04115e-07	1.184e-07	8.7605e-08	1.6525e-07	8.804e-08	1.00105e-07	1.171e-07	1.2795e-07	1.6755e-07	1.4545e-07	1.6265e-07	9.966e-08	1.1165e-07
	0.31	1.6375e-07	1.8385e-07	1.458e-07	1.214e-07	6.6255e-08	1.351e-07	9.9645e-08	1.3965e-07	1.1715e-07	1.1725e-07	1.2685e-07	1.755e-07	1.7645e-07	1.254e-07	1.8565e-07	1.382e-07	1.3785e-07	1.674e-07	1.651e-07	1.518e-07	1.385e-07	1.4535e-07	9.7875e-08	1.335e-07	1.5215e-07	1.462e-07	1.4685e-07	1.2655e-07	9.7795e-08	1.287e-07	1.096e-07	1.4805e-07	1.2255e-07	1.2525e-07	1.179e-07	1.108e-07	1.219e-07	9.3675e-08	1.759e-07	9.296e-08	1.065e-07	1.2505e-07	1.372e-07	1.799e-07	1.569e-07	1.741e-07	1.03e-07	1.1365e-07
	0.32	1.7165e-07	1.943e-07	1.524e-07	1.2675e-07	6.8965e-08	1.397e-07	1.069e-07	1.542e-07	1.2505e-07	1.2345e-07	1.3755e-07	1.821e-07	1.864e-07	1.314e-07	1.977e-07	1.434e-07	1.47e-07	1.8275e-07	1.7195e-07	1.6275e-07	1.525e-07	1.579e-07	1.0565e-07	1.459e-07	1.6615e-07	1.5045e-07	1.5415e-07	1.342e-07	1.0056e-07	1.3535e-07	1.2225e-07	1.5295e-07	1.3655e-07	1.356e-07	1.254e-07	1.168e-07	1.3235e-07	1.0127e-07	1.854e-07	9.701e-08	1.1565e-07	1.339e-07	1.446e-07	1.885e-07	1.689e-07	1.834e-07	1.104e-07	1.2415e-07
	0.33	1.842e-07	2.129e-07	1.5915e-07	1.3815e-07	7.553e-08	1.524e-07	1.18e-07	1.501e-07	1.3425e-07	1.3395e-07	1.441e-07	1.9765e-07	2.003e-07	1.365e-07	2.0745e-07	1.5725e-07	1.5415e-07	1.871e-07	1.899e-07	1.7265e-07	1.556e-07	1.6135e-07	1.074e-07	1.5065e-07	1.72e-07	1.644e-07	1.6615e-07	1.4185e-07	1.07e-07	1.465e-07	1.2535e-07	1.687e-07	1.4255e-07	1.411e-07	1.342e-07	1.299e-07	1.3605e-07	1.08e-07	1.986e-07	1.049e-07	1.2115e-07	1.4145e-07	1.5415e-07	2.0255e-07	1.833e-07	1.9445e-07	1.206e-07	1.293e-07
	0.34	1.932e-07	2.2995e-07	1.663e-07	1.4435e-07	8.2435e-08	1.563e-07	1.1975e-07	1.7255e-07	1.428e-07	1.382e-07	1.548e-07	2.0515e-07	2.0885e-07	1.4345e-07	2.1775e-07	1.623e-07	1.626e-07	2.0255e-07	1.968e-07	1.7915e-07	1.697e-07	1.778e-07	1.167e-07	1.6305e-07	1.885e-07	1.7015e-07	1.7615e-07	1.5045e-07	1.1695e-07	1.539e-07	1.3715e-07	1.745e-07	1.5195e-07	1.532e-07	1.382e-07	1.323e-07	1.473e-07	1.099e-07	2.088e-07	1.113e-07	1.319e-07	1.51e-07	1.6035e-07	2.1275e-07	1.925e-07	2.0655e-07	1.2395e-07	1.4195e-07
	0.35	2.112e-07	2.4095e-07	1.9265e-07	1.579e-07	8.357e-08	1.656e-07	1.3235e-07	1.8095e-07	1.5155e-07	1.51e-07	1.6275e-07	2.219e-07	2.229e-07	1.5475e-07	2.318e-07	1.7775e-07	1.729e-07	2.0995e-07	2.1305e-07	1.8665e-07	1.774e-07	1.858e-07	1.2125e-07	1.6885e-07	1.9515e-07	1.862e-07	1.89e-07	1.597e-07	1.197e-07	1.647e-07	1.429e-07	1.892e-07	1.5985e-07	1.6055e-07	1.482e-07	1.4595e-07	1.5265e-07	1.2075e-07	2.2375e-07	1.1765e-07	1.361e-07	1.606e-07	1.7125e-07	2.2695e-07	2.066e-07	2.1915e-07	1.318e-07	1.4625e-07
	0.36	2.204e-07	2.4865e-07	2.014e-07	1.6445e-07	9.0855e-08	1.7425e-07	1.3565e-07	1.831e-07	1.607e-07	1.5575e-07	1.76e-07	2.3135e-07	2.341e-07	1.6225e-07	2.455e-07	1.847e-07	1.8445e-07	2.2565e-07	2.2215e-07	1.981e-07	1.8745e-07	2.0205e-07	1.321e-07	1.815e-07	2.0595e-07	1.9305e-07	1.9915e-07	1.6785e-07	1.3135e-07	1.7405e-07	1.5535e-07	1.934e-07	1.6985e-07	1.716e-07	1.5915e-07	1.476e-07	1.6495e-07	1.2575e-07	2.371e-07	1.2475e-07	1.4835e-07	1.6905e-07	1.802e-07	2.3835e-07	2.165e-07	2.3155e-07	1.4125e-07	1.595e-07
	0.37	2.3915e-07	2.6925e-07	2.157e-07	1.784e-07	9.841e-08	1.865e-07	1.491e-07	1.968e-07	1.7305e-07	1.6795e-07	1.833e-07	2.486e-07	2.4065e-07	1.748e-07	2.5965e-07	2.004e-07	1.9575e-07	2.3415e-07	2.3925e-07	2.069e-07	1.9705e-07	2.0885e-07	1.3315e-07	1.9015e-07	2.161e-07	2.075e-07	2.1355e-07	1.7825e-07	1.3395e-07	1.8005e-07	1.6135e-07	2.1395e-07	1.8005e-07	1.797e-07	1.688e-07	1.6355e-07	1.7015e-07	1.361e-07	2.517e-07	1.308e-07	1.519e-07	1.8165e-07	1.9105e-07	2.5295e-07	2.2955e-07	2.4335e-07	1.525e-07	1.635e-07
	0.38	2.4975e-07	2.862e-07	2.3225e-07	1.8745e-07	1.0305e-07	1.934e-07	1.53e-07	2.154e-07	1.81e-07	1.734e-07	1.9475e-07	2.5995e-07	2.592e-07	1.8475e-07	2.7075e-07	1.999e-07	2.0435e-07	2.5205e-07	2.502e-07	2.1685e-07	2.109e-07	2.2485e-07	1.4385e-07	2.0275e-07	2.3665e-07	2.166e-07	2.249e-07	1.884e-07	1.436e-07	1.887e-07	1.7805e-07	2.21e-07	1.905e-07	1.9185e-07	1.736e-07	1.6835e-07	1.8255e-07	1.378e-07	2.648e-07	1.3855e-07	1.6585e-07	1.9155e-07	2e-07	2.652e-07	2.409e-07	2.5695e-07	1.601e-07	1.804e-07
	0.39	2.679e-07	3.041e-07	2.4135e-07	2e-07	1.0915e-07	2.0705e-07	1.64e-07	2.241e-07	1.9095e-07	1.876e-07	2.0595e-07	2.7725e-07	2.756e-07	1.954e-07	2.861e-07	2.143e-07	2.177e-07	2.584e-07	2.6665e-07	2.261e-07	2.1995e-07	2.327e-07	1.4905e-07	2.1125e-07	2.451e-07	2.338e-07	2.4155e-07	1.9745e-07	1.476e-07	2.0665e-07	1.8205e-07	2.3825e-07	2.009e-07	1.994e-07	1.8555e-07	1.846e-07	1.8955e-07	1.4995e-07	2.845e-07	1.4625e-07	1.7025e-07	2.0365e-07	2.1075e-07	2.812e-07	2.571e-07	2.6975e-07	1.6725e-07	1.872e-07
	0.4	2.7975e-07	3.198e-07	2.4165e-07	2.106e-07	1.158e-07	2.1545e-07	1.706e-07	2.386e-07	2.0455e-07	1.8895e-07	2.201e-07	2.9185e-07	2.8915e-07	2.0475e-07	3.0195e-07	2.2475e-07	2.3335e-07	2.768e-07	2.7885e-07	2.3865e-07	2.302e-07	2.5e-07	1.627e-07	2.2485e-07	2.583e-07	2.414e-07	2.539e-07	2.0975e-07	1.5695e-07	2.1835e-07	1.921e-07	2.4765e-07	2.1285e-07	2.1855e-07	1.9665e-07	1.874e-07	2.023e-07	1.5515e-07	2.9705e-07	1.537e-07	1.8435e-07	2.1395e-07	2.193e-07	2.9475e-07	2.692e-07	2.8555e-07	1.789e-07	2.0145e-07
	0.41	3.008e-07	3.3665e-07	2.572e-07	2.2485e-07	1.202e-07	2.3245e-07	1.836e-07	2.482e-07	2.163e-07	2.079e-07	2.336e-07	3.1015e-07	3.0445e-07	2.18e-07	3.187e-07	2.408e-07	2.4775e-07	2.876e-07	2.974e-07	2.506e-07	2.4065e-07	2.607e-07	1.5675e-07	2.336e-07	2.732e-07	2.5825e-07	2.731e-07	2.1935e-07	1.62e-07	2.3135e-07	2.017e-07	2.608e-07	2.219e-07	2.27e-07	2.0905e-07	1.99e-07	2.105e-07	1.6745e-07	3.1615e-07	1.632e-07	1.8835e-07	2.268e-07	2.321e-07	3.1255e-07	2.8465e-07	2.9915e-07	1.897e-07	2.062e-07
	0.42	3.159e-07	3.56e-07	2.691e-07	2.38e-07	1.29e-07	2.417e-07	1.897e-07	2.641e-07	2.289e-07	2.1475e-07	2.478e-07	3.2235e-07	3.1935e-07	2.2925e-07	3.3095e-07	2.514e-07	2.567e-07	3.0805e-07	3.1075e-07	2.613e-07	2.5465e-07	2.7795e-07	1.7175e-07	2.495e-07	2.886e-07	2.692e-07	2.8745e-07	2.3135e-07	1.7315e-07	2.448e-07	2.1595e-07	2.788e-07	2.354e-07	2.4315e-07	2.1665e-07	2.0995e-07	2.237e-07	1.7325e-07	3.31e-07	1.7155e-07	2.0365e-07	2.3985e-07	2.421e-07	3.275e-07	2.9905e-07	3.169e-07	2.011e-07	2.241e-07
	0.43	3.3835e-07	3.733e-07	2.9715e-07	2.5505e-07	1.371e-07	2.566e-07	2.033e-07	2.7365e-07	2.359e-07	2.295e-07	2.572e-07	3.409e-07	3.339e-07	2.4425e-07	3.483e-07	2.6775e-07	2.7485e-07	3.1725e-07	3.3355e-07	2.7365e-07	2.693e-07	2.883e-07	1.7825e-07	2.617e-07	2.9915e-07	2.8645e-07	3.101e-07	2.4205e-07	1.8185e-07	2.5795e-07	2.2595e-07	2.978e-07	2.4835e-07	2.502e-07	2.2785e-07	2.22e-07	2.337e-07	1.853e-07	3.5295e-07	1.806e-07	2.096e-07	2.554e-07	2.5755e-07	3.4715e-07	3.1605e-07	3.316e-07	2.0925e-07	2.3125e-07
	0.44	3.5325e-07	3.958e-07	3.01e-07	2.639e-07	1.455e-07	2.6715e-07	2.114e-07	2.9185e-07	2.5125e-07	2.3845e-07	2.7885e-07	3.5805e-07	3.4205e-07	2.545e-07	3.6865e-07	2.8015e-07	2.897e-07	3.356e-07	3.401e-07	2.8335e-07	2.8555e-07	3.0625e-07	1.9195e-07	2.759e-07	3.1925e-07	3.0355e-07	3.2275e-07	2.556e-07	1.95e-07	2.757e-07	2.408e-07	3.0905e-07	2.611e-07	2.677e-07	2.4195e-07	2.299e-07	2.476e-07	1.913e-07	3.712e-07	1.898e-07	2.2595e-07	2.658e-07	2.675e-07	3.6135e-07	3.3265e-07	3.525e-07	2.2225e-07	2.4585e-07
	0.45	3.7775e-07	4.1575e-07	3.1605e-07	2.798e-07	1.4995e-07	2.833e-07	2.277e-07	3.0195e-07	2.658e-07	2.5245e-07	2.888e-07	3.7925e-07	3.6885e-07	2.7175e-07	3.8885e-07	2.9715e-07	3.0735e-07	3.5555e-07	3.647e-07	2.935e-07	2.9955e-07	3.1925e-07	2.0055e-07	2.8805e-07	3.3245e-07	3.205e-07	3.4715e-07	2.6735e-07	2.023e-07	2.8385e-07	2.5235e-07	3.277e-07	2.684e-07	2.8005e-07	2.5795e-07	2.434e-07	2.6025e-07	2.0395e-07	3.9065e-07	1.981e-07	2.3305e-07	2.792e-07	2.8155e-07	3.8345e-07	3.465e-07	3.6945e-07	2.363e-07	2.5795e-07
	0.46	3.984e-07	4.374e-07	3.4445e-07	2.951e-07	1.6075e-07	2.9425e-07	2.362e-07	3.1645e-07	2.814e-07	2.6135e-07	3.0985e-07	3.957e-07	3.845e-07	2.6845e-07	3.936e-07	2.956e-07	3.1985e-07	3.71e-07	3.8255e-07	3.0665e-07	3.148e-07	3.3895e-07	2.1335e-07	3.0395e-07	3.5205e-07	3.3695e-07	3.663e-07	2.815e-07	2.198e-07	2.9605e-07	2.692e-07	3.426e-07	2.8725e-07	2.9335e-07	2.6745e-07	2.5615e-07	2.724e-07	2.13e-07	4.12e-07	2.056e-07	2.4845e-07	2.93e-07	2.9245e-07	3.986e-07	3.6765e-07	3.8715e-07	2.505e-07	2.7425e-07
	0.47	4.2395e-07	4.6085e-07	3.637e-07	3.1335e-07	1.696e-07	3.1125e-07	2.515e-07	3.2975e-07	3.0375e-07	2.795e-07	3.261e-07	4.091e-07	3.995e-07	3.0065e-07	4.126e-07	3.131e-07	3.3655e-07	3.8505e-07	4.043e-07	3.248e-07	3.885e-07	3.5105e-07	2.219e-07	3.195e-07	3.657e-07	3.575e-07	3.9125e-07	2.944e-07	2.2935e-07	3.113e-07	2.7995e-07	3.663e-07	3.0195e-07	3.024e-07	2.7805e-07	2.7015e-07	2.866e-07	2.2655e-07	4.3235e-07	2.1965e-07	2.593e-07	3.1115e-07	3.1235e-07	4.231e-07	3.9015e-07	4.0905e-07	2.597e-07	2.856e-07
	0.48	4.4515e-07	4.866e-07	3.809e-07	3.307e-07	1.811e-07	3.2515e-07	2.6105e-07	3.483e-07	3.21e-07	2.902e-07	3.4495e-07	4.2895e-07	4.339e-07	3.1425e-07	4.346e-07	3.273e-07	3.557e-07	4.055e-07	4.258e-07	3.334e-07	4.3305e-07	3.7035e-07	2.3645e-07	3.379e-07	3.833e-07	3.725e-07	4.103e-07	3.111e-07	2.4035e-07	3.3085e-07	3.005e-07	3.8215e-07	3.187e-07	3.192e-07	2.9285e-07	2.8355e-07	3.008e-07	2.3475e-07	4.549e-07	2.2225e-07	2.753e-07	3.258e-07	3.2515e-07	4.3765e-07	4.0815e-07	4.3055e-07	2.7255e-07	3.053e-07
	0.49	4.7e-07	5.098e-07	3.874e-07	3.5e-07	1.8745e-07	3.4105e-07	2.771e-07	3.6225e-07	3.3565e-07	3.0715e-07	3.621e-07	4.5245e-07	4.523e-07	3.3e-07	4.5475e-07	3.456e-07	3.767e-07	4.138e-07	4.519e-07	3.474e-07	4.5285e-07	3.8815e-07	2.4635e-07	3.573e-07	4.04e-07	3.9175e-07	4.3745e-07	3.245e-07	2.5165e-07	3.3405e-07	3.1275e-07	4.0435e-07	3.3455e-07	3.367e-07	3.106e-07	2.985e-07	3.1465e-07	2.4765e-07	4.748e-07	2.348e-07	2.8645e-07	3.481e-07	3.4225e-07	4.646e-07	4.289e-07	4.4665e-07	2.912e-07	3.178e-07
	0.5	4.889e-07	5.3455e-07	4.2e-07	3.7025e-07	1.9665e-07	3.57e-07	2.8735e-07	3.8345e-07	3.555e-07	3.171e-07	3.796e-07	4.747e-07	4.7195e-07	3.418e-07	4.769e-07	3.6305e-07	3.8765e-07	4.4275e-07	4.685e-07	3.702e-07	4.762e-07	4.0375e-07	2.5835e-07	3.409e-07	4.2535e-07	4.0915e-07	4.6085e-07	3.417e-07	2.5585e-07	3.538e-07	3.336e-07	4.222e-07	3.4615e-07	3.5675e-07	3.2445e-07	3.1185e-07	3.295e-07	2.5885e-07	5.015e-07	2.47e-07	3.034e-07	3.6055e-07	3.549e-07	4.8155e-07	4.51e-07	4.707e-07	3.062e-07	3.3885e-07
	0.51	5.2595e-07	5.584e-07	4.4115e-07	3.9145e-07	2.0875e-07	3.7395e-07	3.029e-07	3.9625e-07	3.7265e-07	3.3595e-07	3.9895e-07	4.9875e-07	4.9685e-07	3.6465e-07	4.926e-07	3.829e-07	4.048e-07	4.5685e-07	4.979e-07	3.771e-07	4.888e-07	4.258e-07	2.69e-07	3.6075e-07	4.46e-07	4.3015e-07	4.9725e-07	3.5495e-07	2.766e-07	3.7125e-07	3.49e-07	4.4165e-07	3.676e-07	3.6415e-07	3.3845e-07	3.245e-07	3.5e-07	2.738e-07	5.2505e-07	2.6075e-07	3.16e-07	3.8365e-07	3.739e-07	5.081e-07	4.7295e-07	4.91e-07	3.1955e-07	3.5945e-07
	0.52	5.5165e-07	5.874e-07	4.508e-07	4.114e-07	2.228e-07	3.914e-07	3.1815e-07	4.1815e-07	3.9165e-07	3.4865e-07	4.1565e-07	5.2195e-07	5.2285e-07	3.7825e-07	5.2205e-07	4.0115e-07	4.2805e-07	4.813e-07	5.1255e-07	4.108e-07	5.1345e-07	4.515e-07	2.8355e-07	3.792e-07	4.668e-07	4.5105e-07	5.2025e-07	3.735e-07	2.8915e-07	3.9095e-07	3.6935e-07	4.6305e-07	3.84e-07	3.8865e-07	3.5755e-07	3.429e-07	3.621e-07	2.856e-07	5.4935e-07	2.7255e-07	3.3345e-07	4.03e-07	3.8705e-07	5.2865e-07	4.9995e-07	5.175e-07	3.3475e-07	3.802e-07
	0.53	5.8065e-07	6.154e-07	4.7105e-07	4.4175e-07	2.3155e-07	4.087e-07	3.347e-07	4.343e-07	4.064e-07	3.6775e-07	4.419e-07	5.4835e-07	5.5035e-07	4.0345e-07	5.465e-07	4.227e-07	4.4945e-07	5.054e-07	5.4115e-07	4.271e-07	5.444e-07	4.741e-07	2.9615e-07	3.9815e-07	4.927e-07	4.7225e-07	5.6135e-07	3.892e-07	3.034e-07	4.0895e-07	3.864e-07	4.9025e-07	4.0385e-07	4.0465e-07	3.774e-07	3.5935e-07	3.791e-07	3e-07	5.7445e-07	2.9185e-07	3.4805e-07	4.249e-07	4.1205e-07	5.6085e-07	5.212e-07	5.3995e-07	3.5155e-07	3.9955e-07
	0.54	6.13e-07	6.484e-07	5.082e-07	4.539e-07	2.4115e-07	4.284e-07	3.477e-07	4.603e-07	4.301e-07	3.773e-07	4.617e-07	5.7835e-07	5.766e-07	4.1425e-07	5.761e-07	4.3675e-07	4.767e-07	5.191e-07	5.6335e-07	4.5325e-07	5.706e-07	4.983e-07	3.112e-07	4.188e-07	5.1655e-07	4.971e-07	5.489e-07	4.097e-07	3.1005e-07	4.339e-07	4.0635e-07	5.0805e-07	4.2115e-07	4.2035e-07	3.932e-07	3.7785e-07	3.9715e-07	3.14e-07	5.981e-07	3.0285e-07	3.6165e-07	4.4635e-07	4.2475e-07	5.806e-07	5.4105e-07	5.6805e-07	3.692e-07	4.2215e-07
	0.55	6.3995e-07	6.7895e-07	5.4065e-07	4.752e-07	2.55e-07	4.5575e-07	3.65e-07	4.6495e-07	4.5035e-07	4.0055e-07	4.9305e-07	5.999e-07	5.943e-07	4.393e-07	6.003e-07	4.733e-07	4.9525e-07	5.487e-07	5.852e-07	4.607e-07	5.9625e-07	4.9865e-07	3.2255e-07	4.397e-07	5.409e-07	5.2085e-07	5.8385e-07	4.2555e-07	3.2795e-07	4.4785e-07	4.2875e-07	5.353e-07	4.4325e-07	4.426e-07	4.0815e-07	3.9895e-07	4.193e-07	3.2915e-07	6.2745e-07	3.201e-07	3.8255e-07	4.7235e-07	4.5195e-07	6.146e-07	5.813e-07	5.92e-07	3.8665e-07	4.4435e-07
	0.56	6.761e-07	7.1385e-07	5.407e-07	4.9485e-07	2.6835e-07	4.763e-07	3.804e-07	4.891e-07	4.7535e-07	4.178e-07	5.0795e-07	6.2665e-07	6.146e-07	4.63e-07	6.267e-07	4.967e-07	5.2125e-07	5.729e-07	6.189e-07	4.826e-07	6.2345e-07	5.3175e-07	3.368e-07	4.6015e-07	5.6535e-07	5.329e-07	6.0345e-07	4.491e-07	3.449e-07	4.7865e-07	4.4955e-07	5.6215e-07	4.5615e-07	4.7715e-07	4.2455e-07	4.152e-07	4.339e-07	3.4425e-07	6.5775e-07	3.3235e-07	3.966e-07	4.9495e-07	4.651e-07	6.363e-07	6.1665e-07	6.219e-07	4.038e-07	4.686e-07
	0.57	7.157e-07	7.309e-07	5.6735e-07	5.1945e-07	2.8225e-07	4.9665e-07	3.9895e-07	5.0415e-07	4.9645e-07	4.3955e-07	5.336e-07	6.6585e-07	6.508e-07	4.8345e-07	6.559e-07	5.2065e-07	5.4775e-07	5.9945e-07	6.4675e-07	5.014e-07	6.512e-07	5.6125e-07	3.529e-07	4.8485e-07	5.9205e-07	5.751e-07	6.3315e-07	4.651e-07	3.594e-07	4.988e-07	4.997e-07	6.273e-07	4.819e-07	4.985e-07	4.496e-07	4.357e-07	4.5355e-07	3.638e-07	6.9915e-07	3.465e-07	4.212e-07	5.2335e-07	4.895e-07	6.6765e-07	6.364e-07	6.483e-07	4.24e-07	4.9555e-07
	0.58	7.394e-07	7.702e-07	5.942e-07	5.5325e-07	2.9185e-07	5.186e-07	4.1725e-07	5.3155e-07	5.236e-07	4.5865e-07	5.5745e-07	6.9845e-07	6.691e-07	5.0315e-07	6.9015e-07	6.0015e-07	5.755e-07	6.157e-07	6.904e-07	5.399e-07	6.817e-07	5.7385e-07	3.728e-07	5.086e-07	6.1965e-07	5.9745e-07	6.7335e-07	4.875e-07	3.766e-07	5.2095e-07	5.016e-07	6.55e-07	5.197e-07	5.2045e-07	4.6845e-07	4.583e-07	4.7225e-07	3.8075e-07	7.374e-07	3.627e-07	4.4125e-07	5.458e-07	5.084e-07	6.9355e-07	6.881e-07	6.7445e-07	4.4445e-07	4.9125e-07
	0.59	8.089e-07	8.0495e-07	6.1895e-07	5.779e-07	3.0325e-07	5.4015e-07	4.3425e-07	5.54e-07	5.4735e-07	4.751e-07	5.851e-07	7.3195e-07	7.2175e-07	5.3545e-07	7.156e-07	5.659e-07	5.9845e-07	6.561e-07	7.231e-07	5.4305e-07	7.123e-07	6.097e-07	3.833e-07	5.338e-07	6.498e-07	6.267e-07	7.0795e-07	5.072e-07	3.928e-07	5.4995e-07	5.2225e-07	6.968e-07	5.282e-07	5.461e-07	4.887e-07	4.8005e-07	4.9425e-07	3.982e-07	7.729e-07	3.8055e-07	4.6115e-07	5.78e-07	5.3265e-07	7.2565e-07	7.028e-07	7.087e-07	4.666e-07	5.122e-07
	0.6	8.299e-07	8.411e-07	6.3925e-07	6.0955e-07	3.1645e-07	5.6505e-07	4.5925e-07	5.502e-07	5.76e-07	4.9675e-07	6.1195e-07	7.643e-07	7.445e-07	5.491e-07	7.4555e-07	5.8965e-07	6.2675e-07	6.811e-07	7.4925e-07	5.6835e-07	7.4275e-07	6.384e-07	4.014e-07	5.596e-07	6.8005e-07	6.5695e-07	7.136e-07	5.3345e-07	4.0935e-07	5.778e-07	5.485e-07	7.0885e-07	5.5995e-07	5.709e-07	5.042e-07	4.9655e-07	5.1955e-07	4.078e-07	8.167e-07	3.958e-07	4.8385e-07	6.0405e-07	5.5215e-07	7.6065e-07	7.2785e-07	7.491e-07	4.844e-07	5.41e-07
	0.61	8.571e-07	8.755e-07	6.658e-07	6.3975e-07	3.4525e-07	5.895e-07	4.766e-07	5.72e-07	6.0375e-07	5.212e-07	6.437e-07	8.0195e-07	7.7525e-07	5.8505e-07	7.804e-07	6.1715e-07	6.5695e-07	7.1975e-07	7.837e-07	5.711e-07	7.7775e-07	6.7095e-07	4.184e-07	5.886e-07	7.154e-07	6.833e-07	7.518e-07	5.5215e-07	4.293e-07	6.0285e-07	5.783e-07	7.553e-07	5.917e-07	5.955e-07	5.293e-07	5.2175e-07	5.3765e-07	4.14e-07	8.5075e-07	4.184e-07	5.0425e-07	6.3735e-07	5.82e-07	7.9035e-07	7.724e-07	7.787e-07	5.064e-07	5.6315e-07
	0.62	8.995e-07	9.3035e-07	7.001e-07	6.718e-07	3.6655e-07	6.1495e-07	4.9505e-07	6.047e-07	6.3465e-07	5.4305e-07	6.723e-07	8.4285e-07	8.061e-07	6.052e-07	8.1605e-07	6.464e-07	6.9035e-07	7.428e-07	8.2165e-07	5.845e-07	8.1025e-07	6.9835e-07	4.399e-07	6.1105e-07	7.334e-07	7.192e-07	7.737e-07	5.748e-07	4.4925e-07	6.474e-07	5.9945e-07	8.025e-07	5.868e-07	6.3175e-07	5.522e-07	5.4375e-07	5.6105e-07	4.525e-07	8.932e-07	4.195e-07	5.283e-07	6.603e-07	6.0165e-07	8.2195e-07	7.9995e-07	8.1715e-07	5.3225e-07	5.937e-07
	0.63	9.583e-07	9.5605e-07	7.435e-07	7.0305e-07	3.84e-07	6.481e-07	5.169e-07	6.2075e-07	6.6425e-07	5.6535e-07	7.041e-07	8.785e-07	8.647e-07	6.353e-07	8.476e-07	6.765e-07	7.2865e-07	7.9915e-07	8.5335e-07	6.1745e-07	8.4755e-07	7.296e-07	4.5115e-07	6.416e-07	7.686e-07	7.505e-07	8.182e-07	5.9485e-07	4.6835e-07	6.8065e-07	6.642e-07	8.237e-07	6.4575e-07	6.601e-07	5.83e-07	5.7245e-07	5.853e-07	4.7e-07	9.281e-07	4.548e-07	5.543e-07	6.952e-07	6.322e-07	8.6085e-07	8.382e-07	8.561e-07	5.578e-07	6.2155e-07
	0.64	1.0053e-06	9.8785e-07	8.1215e-07	7.393e-07	3.687e-07	6.6115e-07	5.377e-07	6.5085e-07	7.04e-07	5.9245e-07	7.3255e-07	9.2165e-07	9.018e-07	6.5615e-07	8.84e-07	6.9885e-07	7.6045e-07	8.0915e-07	9.0685e-07	6.678e-07	8.09e-07	7.645e-07	4.7665e-07	6.7045e-07	8.0505e-07	7.9145e-07	8.003e-07	6.2495e-07	4.8825e-07	7.122e-07	6.6025e-07	8.409e-07	6.73e-07	6.889e-07	5.987e-07	5.95e-07	5.998e-07	4.907e-07	9.8035e-07	4.7045e-07	5.6875e-07	7.3995e-07	6.5775e-07	8.986e-07	9.3555e-07	8.889e-07	5.7975e-07	6.4245e-07
	0.65	1.05775e-06	1.012e-06	8.478e-07	7.6915e-07	4.2465e-07	7.1315e-07	5.7135e-07	6.7755e-07	7.3555e-07	6.194e-07	7.7095e-07	9.606e-07	9.4495e-07	6.8675e-07	9.2365e-07	7.32e-07	7.967e-07	8.3745e-07	9.4765e-07	6.687e-07	8.4455e-07	7.971e-07	4.986e-07	7.0475e-07	8.367e-07	8.267e-07	8.856e-07	6.842e-07	5.132e-07	7.1985e-07	7.266e-07	8.8525e-07	7.0855e-07	7.195e-07	6.3785e-07	6.2815e-07	6.3485e-07	5.1255e-07	1.0223e-06	4.9215e-07	6.0585e-07	7.6735e-07	6.8675e-07	9.361e-07	9.7775e-07	9.2425e-07	6.035e-07	6.972e-07
	0.66	1.1213e-06	1.0497e-06	8.8885e-07	8.113e-07	4.413e-07	7.484e-07	6.074e-07	7.071e-07	7.6675e-07	6.3625e-07	8.003e-07	1.0035e-06	9.792e-07	7.268e-07	9.6695e-07	7.6915e-07	8.202e-07	8.7335e-07	9.8825e-07	7.05e-07	8.846e-07	8.339e-07	5.1595e-07	7.293e-07	8.7635e-07	8.7265e-07	9.1855e-07	7.052e-07	5.303e-07	7.614e-07	7.16e-07	9.516e-07	7.349e-07	7.5065e-07	6.575e-07	6.4775e-07	6.568e-07	5.3655e-07	1.07575e-06	5.315e-07	6.3355e-07	7.967e-07	7.18e-07	9.786e-07	9.902e-07	9.748e-07	6.3445e-07	7.4465e-07
	0.67	1.2005e-06	1.1036e-06	9.2795e-07	8.427e-07	4.608e-07	7.633e-07	6.28e-07	7.327e-07	8.0195e-07	6.76e-07	8.433e-07	1.04805e-06	1.03205e-06	7.65e-07	1.00575e-06	8.0205e-07	8.6015e-07	9.132e-07	1.0387e-06	7.3055e-07	9.265e-07	8.7605e-07	5.3895e-07	7.6495e-07	9.1855e-07	9.024e-07	9.673e-07	7.361e-07	5.4665e-07	8.0165e-07	7.5455e-07	9.666e-07	7.546e-07	7.5955e-07	6.7955e-07	6.7205e-07	6.8585e-07	5.6645e-07	1.1226e-06	5.3815e-07	6.516e-07	8.4525e-07	7.5045e-07	1.01885e-06	1.0312e-06	1.0104e-06	6.63e-07	7.5905e-07
	0.68	1.244e-06	1.037e-06	9.75e-07	8.939e-07	4.8165e-07	7.9795e-07	6.3495e-07	7.576e-07	8.4105e-07	7.0405e-07	8.8175e-07	1.09315e-06	1.0609e-06	7.8915e-07	1.03115e-06	8.4175e-07	8.9665e-07	9.5435e-07	1.0836e-06	7.7445e-07	1.0541e-06	9.1945e-07	5.6165e-07	7.87e-07	9.5505e-07	9.5315e-07	1.02195e-06	7.72e-07	5.7745e-07	8.434e-07	7.8915e-07	1.01755e-06	7.961e-07	7.9495e-07	7.0975e-07	7.114e-07	7.3225e-07	5.836e-07	1.165e-06	5.7295e-07	6.8045e-07	8.873e-07	7.8065e-07	1.06185e-06	1.10905e-06	1.06185e-06	6.948e-07	8.1465e-07
	0.69	1.314e-06	1.093e-06	1.01335e-06	8.9195e-07	5.045e-07	8.3855e-07	6.5985e-07	7.9825e-07	8.8355e-07	7.3545e-07	9.2785e-07	1.1438e-06	1.12485e-06	8.459e-07	1.07635e-06	8.8055e-07	9.591e-07	9.9315e-07	1.003e-06	7.9445e-07	1.05275e-06	9.6125e-07	6.0065e-07	8.286e-07	1.0066e-06	9.9425e-07	1.07475e-06	7.9535e-07	6.065e-07	8.7795e-07	8.582e-07	1.0695e-06	8.252e-07	8.284e-07	7.3685e-07	7.2405e-07	7.566e-07	6.157e-07	1.216e-06	5.948e-07	7.1235e-07	9.35e-07	8.1335e-07	1.1118e-06	1.1385e-06	1.09805e-06	7.1905e-07	8.562e-07
	0.7	1.364e-06	1.114e-06	1.04655e-06	9.892e-07	5.2735e-07	8.765e-07	7.2245e-07	8.3205e-07	9.245e-07	7.68e-07	9.565e-07	1.202e-06	1.1735e-06	8.9435e-07	1.13625e-06	9.805e-07	1.0151e-06	1.03725e-06	1.0305e-06	8.2185e-07	1.00065e-06	1.00165e-06	6.126e-07	8.545e-07	1.0474e-06	1.03745e-06	1.10935e-06	8.3585e-07	6.275e-07	9.042e-07	8.64e-07	1.10905e-06	8.6635e-07	8.9245e-07	7.777e-07	7.5755e-07	7.9105e-07	6.3345e-07	1.2665e-06	6.23e-07	7.416e-07	9.799e-07	8.49e-07	1.1625e-06	1.1895e-06	1.151e-06	7.5325e-07	8.932e-07
	0.71	1.4435e-06	1.1595e-06	1.09425e-06	1.03525e-06	5.416e-07	8.907e-07	8.0855e-07	8.6115e-07	9.644e-07	8e-07	1.00565e-06	1.2465e-06	1.2295e-06	9.3385e-07	1.182e-06	1.0215e-06	1.05855e-06	1.09065e-06	1.0875e-06	8.5445e-07	1.04745e-06	1.04585e-06	6.3535e-07	9.03e-07	1.10085e-06	1.07555e-06	1.189e-06	8.6705e-07	6.5565e-07	9.5725e-07	9.336e-07	1.166e-06	9.056e-07	9.3755e-07	8.104e-07	7.911e-07	8.361e-07	6.6965e-07	1.353e-06	6.549e-07	7.7225e-07	1.0259e-06	9.015e-07	1.218e-06	1.2825e-06	1.2035e-06	7.8085e-07	9.362e-07
	0.72	1.5265e-06	1.219e-06	1.1463e-06	1.0359e-06	5.6275e-07	9.2445e-07	8.45e-07	8.903e-07	1.00155e-06	8.3485e-07	1.048e-06	1.3185e-06	1.289e-06	9.724e-07	1.2275e-06	1.0786e-06	1.10375e-06	1.1136e-06	1.1325e-06	8.706e-07	1.156e-06	1.08505e-06	6.6655e-07	9.3345e-07	1.1502e-06	1.11745e-06	1.218e-06	9.089e-07	6.86e-07	9.8445e-07	9.7775e-07	1.2335e-06	9.318e-07	9.5505e-07	8.3965e-07	8.2165e-07	8.6625e-07	6.8945e-07	1.398e-06	6.8925e-07	8.0665e-07	9.9555e-07	9.4185e-07	1.2665e-06	1.346e-06	1.2585e-06	8.0305e-07	9.4175e-07
	0.73	1.58e-06	1.3025e-06	1.2095e-06	1.06985e-06	5.8755e-07	9.7775e-07	8.82e-07	9.52e-07	1.0586e-06	8.698e-07	1.1007e-06	1.3825e-06	1.3295e-06	1.02445e-06	1.2775e-06	1.12015e-06	1.1545e-06	1.2785e-06	1.19e-06	9.018e-07	1.1125e-06	1.1313e-06	6.959e-07	9.819e-07	1.214e-06	1.182e-06	1.245e-06	9.3865e-07	6.965e-07	1.03875e-06	9.9545e-07	1.264e-06	9.8345e-07	9.999e-07	8.7655e-07	8.522e-07	9.043e-07	7.107e-07	1.4615e-06	7.093e-07	8.4385e-07	1.0361e-06	9.8535e-07	1.327e-06	1.4095e-06	1.322e-06	8.3445e-07	9.7875e-07
	0.74	1.671e-06	1.381e-06	1.2645e-06	1.1229e-06	6.1915e-07	1.0028e-06	9.114e-07	9.7325e-07	1.121e-06	9.152e-07	1.1429e-06	1.4315e-06	1.393e-06	1.0562e-06	1.3305e-06	1.1925e-06	1.214e-06	1.3235e-06	1.266e-06	9.69e-07	1.1685e-06	1.1955e-06	7.237e-07	1.0099e-06	1.2645e-06	1.2285e-06	1.291e-06	9.846e-07	7.3815e-07	1.10385e-06	1.0703e-06	1.3755e-06	1.0267e-06	1.0398e-06	9.259e-07	8.917e-07	9.3575e-07	7.4395e-07	1.5145e-06	7.395e-07	8.816e-07	1.06725e-06	1.03175e-06	1.372e-06	1.501e-06	1.379e-06	8.7325e-07	1.0352e-06
	0.75	1.5535e-06	1.4435e-06	1.3495e-06	1.1165e-06	6.384e-07	1.0218e-06	8.8935e-07	1.0125e-06	1.154e-06	9.559e-07	1.221e-06	1.516e-06	1.4485e-06	1.11815e-06	1.385e-06	1.2525e-06	1.279e-06	1.374e-06	1.3085e-06	1.03135e-06	1.2255e-06	1.242e-06	7.472e-07	1.069e-06	1.3225e-06	1.2455e-06	1.3915e-06	1.0222e-06	7.7015e-07	1.141e-06	1.1168e-06	1.3875e-06	1.07265e-06	1.0854e-06	9.575e-07	9.1295e-07	9.846e-07	7.7465e-07	1.6235e-06	7.633e-07	9.197e-07	1.13725e-06	1.0363e-06	1.4175e-06	1.535e-06	1.4205e-06	9.078e-07	1.084e-06
	0.76	1.8355e-06	1.5045e-06	1.369e-06	1.178e-06	6.6985e-07	1.0617e-06	1.00875e-06	1.05155e-06	1.2135e-06	1.0252e-06	1.2855e-06	1.5725e-06	1.521e-06	1.3e-06	1.4455e-06	1.3e-06	1.3195e-06	1.451e-06	1.381e-06	1.0552e-06	1.291e-06	1.302e-06	7.755e-07	1.1072e-06	1.3525e-06	1.345e-06	1.4305e-06	1.07315e-06	8.079e-07	1.1965e-06	1.1625e-06	1.4675e-06	1.03285e-06	1.1343e-06	9.957e-07	9.326e-07	1.0218e-06	7.8135e-07	1.6005e-06	7.8275e-07	9.598e-07	1.165e-06	1.0772e-06	1.4865e-06	1.5705e-06	1.496e-06	9.564e-07	1.13e-06
	0.77	1.9235e-06	1.561e-06	1.437e-06	1.2555e-06	7.9815e-07	1.0931e-06	1.04625e-06	1.12925e-06	1.257e-06	1.0552e-06	1.346e-06	1.627e-06	1.597e-06	1.329e-06	1.5055e-06	1.362e-06	1.3905e-06	1.497e-06	1.4345e-06	1.0946e-06	1.326e-06	1.3665e-06	8.097e-07	1.1375e-06	1.407e-06	1.3705e-06	1.5075e-06	1.10805e-06	8.32e-07	1.262e-06	1.213e-06	1.512e-06	1.1296e-06	1.171e-06	1.0478e-06	9.632e-07	1.066e-06	8.3675e-07	1.6695e-06	8.135e-07	1.0122e-06	1.2405e-06	1.303e-06	1.529e-06	1.6165e-06	1.542e-06	9.855e-07	1.17e-06
	0.78	2.014e-06	1.6015e-06	1.4855e-06	1.307e-06	8.108e-07	1.12085e-06	1.119e-06	1.1755e-06	1.591e-06	1.09845e-06	1.3695e-06	1.7055e-06	1.698e-06	1.385e-06	1.568e-06	1.414e-06	1.4385e-06	1.574e-06	1.523e-06	1.1371e-06	1.3765e-06	1.43e-06	8.5485e-07	1.184e-06	1.4675e-06	1.461e-06	1.573e-06	1.1555e-06	8.638e-07	1.2865e-06	1.2685e-06	1.559e-06	1.1675e-06	1.223e-06	1.07815e-06	1.00635e-06	1.1024e-06	8.7605e-07	1.7685e-06	8.5425e-07	1.0434e-06	1.285e-06	1.3545e-06	1.6205e-06	1.712e-06	1.6135e-06	1.04045e-06	1.2245e-06
	0.79	2.105e-06	1.723e-06	1.5615e-06	1.3655e-06	8.775e-07	1.224e-06	1.1535e-06	1.2215e-06	1.7075e-06	1.1339e-06	1.44e-06	1.783e-06	1.728e-06	1.41e-06	1.6405e-06	1.485e-06	1.51e-06	1.623e-06	1.602e-06	1.17e-06	1.2725e-06	1.499e-06	8.896e-07	1.2355e-06	1.5415e-06	1.5035e-06	1.617e-06	1.206e-06	8.842e-07	1.3335e-06	1.32e-06	1.664e-06	1.231e-06	1.281e-06	1.13495e-06	1.04495e-06	1.1545e-06	8.8135e-07	1.8615e-06	8.948e-07	1.09945e-06	1.346e-06	1.3975e-06	1.678e-06	1.802e-06	1.6735e-06	1.0822e-06	1.2685e-06
	0.8	2.1995e-06	1.7625e-06	1.636e-06	1.444e-06	1.00425e-06	1.28e-06	1.204e-06	1.2535e-06	1.7315e-06	1.191e-06	1.485e-06	1.8545e-06	1.817e-06	1.466e-06	1.6895e-06	1.518e-06	1.582e-06	1.7145e-06	1.6835e-06	1.223e-06	1.3215e-06	1.5685e-06	9.2055e-07	1.2915e-06	1.6145e-06	1.5765e-06	1.7145e-06	1.2495e-06	9.1845e-07	1.4555e-06	1.364e-06	1.7465e-06	1.2605e-06	1.3325e-06	1.2895e-06	1.1209e-06	1.212e-06	8.971e-07	1.9435e-06	9.235e-07	1.1e-06	1.391e-06	1.4745e-06	1.76e-06	1.855e-06	1.747e-06	1.1375e-06	1.3425e-06
	0.81	2.2805e-06	2.0745e-06	1.7e-06	1.535e-06	8.6685e-07	1.317e-06	1.2445e-06	1.329e-06	1.828e-06	1.223e-06	1.56e-06	1.965e-06	1.905e-06	1.546e-06	1.7655e-06	1.596e-06	1.641e-06	1.7735e-06	1.751e-06	1.2705e-06	1.3435e-06	1.6255e-06	9.6325e-07	1.3205e-06	1.674e-06	1.639e-06	1.7635e-06	1.3065e-06	9.7145e-07	1.521e-06	1.43e-06	1.8455e-06	1.3285e-06	1.3725e-06	1.3425e-06	1.12725e-06	1.2525e-06	9.3295e-07	2.2515e-06	9.6955e-07	1.204e-06	1.457e-06	1.5395e-06	1.811e-06	1.997e-06	1.827e-06	1.219e-06	1.389e-06
	0.82	2.396e-06	2.165e-06	1.7615e-06	1.527e-06	9.4745e-07	1.374e-06	1.376e-06	1.3455e-06	1.8835e-06	1.276e-06	1.618e-06	2.045e-06	2.0085e-06	1.6025e-06	1.874e-06	1.666e-06	1.714e-06	1.859e-06	1.856e-06	1.3155e-06	1.408e-06	1.6965e-06	1.00805e-06	1.396e-06	1.7505e-06	1.7155e-06	1.846e-06	1.3575e-06	1.0128e-06	1.592e-06	1.492e-06	1.8575e-06	1.385e-06	1.452e-06	1.3765e-06	1.3565e-06	1.307e-06	9.7335e-07	2.43e-06	9.8585e-07	1.222e-06	1.6155e-06	1.865e-06	1.884e-06	2.139e-06	1.851e-06	1.2865e-06	1.4485e-06
	0.83	2.4665e-06	2.272e-06	1.8495e-06	1.61e-06	9.8335e-07	1.4265e-06	1.4385e-06	1.403e-06	1.9945e-06	1.3365e-06	1.7115e-06	2.181e-06	2.103e-06	1.685e-06	1.9635e-06	1.7365e-06	1.7865e-06	1.967e-06	1.941e-06	1.3555e-06	1.4875e-06	1.714e-06	1.0432e-06	1.476e-06	1.8555e-06	1.845e-06	1.9245e-06	1.4025e-06	1.053e-06	1.6485e-06	1.5045e-06	1.9485e-06	1.451e-06	1.5135e-06	1.413e-06	1.4215e-06	1.3585e-06	9.7235e-07	2.533e-06	1.0479e-06	1.375e-06	1.674e-06	1.6565e-06	1.964e-06	2.2405e-06	1.9775e-06	1.3315e-06	1.589e-06
	0.84	2.598e-06	2.376e-06	1.9235e-06	1.698e-06	1.04735e-06	1.4885e-06	1.5075e-06	1.4645e-06	2.0435e-06	1.388e-06	1.778e-06	2.2615e-06	2.1855e-06	1.751e-06	2.024e-06	1.8105e-06	1.8575e-06	2.0415e-06	2.04e-06	1.4215e-06	1.948e-06	1.8075e-06	1.06565e-06	1.531e-06	1.921e-06	1.885e-06	2.017e-06	1.4715e-06	1.09025e-06	1.724e-06	1.5595e-06	2.033e-06	1.516e-06	1.5855e-06	1.475e-06	1.4755e-06	1.414e-06	1.05425e-06	2.385e-06	1.08065e-06	1.452e-06	1.6225e-06	1.7295e-06	2.0705e-06	2.364e-06	2.0605e-06	1.412e-06	1.7205e-06
	0.85	2.572e-06	2.506e-06	2.013e-06	1.7675e-06	1.08255e-06	1.549e-06	1.565e-06	1.5645e-06	2.1025e-06	1.4295e-06	1.868e-06	2.379e-06	2.3065e-06	1.8085e-06	2.0585e-06	1.981e-06	1.9605e-06	2.112e-06	2.1535e-06	1.4585e-06	2.0645e-06	1.8995e-06	1.10725e-06	1.6155e-06	2.014e-06	1.9285e-06	2.1115e-06	1.523e-06	1.1366e-06	1.7105e-06	1.6415e-06	2.12e-06	1.5805e-06	1.6395e-06	1.568e-06	1.557e-06	1.4745e-06	1.0632e-06	2.2965e-06	1.13315e-06	1.491e-06	1.705e-06	1.752e-06	2.175e-06	2.341e-06	2.1525e-06	1.464e-06	1.708e-06
	0.86	2.8295e-06	2.6155e-06	2.0275e-06	1.817e-06	1.1401e-06	1.6045e-06	1.6305e-06	1.592e-06	2.214e-06	1.5285e-06	1.9515e-06	2.534e-06	2.4375e-06	1.899e-06	2.1175e-06	2.0805e-06	2.0285e-06	2.175e-06	2.702e-06	1.5785e-06	2.1075e-06	1.9645e-06	1.1605e-06	1.71e-06	2.0955e-06	2.0265e-06	2.184e-06	1.5925e-06	1.172e-06	1.7795e-06	1.6965e-06	2.202e-06	1.6255e-06	1.7115e-06	1.59e-06	1.616e-06	1.5345e-06	1.1245e-06	2.429e-06	1.146e-06	1.537e-06	1.783e-06	1.8405e-06	2.163e-06	2.575e-06	2.2235e-06	1.519e-06	1.8345e-06
	0.87	2.7185e-06	2.6195e-06	2.1245e-06	1.939e-06	1.1915e-06	1.668e-06	1.696e-06	1.6475e-06	2.13e-06	1.608e-06	2.0475e-06	2.6375e-06	2.506e-06	1.9625e-06	2.241e-06	2.1665e-06	2.1355e-06	2.267e-06	2.7335e-06	1.582e-06	2.007e-06	2.0715e-06	1.202e-06	1.7855e-06	2.1835e-06	2.1655e-06	2.2755e-06	1.634e-06	1.229e-06	1.8015e-06	1.768e-06	2.338e-06	1.703e-06	1.7885e-06	1.697e-06	1.682e-06	1.5815e-06	1.178e-06	2.5235e-06	1.2375e-06	1.6085e-06	1.851e-06	1.9235e-06	2.261e-06	2.7175e-06	2.3245e-06	1.505e-06	1.8475e-06
	0.88	2.8245e-06	2.8235e-06	2.212e-06	2.0155e-06	1.0915e-06	1.739e-06	1.7825e-06	1.7105e-06	2.239e-06	1.641e-06	2.0895e-06	2.7545e-06	2.642e-06	2.0315e-06	2.3735e-06	2.2725e-06	2.264e-06	2.255e-06	2.899e-06	1.637e-06	1.5385e-06	2.1385e-06	1.2495e-06	1.848e-06	2.276e-06	2.2615e-06	2.311e-06	1.705e-06	1.279e-06	1.8735e-06	1.868e-06	2.4265e-06	1.752e-06	1.8605e-06	1.738e-06	1.7225e-06	1.6625e-06	1.242e-06	2.662e-06	1.2385e-06	1.6995e-06	1.9055e-06	1.981e-06	2.3765e-06	2.78e-06	2.4015e-06	1.5625e-06	1.945e-06
	0.89	2.9685e-06	2.8535e-06	2.3525e-06	2.113e-06	1.2425e-06	1.811e-06	1.8505e-06	1.799e-06	2.352e-06	1.6795e-06	2.2215e-06	2.9105e-06	2.765e-06	2.1005e-06	2.469e-06	2.4315e-06	2.369e-06	2.364e-06	3.0075e-06	1.689e-06	1.533e-06	2.2265e-06	1.2825e-06	1.9355e-06	2.461e-06	2.409e-06	2.4255e-06	1.7935e-06	1.3205e-06	1.9315e-06	1.9345e-06	2.574e-06	1.828e-06	1.9595e-06	1.8005e-06	1.8195e-06	1.724e-06	1.2675e-06	3.1875e-06	1.3075e-06	1.8355e-06	2.0125e-06	2.069e-06	2.509e-06	2.9335e-06	2.559e-06	1.653e-06	1.9485e-06
	0.9	2.612e-06	2.917e-06	2.543e-06	2.1015e-06	1.3085e-06	1.876e-06	1.935e-06	1.9095e-06	2.4495e-06	1.7675e-06	2.364e-06	2.9385e-06	2.9175e-06	2.22e-06	2.663e-06	2.366e-06	2.4335e-06	2.4955e-06	3.1895e-06	1.7625e-06	1.57e-06	2.35e-06	1.3395e-06	2.0205e-06	2.5815e-06	2.4135e-06	2.5e-06	1.8935e-06	1.3815e-06	1.929e-06	2.0295e-06	2.686e-06	1.7885e-06	2.0155e-06	1.9065e-06	1.907e-06	1.7985e-06	1.3015e-06	3.25e-06	1.3395e-06	1.9335e-06	2.083e-06	2.1435e-06	2.598e-06	3.0715e-06	2.638e-06	1.692e-06	1.935e-06
	0.91	3.264e-06	3.0445e-06	2.444e-06	2.289e-06	1.3895e-06	1.955e-06	2.0175e-06	2.0055e-06	2.5295e-06	1.844e-06	2.457e-06	3.122e-06	2.9555e-06	2.316e-06	2.7505e-06	2.5795e-06	2.286e-06	2.6105e-06	3.403e-06	1.8595e-06	1.8315e-06	2.466e-06	1.392e-06	2.0985e-06	2.714e-06	2.564e-06	2.5635e-06	1.962e-06	1.412e-06	2.052e-06	2.097e-06	2.9245e-06	1.8755e-06	2.1165e-06	1.9685e-06	1.9735e-06	1.8715e-06	1.3985e-06	3.3465e-06	1.3895e-06	2.0015e-06	2.1455e-06	2.189e-06	2.6885e-06	3.22e-06	2.7545e-06	1.762e-06	2.1535e-06
	0.92	3.4405e-06	3.1715e-06	2.5445e-06	2.375e-06	1.395e-06	2.031e-06	2.2065e-06	2.0385e-06	2.721e-06	1.9255e-06	2.542e-06	3.4055e-06	3.088e-06	2.4115e-06	2.9045e-06	2.6585e-06	2.3725e-06	2.6365e-06	3.5295e-06	1.9465e-06	1.8975e-06	2.5885e-06	1.455e-06	2.1815e-06	2.828e-06	2.68e-06	2.659e-06	2.0555e-06	1.451e-06	2.1595e-06	2.195e-06	3.1025e-06	1.9195e-06	2.286e-06	2.09e-06	2.061e-06	1.9325e-06	1.412e-06	3.29e-06	1.4695e-06	1.983e-06	2.2605e-06	2.143e-06	2.8045e-06	3.365e-06	2.969e-06	1.839e-06	2.3675e-06
	0.93	3.4045e-06	3.306e-06	2.8185e-06	2.511e-06	1.453e-06	2.126e-06	2.331e-06	2.1205e-06	2.4955e-06	2.013e-06	2.657e-06	3.5705e-06	3.255e-06	2.4875e-06	3.007e-06	2.782e-06	2.48e-06	2.8725e-06	3.7045e-06	1.967e-06	1.9845e-06	2.7125e-06	1.4975e-06	2.2695e-06	3.191e-06	2.945e-06	3.239e-06	2.155e-06	1.5615e-06	2.334e-06	2.316e-06	3.245e-06	1.9235e-06	2.4465e-06	2.1855e-06	2.1625e-06	2.0365e-06	1.533e-06	3.7875e-06	1.538e-06	2.118e-06	2.355e-06	2.2275e-06	2.6085e-06	3.5085e-06	3.1205e-06	1.933e-06	2.525e-06
	0.94	3.801e-06	3.492e-06	2.8645e-06	2.609e-06	1.3915e-06	2.188e-06	2.333e-06	2.2165e-06	2.613e-06	2.078e-06	2.695e-06	3.762e-06	3.357e-06	2.599e-06	3.1645e-06	2.943e-06	2.6295e-06	3.05e-06	3.89e-06	2.0675e-06	2.0445e-06	2.813e-06	1.5595e-06	2.3885e-06	3.221e-06	3.0945e-06	2.9745e-06	2.2495e-06	1.598e-06	2.6555e-06	2.4245e-06	3.417e-06	1.997e-06	2.548e-06	2.308e-06	2.2715e-06	2.1145e-06	1.522e-06	3.739e-06	1.629e-06	2.2055e-06	2.4745e-06	2.3295e-06	2.695e-06	3.6025e-06	3.2e-06	2.0075e-06	2.564e-06
	0.95	4.233e-06	3.536e-06	3.0055e-06	2.747e-06	1.4185e-06	2.2805e-06	2.4875e-06	2.2515e-06	2.7125e-06	2.1815e-06	2.9085e-06	4.034e-06	3.571e-06	2.749e-06	3.2915e-06	3.073e-06	2.737e-06	2.784e-06	4.0475e-06	2.0985e-06	2.023e-06	2.966e-06	1.6245e-06	2.4885e-06	3.421e-06	2.8255e-06	3.158e-06	2.3535e-06	1.6855e-06	2.775e-06	2.5355e-06	3.772e-06	2.095e-06	2.6565e-06	2.572e-06	2.364e-06	2.2095e-06	1.6205e-06	3.8e-06	1.706e-06	2.449e-06	2.5755e-06	2.445e-06	2.8255e-06	3.8925e-06	3.3385e-06	2.2585e-06	2.716e-06
	0.96	4.3025e-06	3.6055e-06	3.1435e-06	2.7905e-06	1.6495e-06	2.4045e-06	3.1155e-06	2.3775e-06	2.8345e-06	2.263e-06	2.943e-06	4.1885e-06	3.8645e-06	2.8375e-06	3.424e-06	3.212e-06	2.8715e-06	2.661e-06	4.3305e-06	2.161e-06	2.118e-06	2.6865e-06	1.705e-06	2.614e-06	3.862e-06	2.841e-06	3.278e-06	2.2945e-06	1.742e-06	2.9225e-06	2.6605e-06	3.9485e-06	2.486e-06	2.7835e-06	2.6115e-06	2.4495e-06	2.288e-06	1.6895e-06	4.0495e-06	1.7765e-06	2.1975e-06	2.6885e-06	2.557e-06	2.973e-06	4.184e-06	3.5005e-06	2.1985e-06	2.8385e-06
	0.97	4.22e-06	3.779e-06	3.228e-06	2.9065e-06	1.6355e-06	2.469e-06	3.2645e-06	2.4475e-06	2.958e-06	2.2855e-06	3.0335e-06	4.4745e-06	4.0035e-06	2.8975e-06	3.5535e-06	3.35e-06	3.061e-06	2.801e-06	4.8655e-06	2.4095e-06	2.185e-06	2.67e-06	1.7625e-06	2.484e-06	3.9575e-06	3.1755e-06	3.186e-06	2.59e-06	1.819e-06	3.0325e-06	2.7355e-06	3.8885e-06	2.9305e-06	2.938e-06	2.7425e-06	2.5555e-06	2.4005e-06	1.8335e-06	4.2655e-06	1.843e-06	2.019e-06	3.0765e-06	2.756e-06	3.0535e-06	4.3275e-06	3.6315e-06	3.004e-06	2.9515e-06
	0.98	3.597e-06	3.7755e-06	3.4585e-06	3.069e-06	1.7725e-06	2.5835e-06	3.4115e-06	2.568e-06	3.125e-06	2.4585e-06	3.2225e-06	4.708e-06	4.2795e-06	2.7705e-06	3.746e-06	3.402e-06	3.193e-06	2.8765e-06	4.2425e-06	2.55e-06	2.3815e-06	2.7705e-06	1.835e-06	2.6045e-06	4.183e-06	2.9845e-06	3.3725e-06	2.5905e-06	1.9055e-06	3.124e-06	2.9205e-06	4.063e-06	2.919e-06	3.095e-06	2.754e-06	2.701e-06	2.5045e-06	1.8955e-06	4.561e-06	1.938e-06	2.2105e-06	2.978e-06	2.976e-06	3.163e-06	7.1225e-06	3.9915e-06	2.572e-06	2.842e-06
	0.99	4.034e-06	4.309e-06	3.5915e-06	3.222e-06	1.811e-06	2.681e-06	3.5455e-06	2.719e-06	3.2645e-06	2.411e-06	3.3665e-06	4.5795e-06	4.422e-06	2.908e-06	3.8895e-06	3.6055e-06	3.2585e-06	3.042e-06	5.0115e-06	2.864e-06	2.418e-06	2.8775e-06	1.9085e-06	2.7335e-06	4.4145e-06	3.1515e-06	3.5065e-06	2.6085e-06	2.0155e-06	3.367e-06	3.1175e-06	4.2855e-06	2.9845e-06	3.237e-06	2.8745e-06	2.7665e-06	2.617e-06	1.903e-06	4.565e-06	1.979e-06	2.3085e-06	3.146e-06	2.744e-06	3.3005e-06	4.4585e-06	4.1705e-06	2.7025e-06	3.1515e-06
	1	3.902e-06	4.3835e-06	3.545e-06	3.335e-06	1.6085e-06	2.8055e-06	3.8835e-06	3.096e-06	3.4275e-06	2.588e-06	3.5285e-06	4.9185e-06	5.1465e-06	2.9e-06	4.1355e-06	3.928e-06	3.2105e-06	3.1165e-06	5.813e-06	2.7785e-06	2.8725e-06	3.0335e-06	1.925e-06	2.799e-06	4.6275e-06	3.5975e-06	3.569e-06	2.6e-06	2.936e-06	3.5895e-06	3.2665e-06	4.5505e-06	3.0965e-06	3.291e-06	2.901e-06	2.8775e-06	2.997e-06	2.0095e-06	4.821e-06	2.142e-06	2.2795e-06	3.2675e-06	2.905e-06	3.439e-06	5.969e-06	4.3275e-06	2.8095e-06	3.909e-06
	1.01	3.8665e-06	4.079e-06	4.164e-06	3.4675e-06	1.8975e-06	2.9335e-06	4.0685e-06	3.1495e-06	3.4655e-06	2.8025e-06	3.6755e-06	5.2235e-06	5.2585e-06	2.879e-06	4.326e-06	3.886e-06	3.3485e-06	3.295e-06	6.288e-06	2.9485e-06	2.9665e-06	3.2535e-06	1.9925e-06	2.994e-06	4.15e-06	3.2905e-06	3.6215e-06	2.78e-06	3.1995e-06	3.7355e-06	3.4275e-06	4.735e-06	3.285e-06	3.7045e-06	3.052e-06	3.012e-06	3.089e-06	2.1955e-06	5.1395e-06	2.398e-06	2.3085e-06	3.426e-06	2.9075e-06	3.584e-06	6.3565e-06	4.1005e-06	3.1235e-06	3.7065e-06
	1.02	4.228e-06	4.324e-06	3.6855e-06	3.715e-06	2.014e-06	3.067e-06	3.3515e-06	3.3165e-06	3.5605e-06	2.913e-06	3.7945e-06	5.5255e-06	5.329e-06	3.125e-06	4.5375e-06	3.5015e-06	3.466e-06	3.432e-06	6.257e-06	3.038e-06	3.0355e-06	3.4065e-06	2.074e-06	3.259e-06	4.682e-06	3.1125e-06	3.792e-06	3.285e-06	2.8545e-06	3.9535e-06	3.5865e-06	5.0575e-06	3.325e-06	3.6975e-06	3.4455e-06	3.2005e-06	3.0965e-06	2.3075e-06	5.3635e-06	2.338e-06	2.4135e-06	3.6245e-06	3.0495e-06	3.7495e-06	6.0025e-06	5.0345e-06	3.462e-06	3.8275e-06
	1.03	4.2265e-06	4.9355e-06	3.7005e-06	3.8465e-06	1.9905e-06	3.197e-06	3.2725e-06	3.448e-06	3.7685e-06	3.343e-06	4.0805e-06	5.791e-06	5.528e-06	3.313e-06	4.7505e-06	3.9125e-06	3.6385e-06	3.3655e-06	6.3955e-06	3.143e-06	3.3145e-06	3.5975e-06	2.1895e-06	3.975e-06	4.9545e-06	3.136e-06	4.021e-06	2.845e-06	3.172e-06	4.035e-06	3.7685e-06	5.5625e-06	3.451e-06	3.923e-06	3.6515e-06	3.369e-06	3.285e-06	2.383e-06	5.499e-06	2.4655e-06	2.5255e-06	3.61e-06	3.0525e-06	4.711e-06	7.7985e-06	4.685e-06	3.564e-06	3.982e-06
	1.04	5.0605e-06	4.49e-06	4.7715e-06	3.882e-06	2.235e-06	3.361e-06	3.2145e-06	3.5555e-06	3.9265e-06	3.647e-06	4.2355e-06	5.8745e-06	6.197e-06	3.4895e-06	4.9945e-06	3.982e-06	3.789e-06	3.478e-06	7.812e-06	3.408e-06	3.061e-06	3.8935e-06	2.2745e-06	4.4485e-06	5.0095e-06	3.265e-06	4.1725e-06	2.755e-06	3.224e-06	4.2525e-06	3.9365e-06	5.669e-06	3.592e-06	4.0755e-06	3.8625e-06	3.139e-06	3.761e-06	2.484e-06	5.9e-06	2.5565e-06	2.641e-06	3.376e-06	3.2575e-06	6.4585e-06	6.9095e-06	5.562e-06	3.6805e-06	4.025e-06
	1.05	5.4705e-06	4.63e-06	4.1445e-06	3.9335e-06	2.435e-06	3.523e-06	3.375e-06	3.8135e-06	3.76e-06	4.7555e-06	4.183e-06	6.2105e-06	6.5445e-06	3.601e-06	5.1935e-06	4.06e-06	3.9925e-06	3.7035e-06	7.278e-06	3.5475e-06	4.715e-06	4.044e-06	2.3735e-06	4.441e-06	4.7655e-06	3.224e-06	4.453e-06	3.002e-06	3.2855e-06	4.3365e-06	4.138e-06	5.5905e-06	3.734e-06	4.3375e-06	4.085e-06	3.525e-06	3.125e-06	2.6125e-06	5.86e-06	2.7505e-06	2.858e-06	3.512e-06	3.387e-06	6.538e-06	7.6535e-06	5.5525e-06	3.4485e-06	4.108e-06
	1.06	5.53e-06	4.821e-06	4.113e-06	4.11e-06	2.2935e-06	3.6755e-06	3.569e-06	4.298e-06	3.9325e-06	3.585e-06	4.5025e-06	6.523e-06	6.845e-06	3.829e-06	5.369e-06	3.5855e-06	4.19e-06	3.7065e-06	6.052e-06	3.4255e-06	3.937e-06	4.138e-06	2.4785e-06	5.5425e-06	5.02e-06	3.467e-06	4.697e-06	3.1245e-06	3.29e-06	4.552e-06	4.403e-06	5.5735e-06	3.93e-06	4.533e-06	5.062e-06	3.3485e-06	3.145e-06	2.5345e-06	6.399e-06	2.8815e-06	2.9005e-06	3.725e-06	3.552e-06	6.474e-06	7.4685e-06	5.7695e-06	3.5705e-06	4.3135e-06
	1.07	6.08e-06	5.188e-06	4.0005e-06	4.2535e-06	2.092e-06	3.9275e-06	3.6405e-06	4.3335e-06	4.1115e-06	3.7965e-06	4.744e-06	6.583e-06	6.7175e-06	3.903e-06	5.7175e-06	3.555e-06	5.0295e-06	3.557e-06	6.377e-06	3.9785e-06	3.273e-06	4.38e-06	2.5885e-06	3.67e-06	4.4525e-06	3.6245e-06	4.6985e-06	3.4085e-06	3.4385e-06	4.8e-06	4.62e-06	5.9925e-06	4.1065e-06	5.0515e-06	7.285e-06	3.47e-06	3.493e-06	2.6955e-06	6.9305e-06	3.034e-06	2.9655e-06	3.9815e-06	3.713e-06	5.1855e-06	7.7035e-06	6.116e-06	3.854e-06	4.4975e-06
	1.08	4.755e-06	5.2925e-06	4.313e-06	4.3145e-06	2.416e-06	4.205e-06	3.7335e-06	4.539e-06	4.3315e-06	3.811e-06	5.035e-06	6.9075e-06	7.1675e-06	4.1785e-06	5.8305e-06	3.9195e-06	5.2495e-06	3.5345e-06	5.043e-06	4.06e-06	2.929e-06	4.174e-06	2.709e-06	3.801e-06	4.72e-06	3.9215e-06	5.12e-06	3.367e-06	3.649e-06	5.095e-06	5.0295e-06	5.7935e-06	4.32e-06	4.2185e-06	8.2175e-06	3.675e-06	3.542e-06	2.661e-06	7.256e-06	3.2235e-06	3.155e-06	4.1545e-06	3.9335e-06	5.855e-06	9.2515e-06	6.4515e-06	3.858e-06	4.722e-06
	1.09	5e-06	5.5315e-06	4.4895e-06	4.539e-06	2.3505e-06	4.4055e-06	3.306e-06	4.954e-06	4.637e-06	4.68e-06	4.8385e-06	7.443e-06	7.379e-06	4.109e-06	6.1085e-06	3.812e-06	5.5885e-06	3.387e-06	6.8195e-06	4.072e-06	3.058e-06	4.7605e-06	2.924e-06	4.094e-06	4.3195e-06	4.053e-06	6.472e-06	3.3805e-06	3.787e-06	5.403e-06	5.3325e-06	5.5905e-06	4.46e-06	4.508e-06	2.883e-05	3.7495e-06	3.674e-06	3.139e-06	7.7775e-06	3.3325e-06	3.341e-06	4.153e-06	4.735e-06	5.9915e-06	7.6775e-06	7.234e-06	4.2385e-06	4.502e-06
	1.1	5.461e-06	5.7415e-06	4.8995e-06	4.77e-06	2.6275e-06	4.574e-06	3.75e-06	4.925e-06	4.6245e-06	4.723e-06	5.088e-06	9.07e-06	7.931e-06	3.961e-06	5.943e-06	3.6645e-06	5.3515e-06	3.498e-06	6.5625e-06	4.3295e-06	3.2e-06	4.7145e-06	3.1725e-06	5.811e-06	4.5535e-06	4.4275e-06	6.592e-06	3.5135e-06	3.93e-06	5.794e-06	6.021e-06	5.525e-06	4.672e-06	4.9985e-06	2.664e-05	3.9255e-06	3.651e-06	3.257e-06	8.551e-06	3.5795e-06	3.5185e-06	4.38e-06	6.3825e-06	6.2705e-06	7.9695e-06	7.0135e-06	4.2635e-06	4.628e-06
	1.11	5.1505e-06	6.3965e-06	4.9895e-06	5.0085e-06	2.6525e-06	4.812e-06	4.5275e-06	5.83e-06	4.8265e-06	4.6515e-06	4.899e-06	9.215e-06	8.2305e-06	4.211e-06	6.3335e-06	3.571e-06	6.3385e-06	3.667e-06	5.769e-06	4.521e-06	2.7645e-06	4.854e-06	3.202e-06	5.9855e-06	4.803e-06	4.784e-06	5.336e-06	3.5715e-06	4.0715e-06	5.8565e-06	6.482e-06	5.8865e-06	4.9305e-06	4.999e-06	2.378e-05	4.219e-06	3.856e-06	3.619e-06	8.737e-06	3.7995e-06	3.576e-06	4.532e-06	5.9805e-06	6.628e-06	8.2445e-06	7.2575e-06	4.4985e-06	5.2215e-06
	1.12	5.0515e-06	6.7115e-06	5.226e-06	5.42e-06	2.8935e-06	4.908e-06	8.2085e-06	7.2725e-06	4.996e-06	4.847e-06	5.753e-06	9.2755e-06	1.03675e-05	4.5955e-06	6.8775e-06	3.6905e-06	5.8325e-06	4.164e-06	6.6655e-06	4.7015e-06	2.777e-06	5.1485e-06	3.314e-06	5.073e-06	5.091e-06	5.075e-06	5.666e-06	3.7055e-06	4.315e-06	6.378e-06	6.268e-06	6.245e-06	5.213e-06	4.948e-06	2.347e-05	4.5485e-06	3.9635e-06	3.794e-06	8.9425e-06	3.869e-06	3.7735e-06	5.135e-06	8.0575e-06	7.0165e-06	8.452e-06	4.6465e-05	5.072e-06	5.407e-06
	1.13	6.0815e-06	7.29e-06	5.923e-06	4.3185e-05	3.089e-06	5.173e-06	4.4285e-05	7.3065e-06	5.196e-06	4.8445e-06	5.3945e-06	9.5615e-06	1.05015e-05	5.643e-06	7.221e-06	3.8815e-06	5.75e-06	4.1025e-06	6.725e-06	4.5925e-06	2.854e-06	5.3565e-06	3.2195e-06	5.261e-06	5.9735e-06	5.643e-06	5.9385e-06	3.9315e-06	4.7e-06	5.842e-06	6.044e-06	6.8225e-06	5.962e-06	5.2145e-06	1.932e-05	4.4395e-06	4.4135e-06	4.0965e-06	9.3315e-06	4.0315e-06	3.846e-06	6.1395e-06	4.519e-05	7.122e-06	8.86e-06	4.638e-05	4.435e-06	5.7435e-06
	1.14	5.681e-06	6.6e-06	4.7e-05	3.879e-05	3.0915e-06	5.259e-06	4.8495e-05	7.9865e-06	5.4105e-06	4.968e-06	5.744e-06	9.411e-06	1.0599e-05	4.2525e-05	8.017e-06	4.02e-06	5.6705e-06	4.516e-06	6.9805e-06	4.743e-06	3.358e-06	5.9395e-06	3.7735e-06	5.505e-06	5.7635e-06	6.67e-06	6.464e-06	3.8235e-06	4.781e-06	6.398e-06	5.72e-06	2.9175e-05	5.692e-06	5.5495e-06	3.098e-05	4.26e-06	4.6375e-06	4.2105e-06	8.246e-06	4.306e-06	4.0745e-06	6.474e-06	4.232e-05	6.8405e-06	8.849e-06	4.552e-05	5.3865e-06	6.1435e-06
	1.15	5.2795e-06	6.861e-06	4.6375e-05	3.731e-05	3.1285e-06	5.492e-06	4.7755e-05	6.9235e-06	5.6725e-06	5.254e-06	5.69e-06	9.501e-06	1.11585e-05	4.6545e-05	6.6865e-06	4.0565e-06	4.614e-06	4.729e-06	6.2795e-06	4.8035e-06	3.3385e-06	5.4895e-06	3.9835e-06	5.7115e-06	5.015e-06	5.3665e-06	6.731e-06	4.2875e-06	5.135e-06	6.919e-06	6.595e-06	4.409e-05	4.349e-06	5.0795e-06	3.7055e-05	4.5105e-06	4.808e-06	4.381e-06	9.9035e-06	4.645e-06	4.0375e-06	6.458e-06	4.282e-05	6.921e-06	8.8735e-06	4.624e-05	5.9195e-06	5.498e-06
	1.16	5.9035e-06	4.667e-05	4.461e-05	3.8215e-05	3.6245e-06	5.847e-06	4.847e-05	5.8755e-06	6.044e-06	5.638e-06	5.886e-06	9.5395e-06	1.0597e-05	4.5475e-05	6.751e-06	3.9595e-06	5.5835e-06	4.962e-06	8.929e-06	4.4445e-06	3.7715e-06	6.1495e-06	4.242e-06	5.63e-06	6.0995e-06	5.418e-06	7.077e-06	4.3055e-06	4.8675e-06	8.221e-06	6.373e-06	4.318e-05	4.8335e-06	5.69e-06	4.158e-05	4.2925e-06	5.1155e-06	4.5835e-06	1.02645e-05	4.771e-06	4.2335e-06	6.6245e-06	4.333e-05	7.296e-06	4.385e-05	4.712e-05	4.585e-05	6.1145e-06
	1.17	4.1975e-06	4.72e-05	4.6345e-05	3.7645e-05	3.5915e-06	6.311e-06	4.8825e-05	6.816e-06	6.3505e-06	3.988e-05	7.109e-06	9.978e-06	1.13575e-05	4.6145e-05	8.0085e-06	4.1345e-06	5.809e-06	5.1835e-06	4.7935e-05	5.1715e-06	3.833e-06	5.7425e-06	4.36e-06	3.7145e-05	7.1135e-06	5.7375e-06	7.158e-06	5.188e-06	4.65e-06	7.689e-06	6.7435e-06	4.26e-05	5.146e-06	6.432e-06	4.2675e-05	4.455e-06	4.8035e-06	4.9135e-06	9.0925e-06	5.4235e-06	4.3645e-06	4.82e-05	4.4615e-05	7.244e-06	4.499e-05	4.807e-05	4.991e-05	4.508e-05
	1.18	4.4155e-06	4.786e-05	4.556e-05	3.7055e-05	3.932e-06	5.7085e-06	4.9465e-05	4.481e-05	6.8775e-06	4.119e-05	4.544e-05	4.4935e-05	1.0535e-05	4.5295e-05	8.2235e-06	3.7565e-06	6.2445e-06	5.477e-06	4.6725e-05	5.6915e-06	3.866e-06	6.058e-06	4.2855e-06	4.9235e-05	7.9695e-06	3.6315e-05	4.639e-05	4.8105e-06	4.927e-06	8.5105e-06	6.883e-06	4.3525e-05	5.0645e-06	6.3215e-06	4.35e-05	4.332e-06	4.4095e-06	4.9455e-06	9.0505e-06	5.773e-06	4.5825e-06	4.761e-05	4.497e-05	7.67e-06	4.593e-05	4.94e-05	4.967e-05	4.3525e-05
	1.19	4.63e-06	4.904e-05	4.627e-05	3.702e-05	3.808e-06	8.171e-06	4.8675e-05	4.547e-05	7.83e-06	4.054e-05	4.2645e-05	4.6035e-05	3.7475e-05	4.8405e-05	8.314e-06	5.0775e-05	6.1755e-06	5.7575e-06	4.767e-05	5.7295e-06	4.484e-06	6.79e-06	4.5295e-06	4.9005e-05	5.856e-06	4.005e-05	4.8495e-05	5.032e-06	4.9975e-06	7.384e-06	6.4495e-06	4.518e-05	5.97e-06	8.196e-06	4.459e-05	4.8265e-06	4.9595e-06	5.1315e-06	8.634e-06	6.1665e-06	4.7115e-06	4.7165e-05	4.667e-05	4.734e-05	4.629e-05	5.0005e-05	4.885e-05	4.6335e-05
	1.2	4.867e-06	4.896e-05	4.803e-05	3.869e-05	4.248e-06	7.012e-06	4.878e-05	4.6485e-05	4.2545e-05	4.0805e-05	4.9985e-05	4.604e-05	4.759e-05	4.7165e-05	9.136e-06	5.1225e-05	5.6125e-06	6.772e-06	4.7625e-05	5.609e-06	3.9045e-05	5.92e-06	4.7445e-06	5.0195e-05	6.28e-06	4.6395e-05	4.7355e-05	5.6905e-06	5.541e-06	7.3605e-06	4.6265e-05	4.4645e-05	4.433e-05	7.845e-06	4.42e-05	4.96e-06	5.4595e-06	5.069e-06	9.476e-06	6.1515e-06	4.7475e-06	4.8735e-05	4.7825e-05	4.634e-05	4.3735e-05	5.139e-05	5.011e-05	5.2055e-05
	1.21	5.0255e-06	5.013e-05	4.6035e-05	3.936e-05	4.4675e-06	6.463e-06	4.9115e-05	4.6925e-05	4.177e-05	4.115e-05	5.0525e-05	4.555e-05	4.6235e-05	4.458e-05	8.813e-06	5.216e-05	7.1845e-06	6.2815e-06	4.94e-05	5.909e-06	3.9505e-05	5.079e-06	5.431e-06	5.14e-05	7.6775e-06	4.782e-05	4.6925e-05	5.121e-06	6.153e-06	6.5845e-06	4.7675e-05	4.452e-05	4.7085e-05	4.6845e-05	4.732e-05	9.1035e-06	5.315e-06	4.2465e-06	4.3e-05	8.0105e-06	5.1515e-06	4.714e-05	4.752e-05	4.9275e-05	4.609e-05	5.2195e-05	5.1375e-05	5.3825e-05
	1.22	4.7815e-05	5.052e-05	4.578e-05	3.835e-05	4.9735e-05	4.6415e-05	4.93e-05	4.644e-05	4.3495e-05	4.175e-05	5.052e-05	4.682e-05	4.605e-05	4.8525e-05	8.6235e-06	5.28e-05	6.4655e-06	6.5115e-06	5.104e-05	6.398e-06	4.0235e-05	4.8435e-06	3.7995e-06	5.135e-05	5.31e-05	4.932e-05	4.911e-05	5.0585e-06	6.344e-06	7.365e-06	4.638e-05	4.2305e-05	4.7035e-05	4.4645e-05	4.808e-05	8.4935e-06	5.5875e-06	4.426e-06	4.5835e-05	7.4185e-06	4.291e-05	4.676e-05	4.7885e-05	4.9295e-05	4.673e-05	4.893e-05	5.1535e-05	5.237e-05
	1.23	4.907e-05	5.127e-05	4.9665e-05	4.0915e-05	4.565e-05	4.863e-05	4.865e-05	4.8715e-05	4.418e-05	4.2435e-05	5.089e-05	4.6225e-05	4.8155e-05	4.76e-05	8.4925e-06	5.3405e-05	8.5335e-06	5.144e-05	5.0435e-05	6.7805e-06	4.035e-05	4.6775e-06	3.904e-06	5.072e-05	5.363e-05	4.877e-05	4.75e-05	5.621e-06	6.646e-06	9.618e-06	5.0605e-05	4.1455e-05	4.916e-05	4.312e-05	4.897e-05	4.833e-05	6.4525e-06	4.348e-06	4.513e-05	7.8415e-06	4.9805e-05	4.733e-05	4.7875e-05	5.0615e-05	4.625e-05	5.2135e-05	4.981e-05	5.0285e-05
	1.24	4.8785e-05	5.172e-05	4.912e-05	4.007e-05	4.8405e-05	4.874e-05	4.882e-05	4.9625e-05	4.343e-05	4.2875e-05	5.0555e-05	4.663e-05	4.865e-05	4.8295e-05	8.986e-06	5.243e-05	8.6985e-06	5.2085e-05	5.2215e-05	4.651e-05	3.921e-05	4.9665e-06	4.0445e-06	4.9375e-05	5.202e-05	5.0135e-05	4.7475e-05	5.409e-06	5.371e-06	9.762e-06	5.122e-05	4.4985e-05	4.862e-05	4.2315e-05	4.621e-05	4.708e-05	4.1865e-05	4.89e-06	4.086e-05	8.372e-06	4.971e-05	4.7405e-05	4.8135e-05	5.2205e-05	4.989e-05	5.125e-05	4.962e-05	5.0925e-05
	1.25	4.925e-05	5.272e-05	4.839e-05	4.0345e-05	4.8095e-05	4.8185e-05	4.911e-05	5.1725e-05	4.3975e-05	4.418e-05	5.038e-05	4.806e-05	4.8985e-05	4.996e-05	4.8105e-05	5.295e-05	7.7e-06	5.3945e-05	5.2465e-05	4.687e-05	3.7145e-05	5.0855e-06	5.4815e-06	4.951e-05	5.2165e-05	5.1355e-05	4.8495e-05	5.068e-05	5.0465e-06	5.8505e-06	5.228e-05	4.508e-05	5.0855e-05	4.573e-05	4.6595e-05	4.7535e-05	4.1445e-05	3.5515e-06	4.325e-05	4.9835e-05	4.9515e-05	4.8315e-05	4.9925e-05	5.272e-05	4.951e-05	5.2315e-05	4.964e-05	5.12e-05
	1.26	5e-05	5.2495e-05	4.5915e-05	3.768e-05	4.67e-05	4.8155e-05	5.0025e-05	5.196e-05	4.4265e-05	4.358e-05	4.922e-05	4.7575e-05	4.9635e-05	5.023e-05	5.2055e-05	5.2255e-05	4.7705e-05	5.557e-05	5.283e-05	4.6705e-05	3.732e-05	4.802e-06	5.794e-06	5.2005e-05	5.1595e-05	5.2095e-05	5.0105e-05	5.043e-05	4.636e-06	6.5225e-06	5.2415e-05	4.5965e-05	4.961e-05	4.5795e-05	4.8745e-05	4.856e-05	4.3435e-05	3.5675e-05	4.45e-05	5.0115e-05	4.962e-05	5.028e-05	4.85e-05	5.284e-05	5.024e-05	5.1895e-05	5.088e-05	5.1715e-05
	1.27	5.2265e-05	5.2295e-05	4.891e-05	3.8085e-05	4.611e-05	4.797e-05	5.0415e-05	5.0875e-05	4.322e-05	4.5625e-05	4.9815e-05	4.742e-05	4.9895e-05	5.1825e-05	5.2685e-05	5.2745e-05	4.8455e-05	5.4825e-05	5.2835e-05	4.76e-05	3.8965e-05	4.934e-06	5.1625e-06	5.186e-05	5.231e-05	5.146e-05	5.117e-05	4.9855e-05	4.3535e-05	8.249e-06	5.0995e-05	4.55e-05	5.045e-05	4.304e-05	4.9055e-05	5.1925e-05	4.346e-05	3.4705e-05	4.3165e-05	5.147e-05	4.955e-05	4.906e-05	4.9365e-05	5.436e-05	5.1515e-05	5.2945e-05	5.0105e-05	5.3e-05
	1.28	5.3205e-05	5.321e-05	4.6225e-05	3.7995e-05	4.679e-05	4.8295e-05	4.965e-05	5.036e-05	4.299e-05	4.6185e-05	4.954e-05	4.7575e-05	4.891e-05	5.2335e-05	5.2945e-05	5.333e-05	4.7215e-05	5.6465e-05	5.2965e-05	4.7185e-05	3.3605e-05	5.3435e-06	3.7255e-05	5.1645e-05	5.3925e-05	4.973e-05	5.142e-05	5.4065e-05	4.314e-05	6.5875e-06	5.199e-05	4.5675e-05	5.137e-05	4.376e-05	4.9635e-05	4.9515e-05	4.2895e-05	3.4735e-05	4.5595e-05	5.319e-05	4.9295e-05	5.135e-05	5.1485e-05	5.5775e-05	5.054e-05	5.316e-05	5.1815e-05	5.414e-05
	1.29	5.021e-05	5.298e-05	4.743e-05	3.7865e-05	4.6285e-05	4.977e-05	4.879e-05	4.7235e-05	4.425e-05	4.573e-05	4.926e-05	4.7215e-05	4.969e-05	5.2665e-05	5.161e-05	4.996e-05	4.7805e-05	5.7295e-05	5.2615e-05	5.057e-05	3.287e-05	5.6855e-06	3.2065e-05	5.356e-05	5.494e-05	5.0755e-05	4.963e-05	5.034e-05	4.298e-05	6.9485e-06	5.242e-05	4.6075e-05	5.1515e-05	4.3025e-05	4.9125e-05	5.0345e-05	4.6355e-05	3.432e-05	4.6295e-05	5.148e-05	4.8795e-05	5.1415e-05	5.2245e-05	5.8705e-05	5.254e-05	5.165e-05	4.8775e-05	5.502e-05
	1.3	4.993e-05	5.377e-05	4.5845e-05	4.1875e-05	4.848e-05	4.9555e-05	5.0465e-05	4.766e-05	4.473e-05	4.52e-05	5.013e-05	5.061e-05	4.9555e-05	5.213e-05	4.934e-05	5.071e-05	4.5205e-05	5.69e-05	5.36e-05	5.0705e-05	3.4435e-05	5.9575e-06	3.21e-05	5.323e-05	5.4425e-05	4.957e-05	4.996e-05	5.37e-05	4.3075e-05	4.844e-05	5.131e-05	4.5815e-05	5.145e-05	4.214e-05	4.8445e-05	5.1905e-05	4.6685e-05	3.3265e-05	4.641e-05	5.112e-05	4.887e-05	5.155e-05	5.342e-05	5.97e-05	5.551e-05	5.501e-05	5.1445e-05	5.385e-05
	1.31	4.9705e-05	5.4515e-05	4.7135e-05	3.9655e-05	4.8585e-05	4.8585e-05	4.6345e-05	4.788e-05	4.497e-05	4.566e-05	5.0125e-05	4.815e-05	4.979e-05	5.38e-05	5.1515e-05	5.117e-05	4.558e-05	5.668e-05	5.374e-05	5.21e-05	3.496e-05	5.1315e-05	3.2075e-05	5.256e-05	5.4275e-05	4.8395e-05	4.9885e-05	5.5425e-05	4.5305e-05	4.866e-05	5.262e-05	4.707e-05	5.121e-05	4.233e-05	4.817e-05	5.0025e-05	4.71e-05	3.053e-05	4.9695e-05	5.4295e-05	4.9955e-05	5.1065e-05	5.277e-05	6.016e-05	5.5325e-05	5.4495e-05	5.222e-05	5.3015e-05
	1.32	5.0995e-05	5.4875e-05	4.6145e-05	4.056e-05	4.6745e-05	4.883e-05	5.296e-05	4.841e-05	4.313e-05	4.4855e-05	4.7415e-05	4.942e-05	4.9655e-05	5.6135e-05	5.0745e-05	5.0515e-05	4.4925e-05	5.483e-05	5.4165e-05	5.0645e-05	3.9755e-05	5.2045e-05	2.948e-05	5.43e-05	5.4235e-05	4.8675e-05	5.218e-05	5.373e-05	4.6035e-05	4.696e-05	5.366e-05	4.723e-05	5.045e-05	4.341e-05	4.769e-05	4.897e-05	4.7205e-05	2.978e-05	4.767e-05	5.3595e-05	5.3935e-05	5.0385e-05	5.343e-05	5.979e-05	5.5815e-05	5.372e-05	5.1875e-05	5.2555e-05
	1.33	5.101e-05	5.3875e-05	4.498e-05	3.565e-05	4.7125e-05	4.8285e-05	5.2075e-05	4.9685e-05	4.3525e-05	4.576e-05	4.752e-05	4.8615e-05	5.208e-05	5.6035e-05	5.063e-05	5.153e-05	4.3705e-05	5.5745e-05	5.4565e-05	4.998e-05	3.8805e-05	5.2875e-05	2.951e-05	5.596e-05	5.5885e-05	4.8075e-05	5.2415e-05	5.439e-05	4.538e-05	4.9875e-05	5.344e-05	4.588e-05	5.189e-05	4.3325e-05	4.7685e-05	5.0195e-05	4.6885e-05	2.899e-05	4.9585e-05	5.379e-05	5.2255e-05	5.1515e-05	5.3215e-05	6.026e-05	5.543e-05	5.3835e-05	5.255e-05	5.1875e-05
	1.34	5.0935e-05	5.442e-05	4.359e-05	4.3465e-05	4.7085e-05	4.978e-05	5.298e-05	5.137e-05	4.329e-05	4.526e-05	4.7335e-05	4.905e-05	4.9425e-05	5.656e-05	5.0945e-05	5.1315e-05	5.005e-05	5.32e-05	5.448e-05	5.0665e-05	4.0665e-05	5.292e-05	3.0925e-05	5.694e-05	5.5345e-05	4.631e-05	5.1305e-05	5.2885e-05	4.5475e-05	5.068e-05	5.268e-05	4.6245e-05	5.23e-05	4.461e-05	4.903e-05	4.974e-05	4.682e-05	2.8735e-05	4.8615e-05	5.4135e-05	5.384e-05	5.3535e-05	5.579e-05	5.8725e-05	5.5615e-05	5.4005e-05	5.305e-05	5.1165e-05
	1.35	5.1605e-05	5.2985e-05	4.381e-05	4.2015e-05	4.638e-05	5.0385e-05	5.6235e-05	5.1315e-05	4.6665e-05	4.5295e-05	4.7045e-05	4.968e-05	5.0515e-05	5.649e-05	5.052e-05	5.155e-05	4.9265e-05	5.0655e-05	5.4965e-05	5.0645e-05	4.492e-05	5.3205e-05	3.577e-05	5.6925e-05	5.472e-05	4.8835e-05	5.3025e-05	5.2765e-05	4.6695e-05	5.0425e-05	5.242e-05	4.5725e-05	5.207e-05	4.529e-05	4.7695e-05	5.086e-05	4.66e-05	3.0785e-05	4.903e-05	5.5365e-05	5.365e-05	5.38e-05	5.692e-05	5.8735e-05	5.614e-05	5.1565e-05	5.2275e-05	5.161e-05
	1.36	5.0865e-05	5.332e-05	4.394e-05	4.6585e-05	4.5705e-05	5.124e-05	5.5565e-05	5.135e-05	4.258e-05	4.711e-05	4.8905e-05	5.0195e-05	5.2435e-05	5.6905e-05	5.239e-05	5.156e-05	4.876e-05	5.154e-05	5.3595e-05	5.1145e-05	4.257e-05	5.1075e-05	3.329e-05	5.7855e-05	5.497e-05	4.796e-05	5.2565e-05	5.216e-05	4.7015e-05	5.12e-05	5.3125e-05	4.624e-05	5.25e-05	4.593e-05	4.748e-05	5.2245e-05	4.695e-05	2.982e-05	4.796e-05	5.553e-05	5.4575e-05	5.1805e-05	5.7605e-05	5.9815e-05	5.6165e-05	5.19e-05	5.327e-05	5.41e-05
	1.37	5.2185e-05	5.2735e-05	4.571e-05	4.6365e-05	4.587e-05	5.002e-05	5.6765e-05	5.1625e-05	4.5955e-05	4.7025e-05	4.558e-05	4.994e-05	5.2925e-05	5.751e-05	5.314e-05	5.3435e-05	4.8595e-05	5.0555e-05	5.063e-05	5.148e-05	4.7865e-05	5.2385e-05	3.1355e-05	5.6345e-05	5.5205e-05	4.917e-05	5.2755e-05	5.1245e-05	4.8425e-05	4.9795e-05	5.4085e-05	4.6725e-05	5.354e-05	4.2315e-05	4.86e-05	5.133e-05	4.7555e-05	2.6565e-05	4.7415e-05	5.598e-05	5.5315e-05	5.304e-05	5.8455e-05	6.023e-05	5.7135e-05	5.0625e-05	5.083e-05	5.6385e-05
	1.38	5.226e-05	5.167e-05	4.53e-05	4.906e-05	4.517e-05	5.2665e-05	5.6905e-05	5.32e-05	4.505e-05	4.661e-05	4.24e-05	5.0055e-05	5.2005e-05	5.71e-05	5.285e-05	5.379e-05	4.814e-05	5.1875e-05	4.797e-05	5.135e-05	5.02e-05	5.2975e-05	3.328e-05	5.842e-05	5.4505e-05	5.027e-05	5.1845e-05	5.126e-05	5.0105e-05	5.0225e-05	5.435e-05	4.5895e-05	5.39e-05	4.7845e-05	4.8895e-05	5.276e-05	4.9435e-05	3.232e-05	4.8585e-05	5.6215e-05	5.6945e-05	5.468e-05	5.715e-05	5.9185e-05	5.789e-05	4.8985e-05	5.058e-05	5.815e-05
	1.39	5.297e-05	5.3285e-05	4.6545e-05	5.066e-05	4.754e-05	5.2135e-05	6.0535e-05	5.44e-05	4.6815e-05	4.81e-05	4.2635e-05	5.326e-05	5.2695e-05	5.8235e-05	5.459e-05	5.419e-05	4.98e-05	5.3935e-05	4.8495e-05	5.071e-05	5.3045e-05	4.8465e-05	3.3165e-05	5.875e-05	4.9905e-05	5.4615e-05	5.2365e-05	5.1695e-05	4.934e-05	5.063e-05	5.5385e-05	4.2545e-05	5.373e-05	4.783e-05	5.095e-05	5.4595e-05	4.926e-05	3.5065e-05	4.978e-05	5.737e-05	5.6505e-05	5.4805e-05	5.69e-05	5.871e-05	5.7875e-05	4.7905e-05	4.944e-05	5.836e-05
	1.4	5.4805e-05	5.1425e-05	4.7325e-05	5.045e-05	5.126e-05	5.2235e-05	6.074e-05	5.1495e-05	4.834e-05	5.034e-05	4.4245e-05	5.3895e-05	4.735e-05	5.804e-05	5.2635e-05	5.22e-05	5.152e-05	5.397e-05	5.0935e-05	5.1715e-05	4.801e-05	4.799e-05	3.4435e-05	5.909e-05	5.184e-05	5.642e-05	5.3105e-05	5.2405e-05	4.861e-05	5.202e-05	5.6115e-05	4.063e-05	5.4605e-05	4.705e-05	5.0215e-05	5.3655e-05	4.9515e-05	3.474e-05	5.0415e-05	5.6755e-05	5.7655e-05	5.4515e-05	5.994e-05	5.8945e-05	5.9205e-05	4.615e-05	4.949e-05	5.7545e-05
	1.41	5.6865e-05	5.163e-05	4.8825e-05	4.71e-05	5.076e-05	5.1485e-05	6.2405e-05	5.2765e-05	4.908e-05	5.251e-05	4.3345e-05	5.5815e-05	4.9545e-05	5.927e-05	5.359e-05	5.26e-05	5.0145e-05	5.466e-05	5.4155e-05	5.2745e-05	4.8335e-05	4.924e-05	3.5885e-05	5.9555e-05	5.105e-05	5.9565e-05	5.1475e-05	5.128e-05	4.75e-05	5.1315e-05	5.492e-05	4.139e-05	5.5945e-05	4.6745e-05	5.1165e-05	5.398e-05	4.942e-05	3.4535e-05	5.019e-05	5.712e-05	5.7445e-05	5.307e-05	5.8315e-05	5.945e-05	5.8555e-05	4.504e-05	4.9095e-05	5.914e-05
	1.42	5.6685e-05	5.2055e-05	5.138e-05	5.278e-05	5.3995e-05	4.941e-05	6.207e-05	5.1425e-05	5.0155e-05	5.1155e-05	4.7175e-05	5.31e-05	4.998e-05	5.884e-05	5.766e-05	5.2075e-05	4.9125e-05	5.362e-05	5.492e-05	5.222e-05	4.527e-05	5.06e-05	3.8355e-05	6.0695e-05	5.111e-05	5.8365e-05	5.095e-05	5.303e-05	5.082e-05	5.354e-05	5.5485e-05	3.7555e-05	5.5285e-05	4.5995e-05	5.2285e-05	5.3675e-05	5.6155e-05	3.6435e-05	5.0125e-05	5.9185e-05	5.8005e-05	5.3845e-05	6.0515e-05	5.8855e-05	5.9745e-05	4.743e-05	4.9525e-05	6.012e-05
	1.43	5.6975e-05	5.424e-05	5.359e-05	5.1745e-05	5.712e-05	4.935e-05	6.2065e-05	5.186e-05	5.128e-05	5.1035e-05	5.0575e-05	5.551e-05	4.7955e-05	5.954e-05	5.418e-05	5.2875e-05	4.751e-05	5.455e-05	5.52e-05	4.896e-05	4.9945e-05	5.4305e-05	3.8995e-05	6.107e-05	4.819e-05	5.927e-05	5.1455e-05	5.647e-05	5.151e-05	5.395e-05	5.6055e-05	4.123e-05	5.721e-05	4.602e-05	5.3145e-05	5.5255e-05	5.6155e-05	3.8135e-05	5.104e-05	6.056e-05	5.795e-05	5.2275e-05	5.7895e-05	6.0895e-05	5.748e-05	4.6535e-05	5.1395e-05	5.9755e-05
	1.44	5.574e-05	5.619e-05	5.3035e-05	5.0975e-05	5.5825e-05	4.8115e-05	5.9905e-05	5.3475e-05	5.016e-05	5.1335e-05	4.9985e-05	5.802e-05	4.588e-05	5.861e-05	5.544e-05	5.0995e-05	5.6535e-05	5.437e-05	5.5875e-05	5.6505e-05	5.0865e-05	5.5375e-05	4.125e-05	6.182e-05	4.8585e-05	5.9355e-05	5.219e-05	5.6115e-05	4.837e-05	5.371e-05	5.4525e-05	4.2025e-05	5.604e-05	4.825e-05	5.447e-05	5.2695e-05	5.625e-05	3.777e-05	5.2645e-05	6.0265e-05	5.8145e-05	5.166e-05	5.8625e-05	6.3535e-05	5.7635e-05	5.034e-05	5.11e-05	6.0965e-05
	1.45	5.7255e-05	5.565e-05	5.674e-05	5.3505e-05	5.7185e-05	5.041e-05	5.9605e-05	5.3905e-05	5.126e-05	5.117e-05	5.0265e-05	5.8475e-05	4.647e-05	5.903e-05	5.889e-05	5.1245e-05	5.6275e-05	5.3035e-05	5.792e-05	5.4465e-05	4.934e-05	5.4835e-05	4.473e-05	6.271e-05	5.0865e-05	5.9315e-05	5.48e-05	5.4785e-05	5.186e-05	5.464e-05	5.343e-05	4.1935e-05	5.385e-05	4.402e-05	5.5955e-05	4.874e-05	5.5765e-05	3.9985e-05	4.989e-05	6.104e-05	5.7655e-05	5.052e-05	5.7645e-05	6.2885e-05	6.025e-05	5.553e-05	5.023e-05	6.2305e-05
	1.46	5.9605e-05	5.4695e-05	6.211e-05	5.4355e-05	5.858e-05	5.139e-05	6.24e-05	5.12e-05	4.489e-05	5.069e-05	5.0685e-05	5.858e-05	4.7775e-05	6.1095e-05	6.074e-05	5.296e-05	5.406e-05	5.184e-05	5.8145e-05	5.724e-05	5.3225e-05	5.445e-05	5.0935e-05	6.2735e-05	4.9e-05	5.975e-05	5.4225e-05	5.4765e-05	5.7395e-05	5.6235e-05	5.3105e-05	4.381e-05	5.7765e-05	4.761e-05	5.809e-05	4.853e-05	5.69e-05	4.293e-05	5.326e-05	6.189e-05	5.7805e-05	5.4365e-05	6.2245e-05	6.3955e-05	6.1795e-05	5.596e-05	5.097e-05	6.285e-05
	1.47	5.9195e-05	5.5815e-05	6.177e-05	5.35e-05	6.0165e-05	5.3735e-05	6.3005e-05	5.5495e-05	5.121e-05	4.902e-05	4.848e-05	5.8465e-05	5.068e-05	6.197e-05	6.256e-05	5.2385e-05	5.5005e-05	5.5925e-05	6.0535e-05	6.0555e-05	5.337e-05	5.415e-05	5.3045e-05	6.323e-05	5.185e-05	6.053e-05	6.017e-05	5.542e-05	5.9975e-05	5.619e-05	5.5595e-05	4.853e-05	5.979e-05	4.993e-05	5.974e-05	5.203e-05	5.358e-05	4.483e-05	5.655e-05	6.2135e-05	5.778e-05	5.488e-05	6.4185e-05	6.23e-05	6.161e-05	5.9205e-05	5.336e-05	6.3735e-05
	1.48	5.927e-05	5.929e-05	6.0735e-05	5.6875e-05	6.0215e-05	5.383e-05	6.552e-05	5.7625e-05	5.097e-05	5.3185e-05	5.079e-05	6.0475e-05	5.61e-05	6.1765e-05	6.301e-05	5.7255e-05	5.8835e-05	5.6745e-05	6.218e-05	6.156e-05	5.3845e-05	5.4475e-05	5.5005e-05	6.3665e-05	5.586e-05	5.9915e-05	5.938e-05	5.8085e-05	6.001e-05	5.9325e-05	5.475e-05	5.6505e-05	6.271e-05	5.672e-05	6.1025e-05	5.417e-05	5.62e-05	5.269e-05	5.957e-05	6.184e-05	5.8055e-05	5.54e-05	6.635e-05	5.881e-05	5.8815e-05	6.263e-05	5.393e-05	6.3275e-05
	1.49	5.8285e-05	6.1945e-05	6.3015e-05	5.9675e-05	6.084e-05	5.618e-05	6.3095e-05	5.7875e-05	5.505e-05	5.0495e-05	5.22e-05	5.927e-05	5.824e-05	6.2335e-05	6.4225e-05	5.507e-05	5.7135e-05	5.8365e-05	6.2895e-05	6.0005e-05	5.3745e-05	5.4695e-05	5.657e-05	6.4175e-05	5.944e-05	6.044e-05	5.7415e-05	5.7825e-05	6.0225e-05	5.857e-05	5.604e-05	5.6555e-05	6.319e-05	6.075e-05	6.009e-05	5.4475e-05	6.01e-05	5.348e-05	6.1835e-05	6.352e-05	6.019e-05	5.6545e-05	6.661e-05	6.5125e-05	5.728e-05	6.136e-05	5.424e-05	6.3735e-05
	1.5	6.0575e-05	6.142e-05	6.5245e-05	6.3625e-05	6.3265e-05	5.7655e-05	6.317e-05	5.896e-05	5.652e-05	5.662e-05	5.4075e-05	6.0185e-05	6.3115e-05	6.3225e-05	6.307e-05	5.9865e-05	6.073e-05	5.9905e-05	6.4425e-05	6.0715e-05	5.484e-05	5.6975e-05	5.9065e-05	6.4885e-05	6.0285e-05	6.3605e-05	5.705e-05	5.8225e-05	5.9235e-05	6.2565e-05	6.1335e-05	6.0025e-05	6.453e-05	6.106e-05	6.2325e-05	5.5655e-05	6.5015e-05	5.0285e-05	6.285e-05	6.3265e-05	5.8715e-05	6.1185e-05	6.6445e-05	6.7695e-05	5.8565e-05	6.31e-05	5.618e-05	6.4395e-05
	1.51	6.1025e-05	6.292e-05	6.424e-05	6.4385e-05	6.306e-05	5.814e-05	6.2865e-05	5.934e-05	5.663e-05	6.268e-05	5.456e-05	5.9485e-05	6.0625e-05	6.3395e-05	6.3815e-05	6.2995e-05	6.128e-05	5.964e-05	6.4855e-05	6.2245e-05	5.4415e-05	5.7585e-05	5.8425e-05	6.4835e-05	6.238e-05	6.617e-05	6.0145e-05	5.9705e-05	6.1215e-05	6.2235e-05	6.4795e-05	6.015e-05	6.657e-05	6.366e-05	6.321e-05	5.5925e-05	6.593e-05	5.371e-05	6.2055e-05	6.234e-05	6.2925e-05	6.2815e-05	6.641e-05	6.8685e-05	5.7425e-05	6.2865e-05	5.628e-05	6.435e-05
	1.52	6.237e-05	6.336e-05	6.3965e-05	6.4035e-05	6.3755e-05	5.8835e-05	6.375e-05	5.8875e-05	5.505e-05	6.263e-05	5.636e-05	6.097e-05	6.373e-05	6.483e-05	6.5085e-05	6.677e-05	6.072e-05	6.042e-05	6.5985e-05	6.308e-05	5.519e-05	5.9325e-05	6.011e-05	6.693e-05	6.5955e-05	6.699e-05	5.997e-05	5.8995e-05	6.281e-05	6.0795e-05	6.491e-05	6.142e-05	6.7115e-05	6.4765e-05	6.384e-05	5.9435e-05	6.7055e-05	6.22e-05	6.2435e-05	6.308e-05	6.4745e-05	6.2335e-05	6.4585e-05	6.8485e-05	5.817e-05	6.7235e-05	5.813e-05	6.4775e-05
	1.53	6.422e-05	6.085e-05	6.677e-05	6.4025e-05	6.524e-05	6.012e-05	6.274e-05	5.943e-05	5.8615e-05	6.4965e-05	6.0645e-05	6.3045e-05	6.325e-05	6.438e-05	6.533e-05	6.885e-05	6.1525e-05	6.2735e-05	6.686e-05	6.2995e-05	5.4785e-05	6.23e-05	6.2965e-05	6.592e-05	6.641e-05	6.832e-05	6.2675e-05	5.955e-05	6.34e-05	6.382e-05	6.6655e-05	6.281e-05	6.724e-05	6.301e-05	6.4545e-05	6.131e-05	6.772e-05	6.416e-05	6.059e-05	6.1275e-05	6.431e-05	6.317e-05	6.6755e-05	6.836e-05	6.1975e-05	6.458e-05	6.0425e-05	6.6515e-05
	1.54	6.376e-05	6.552e-05	6.661e-05	6.292e-05	6.533e-05	6.238e-05	6.7565e-05	6.1635e-05	5.9375e-05	6.619e-05	6.3805e-05	6.527e-05	6.461e-05	6.6335e-05	6.621e-05	6.7005e-05	6.298e-05	6.3065e-05	6.6485e-05	6.524e-05	5.7815e-05	6.7135e-05	6.563e-05	6.5975e-05	6.6725e-05	6.69e-05	6.417e-05	6.187e-05	6.401e-05	6.525e-05	6.7775e-05	6.3895e-05	6.8105e-05	6.3895e-05	6.3685e-05	6.376e-05	6.892e-05	6.6625e-05	6.1565e-05	6.1945e-05	6.54e-05	6.6755e-05	6.799e-05	6.9985e-05	6.59e-05	6.759e-05	6.3255e-05	6.6175e-05
	1.55	6.394e-05	6.66e-05	6.756e-05	6.0545e-05	6.5525e-05	6.097e-05	6.852e-05	6.3845e-05	6.379e-05	6.768e-05	6.4375e-05	6.5675e-05	6.677e-05	6.615e-05	6.706e-05	6.645e-05	6.3715e-05	6.542e-05	6.681e-05	6.755e-05	5.88e-05	6.755e-05	6.601e-05	6.7125e-05	6.559e-05	6.596e-05	6.5485e-05	6.5465e-05	6.6355e-05	6.5115e-05	6.808e-05	6.679e-05	6.818e-05	6.4385e-05	6.387e-05	6.272e-05	7.0555e-05	6.564e-05	6.247e-05	6.7565e-05	6.5125e-05	6.737e-05	6.982e-05	6.958e-05	6.7885e-05	6.718e-05	6.6305e-05	6.7795e-05
	1.56	6.632e-05	6.5325e-05	6.756e-05	6.1075e-05	6.6195e-05	6.118e-05	6.8725e-05	6.51e-05	6.767e-05	6.77e-05	6.399e-05	6.719e-05	6.698e-05	6.694e-05	6.637e-05	6.854e-05	6.273e-05	6.7175e-05	6.6825e-05	6.7245e-05	6.1395e-05	6.703e-05	6.8055e-05	6.916e-05	6.611e-05	6.728e-05	6.55e-05	6.793e-05	6.9735e-05	6.791e-05	6.767e-05	6.787e-05	6.862e-05	6.616e-05	6.386e-05	6.567e-05	6.995e-05	6.63e-05	6.1745e-05	6.906e-05	6.9405e-05	6.9165e-05	6.994e-05	6.947e-05	7.1155e-05	6.616e-05	6.7445e-05	6.6085e-05
	1.57	6.6595e-05	6.762e-05	6.8645e-05	6.215e-05	6.8315e-05	6.3715e-05	6.957e-05	6.6355e-05	7.104e-05	6.891e-05	6.4525e-05	6.837e-05	6.7135e-05	6.7355e-05	6.742e-05	7.122e-05	6.5215e-05	6.6785e-05	6.943e-05	6.9365e-05	6.41e-05	6.768e-05	6.905e-05	6.987e-05	6.594e-05	6.7245e-05	6.7535e-05	6.9665e-05	6.994e-05	6.846e-05	6.892e-05	6.9685e-05	6.947e-05	6.712e-05	6.6915e-05	6.656e-05	6.943e-05	6.6805e-05	5.9955e-05	6.8435e-05	7.017e-05	6.9335e-05	6.957e-05	7.1545e-05	7.2355e-05	6.73e-05	7.0805e-05	6.6965e-05
	1.58	6.8505e-05	6.7205e-05	6.8225e-05	6.5535e-05	7.033e-05	6.609e-05	6.8775e-05	6.8345e-05	7.1385e-05	6.887e-05	6.7935e-05	6.8785e-05	7.091e-05	6.738e-05	6.865e-05	7.252e-05	6.6015e-05	6.707e-05	7.034e-05	6.8105e-05	6.7185e-05	7.0295e-05	6.998e-05	7.059e-05	6.8595e-05	6.814e-05	6.812e-05	6.927e-05	6.971e-05	6.8845e-05	7.0135e-05	7.0705e-05	7.004e-05	6.7255e-05	6.829e-05	6.484e-05	7.221e-05	6.874e-05	6.4055e-05	6.9695e-05	7.0755e-05	7.0465e-05	7.0965e-05	7.1525e-05	7.185e-05	6.807e-05	7.1495e-05	6.914e-05
	1.59	6.9595e-05	6.9715e-05	6.8755e-05	6.7385e-05	7.017e-05	6.6645e-05	6.8845e-05	7.0295e-05	7.1525e-05	6.909e-05	6.682e-05	6.9745e-05	7.0095e-05	6.9255e-05	6.8415e-05	7.2475e-05	6.75e-05	6.874e-05	6.975e-05	6.9155e-05	6.8e-05	7.0705e-05	7.0695e-05	7.1245e-05	7.017e-05	6.924e-05	6.899e-05	6.989e-05	7.034e-05	6.8505e-05	6.986e-05	7.087e-05	6.9845e-05	6.8325e-05	6.7765e-05	6.632e-05	7.2315e-05	6.9405e-05	6.6805e-05	7.084e-05	7.205e-05	7.105e-05	7.1165e-05	7.192e-05	7.14e-05	6.9545e-05	7.1845e-05	6.8805e-05
	1.6	7.067e-05	6.977e-05	7.0225e-05	6.97e-05	7.2085e-05	6.8275e-05	7.0275e-05	7.0495e-05	7.197e-05	6.8615e-05	6.803e-05	7.0295e-05	7.0535e-05	7.0985e-05	6.894e-05	7.279e-05	6.958e-05	6.959e-05	7.0605e-05	7.1635e-05	6.9175e-05	7.164e-05	7.2625e-05	7.1905e-05	6.9975e-05	7e-05	6.9645e-05	7.047e-05	7.1465e-05	7.0035e-05	7.064e-05	7.1565e-05	7.1025e-05	6.811e-05	6.723e-05	6.693e-05	7.2535e-05	7.1125e-05	6.7305e-05	6.9405e-05	7.2605e-05	7.1425e-05	7.2685e-05	7.221e-05	7.2675e-05	6.99e-05	7.242e-05	6.883e-05
	1.61	7.026e-05	6.91e-05	7.063e-05	6.9595e-05	7.2185e-05	6.465e-05	7.0855e-05	7.0805e-05	7.3305e-05	7.1095e-05	6.9345e-05	7.0585e-05	7.331e-05	7.037e-05	6.995e-05	7.3175e-05	7.0185e-05	7.0185e-05	7.0995e-05	7.048e-05	6.8235e-05	7.213e-05	7.3555e-05	7.323e-05	7.103e-05	6.92e-05	7.068e-05	7.261e-05	7.075e-05	7.1385e-05	7.1325e-05	7.2975e-05	7.2585e-05	7.0815e-05	7.0435e-05	6.8705e-05	7.28e-05	7.126e-05	7.0885e-05	7.0425e-05	7.337e-05	7.237e-05	7.447e-05	7.239e-05	7.325e-05	7.1235e-05	7.2215e-05	6.894e-05
	1.62	7.03e-05	7.0985e-05	7.1665e-05	7.0105e-05	7.2195e-05	6.785e-05	7.1375e-05	7.0985e-05	7.3965e-05	7.1e-05	7.139e-05	7.093e-05	7.3555e-05	6.999e-05	6.9905e-05	7.352e-05	7.1545e-05	7.0755e-05	7.132e-05	7.1835e-05	7.077e-05	7.2445e-05	7.424e-05	7.257e-05	7.1415e-05	7.151e-05	6.9225e-05	7.2615e-05	7.183e-05	7.006e-05	7.1535e-05	7.114e-05	7.1885e-05	7.085e-05	7.1e-05	6.876e-05	7.2895e-05	7.1475e-05	7.2045e-05	7.0785e-05	7.3235e-05	7.2665e-05	7.5065e-05	7.2825e-05	7.4555e-05	7.1905e-05	7.2815e-05	6.9895e-05
	1.63	7.2335e-05	7.194e-05	7.2485e-05	7.0985e-05	7.3355e-05	7.032e-05	7.3265e-05	7.2315e-05	7.4415e-05	7.1755e-05	7.093e-05	6.997e-05	7.3885e-05	7.102e-05	6.9855e-05	7.2925e-05	7.221e-05	7.2e-05	7.2705e-05	7.1735e-05	7.186e-05	7.2415e-05	7.415e-05	7.3325e-05	7.223e-05	7.243e-05	7.2155e-05	7.221e-05	7.0675e-05	7.242e-05	7.2215e-05	7.1235e-05	7.309e-05	7.2935e-05	7.1785e-05	6.8115e-05	7.3455e-05	7.2455e-05	7.317e-05	7.261e-05	7.3505e-05	7.297e-05	7.5385e-05	7.313e-05	7.352e-05	7.351e-05	7.1815e-05	7.1435e-05
	1.64	7.337e-05	7.284e-05	7.35e-05	7.2015e-05	7.4055e-05	7.1405e-05	7.288e-05	7.2265e-05	7.412e-05	7.197e-05	7.1495e-05	7.156e-05	7.436e-05	7.114e-05	7.1705e-05	7.438e-05	7.324e-05	7.155e-05	7.2775e-05	7.306e-05	7.219e-05	7.2525e-05	7.3835e-05	7.361e-05	7.094e-05	7.2645e-05	7.327e-05	7.382e-05	7.2815e-05	7.2245e-05	7.2625e-05	7.2845e-05	7.3615e-05	7.3765e-05	7.271e-05	6.9205e-05	7.4535e-05	7.245e-05	7.29e-05	7.338e-05	7.474e-05	7.359e-05	7.55e-05	7.3565e-05	7.4005e-05	7.3715e-05	7.223e-05	7.269e-05
	1.65	7.401e-05	7.383e-05	7.402e-05	7.1705e-05	7.373e-05	7.061e-05	7.383e-05	7.333e-05	7.518e-05	7.2315e-05	7.1765e-05	7.291e-05	7.4235e-05	7.192e-05	7.2145e-05	7.412e-05	7.437e-05	7.2775e-05	7.2095e-05	7.3765e-05	7.3515e-05	7.3225e-05	7.498e-05	7.3875e-05	7.2855e-05	7.3605e-05	7.3985e-05	7.3935e-05	7.342e-05	7.2975e-05	7.164e-05	7.3415e-05	7.3515e-05	7.407e-05	7.4255e-05	7.046e-05	7.4675e-05	7.317e-05	7.3955e-05	7.3695e-05	7.486e-05	7.3785e-05	7.5865e-05	7.4365e-05	7.492e-05	7.4895e-05	7.477e-05	7.2935e-05
	1.66	7.3835e-05	7.407e-05	7.53e-05	7.31e-05	7.483e-05	7.239e-05	7.371e-05	7.3765e-05	7.507e-05	7.2105e-05	7.1735e-05	7.374e-05	7.449e-05	7.26e-05	7.2915e-05	7.411e-05	7.477e-05	7.3345e-05	7.413e-05	7.4445e-05	7.44e-05	7.314e-05	7.4725e-05	7.351e-05	7.3765e-05	7.3975e-05	7.428e-05	7.4815e-05	7.3155e-05	7.37e-05	7.365e-05	7.387e-05	7.3385e-05	7.363e-05	7.4505e-05	7.114e-05	7.403e-05	7.2895e-05	7.372e-05	7.4235e-05	7.377e-05	7.346e-05	7.5795e-05	7.5175e-05	7.4975e-05	7.52e-05	7.4825e-05	7.3855e-05
	1.67	7.487e-05	7.44e-05	7.55e-05	7.2375e-05	7.587e-05	7.3185e-05	7.3695e-05	7.433e-05	7.5575e-05	7.348e-05	7.376e-05	7.4365e-05	7.467e-05	7.2125e-05	7.295e-05	7.496e-05	7.449e-05	7.3735e-05	7.4455e-05	7.4815e-05	7.447e-05	7.418e-05	7.5185e-05	7.4145e-05	7.4485e-05	7.4435e-05	7.46e-05	7.4465e-05	7.3155e-05	7.4355e-05	7.308e-05	7.411e-05	7.317e-05	7.514e-05	7.5125e-05	7.113e-05	7.5625e-05	7.341e-05	7.475e-05	7.478e-05	7.5635e-05	7.4275e-05	7.6405e-05	7.4425e-05	7.523e-05	7.605e-05	7.4795e-05	7.3785e-05
	1.68	7.5205e-05	7.5335e-05	7.5695e-05	7.381e-05	7.6755e-05	7.355e-05	7.422e-05	7.4875e-05	7.5735e-05	7.3885e-05	7.356e-05	7.558e-05	7.5865e-05	7.366e-05	7.3385e-05	7.5225e-05	7.517e-05	7.3225e-05	7.429e-05	7.4435e-05	7.508e-05	7.4325e-05	7.512e-05	7.435e-05	7.5285e-05	7.48e-05	7.528e-05	7.4795e-05	7.234e-05	7.4355e-05	7.2455e-05	7.402e-05	7.388e-05	7.5545e-05	7.477e-05	7.0815e-05	7.555e-05	7.4075e-05	7.375e-05	7.52e-05	7.5065e-05	7.462e-05	7.6405e-05	7.478e-05	7.574e-05	7.6485e-05	7.515e-05	7.4285e-05
	1.69	7.495e-05	7.576e-05	7.5675e-05	7.5075e-05	7.689e-05	7.453e-05	7.4065e-05	7.457e-05	7.6065e-05	7.258e-05	7.543e-05	7.5825e-05	7.6405e-05	7.5085e-05	7.384e-05	7.588e-05	7.5445e-05	7.454e-05	7.4965e-05	7.458e-05	7.5435e-05	7.5e-05	7.5755e-05	7.536e-05	7.5015e-05	7.5375e-05	7.55e-05	7.5765e-05	7.3425e-05	7.462e-05	7.441e-05	7.456e-05	7.5405e-05	7.579e-05	7.575e-05	7.1805e-05	7.5385e-05	7.4355e-05	7.4125e-05	7.6025e-05	7.5765e-05	7.4805e-05	7.606e-05	7.4155e-05	7.6135e-05	7.6355e-05	7.541e-05	7.497e-05
	1.7	7.575e-05	7.578e-05	7.5985e-05	7.493e-05	7.708e-05	7.429e-05	7.5085e-05	7.5485e-05	7.5855e-05	7.4215e-05	7.524e-05	7.5985e-05	7.6035e-05	7.5095e-05	7.495e-05	7.5365e-05	7.5945e-05	7.4565e-05	7.4255e-05	7.458e-05	7.522e-05	7.5385e-05	7.6045e-05	7.5305e-05	7.538e-05	7.6205e-05	7.5455e-05	7.582e-05	7.409e-05	7.417e-05	7.4715e-05	7.5005e-05	7.5825e-05	7.6245e-05	7.6065e-05	7.264e-05	7.5845e-05	7.59e-05	7.459e-05	7.5575e-05	7.58e-05	7.4995e-05	7.6575e-05	7.505e-05	7.615e-05	7.638e-05	7.56e-05	7.5105e-05
	1.71	7.6225e-05	7.626e-05	7.6285e-05	7.478e-05	7.7105e-05	7.4415e-05	7.5495e-05	7.65e-05	7.5575e-05	7.3395e-05	7.5085e-05	7.632e-05	7.624e-05	7.5355e-05	7.598e-05	7.6355e-05	7.617e-05	7.5945e-05	7.411e-05	7.5615e-05	7.5755e-05	7.581e-05	7.588e-05	7.6815e-05	7.5935e-05	7.588e-05	7.578e-05	7.595e-05	7.454e-05	7.516e-05	7.507e-05	7.4695e-05	7.5945e-05	7.644e-05	7.633e-05	7.3925e-05	7.5815e-05	7.6055e-05	7.4435e-05	7.5925e-05	7.619e-05	7.5175e-05	7.6655e-05	7.492e-05	7.6515e-05	7.6135e-05	7.6785e-05	7.5355e-05
	1.72	7.6495e-05	7.675e-05	7.6775e-05	7.603e-05	7.7545e-05	7.469e-05	7.6015e-05	7.7e-05	7.58e-05	7.3835e-05	7.541e-05	7.596e-05	7.717e-05	7.5465e-05	7.628e-05	7.666e-05	7.653e-05	7.644e-05	7.552e-05	7.6475e-05	7.606e-05	7.5865e-05	7.598e-05	7.747e-05	7.594e-05	7.579e-05	7.588e-05	7.55e-05	7.5075e-05	7.5485e-05	7.5405e-05	7.5315e-05	7.6405e-05	7.655e-05	7.714e-05	7.516e-05	7.6745e-05	7.6655e-05	7.523e-05	7.6515e-05	7.6795e-05	7.5395e-05	7.7195e-05	7.591e-05	7.691e-05	7.73e-05	7.6885e-05	7.57e-05
	1.73	7.661e-05	7.7235e-05	7.706e-05	7.6575e-05	7.752e-05	7.4985e-05	7.635e-05	7.702e-05	7.6785e-05	7.5645e-05	7.568e-05	7.6475e-05	7.7545e-05	7.5805e-05	7.6965e-05	7.6565e-05	7.66e-05	7.664e-05	7.6445e-05	7.6315e-05	7.6785e-05	7.6335e-05	7.6925e-05	7.7765e-05	7.6555e-05	7.6575e-05	7.6045e-05	7.612e-05	7.5155e-05	7.6025e-05	7.5935e-05	7.6085e-05	7.628e-05	7.6705e-05	7.7e-05	7.53e-05	7.6585e-05	7.6965e-05	7.58e-05	7.6855e-05	7.6615e-05	7.591e-05	7.7095e-05	7.5865e-05	7.728e-05	7.717e-05	7.682e-05	7.568e-05
	1.74	7.6745e-05	7.7235e-05	7.729e-05	7.6675e-05	7.7775e-05	7.6445e-05	7.647e-05	7.732e-05	7.6125e-05	7.558e-05	7.6365e-05	7.7105e-05	7.787e-05	7.6515e-05	7.7075e-05	7.6815e-05	7.6605e-05	7.7145e-05	7.693e-05	7.6625e-05	7.672e-05	7.6165e-05	7.674e-05	7.8005e-05	7.6765e-05	7.651e-05	7.674e-05	7.6685e-05	7.5465e-05	7.6205e-05	7.6315e-05	7.5625e-05	7.726e-05	7.7145e-05	7.731e-05	7.4325e-05	7.6675e-05	7.689e-05	7.6065e-05	7.738e-05	7.645e-05	7.7055e-05	7.7555e-05	7.568e-05	7.7255e-05	7.7725e-05	7.6795e-05	7.661e-05
	1.75	7.714e-05	7.765e-05	7.729e-05	7.7075e-05	7.7795e-05	7.6975e-05	7.6705e-05	7.736e-05	7.608e-05	7.653e-05	7.646e-05	7.7405e-05	7.7795e-05	7.6845e-05	7.725e-05	7.701e-05	7.69e-05	7.7155e-05	7.67e-05	7.685e-05	7.7365e-05	7.69e-05	7.6995e-05	7.7705e-05	7.682e-05	7.6835e-05	7.5865e-05	7.6945e-05	7.593e-05	7.6445e-05	7.585e-05	7.5755e-05	7.7145e-05	7.7375e-05	7.745e-05	7.5815e-05	7.675e-05	7.7395e-05	7.631e-05	7.7465e-05	7.742e-05	7.732e-05	7.7745e-05	7.6155e-05	7.738e-05	7.789e-05	7.722e-05	7.6605e-05
	1.76	7.738e-05	7.805e-05	7.788e-05	7.708e-05	7.816e-05	7.702e-05	7.689e-05	7.761e-05	7.6345e-05	7.661e-05	7.68e-05	7.7205e-05	7.794e-05	7.738e-05	7.7335e-05	7.78e-05	7.742e-05	7.631e-05	7.725e-05	7.713e-05	7.7635e-05	7.7045e-05	7.6845e-05	7.7805e-05	7.673e-05	7.747e-05	7.604e-05	7.71e-05	7.6505e-05	7.6785e-05	7.5135e-05	7.678e-05	7.715e-05	7.783e-05	7.7295e-05	7.598e-05	7.765e-05	7.7555e-05	7.667e-05	7.8085e-05	7.7725e-05	7.784e-05	7.7735e-05	7.6835e-05	7.8025e-05	7.839e-05	7.751e-05	7.7595e-05
	1.77	7.756e-05	7.7995e-05	7.8105e-05	7.773e-05	7.8015e-05	7.7945e-05	7.7325e-05	7.821e-05	7.703e-05	7.705e-05	7.729e-05	7.752e-05	7.789e-05	7.7255e-05	7.768e-05	7.774e-05	7.7515e-05	7.72e-05	7.7255e-05	7.7355e-05	7.782e-05	7.7275e-05	7.7075e-05	7.798e-05	7.711e-05	7.7275e-05	7.6475e-05	7.7275e-05	7.654e-05	7.7385e-05	7.673e-05	7.693e-05	7.758e-05	7.793e-05	7.7555e-05	7.673e-05	7.774e-05	7.802e-05	7.6855e-05	7.8675e-05	7.807e-05	7.7825e-05	7.8025e-05	7.856e-05	7.782e-05	7.8725e-05	7.7365e-05	7.8235e-05
	1.78	7.78e-05	7.7995e-05	7.8175e-05	7.798e-05	7.8415e-05	7.83e-05	7.743e-05	7.823e-05	7.743e-05	7.723e-05	7.713e-05	7.794e-05	7.8115e-05	7.7395e-05	7.793e-05	7.794e-05	7.7705e-05	7.744e-05	7.7795e-05	7.737e-05	7.796e-05	7.753e-05	7.7995e-05	7.812e-05	7.747e-05	7.778e-05	7.7305e-05	7.7255e-05	7.6895e-05	7.745e-05	7.7725e-05	7.7505e-05	7.7905e-05	7.808e-05	7.7725e-05	7.6865e-05	7.6675e-05	7.8295e-05	7.6925e-05	7.8775e-05	7.833e-05	7.8155e-05	7.8135e-05	7.8685e-05	7.8585e-05	7.9135e-05	7.7835e-05	7.814e-05
	1.79	7.785e-05	7.8395e-05	7.83e-05	7.807e-05	7.852e-05	7.7405e-05	7.815e-05	7.7845e-05	7.71e-05	7.7965e-05	7.757e-05	7.8055e-05	7.8345e-05	7.704e-05	7.8125e-05	7.823e-05	7.8095e-05	7.789e-05	7.7995e-05	7.8325e-05	7.826e-05	7.7795e-05	7.774e-05	7.8285e-05	7.76e-05	7.84e-05	7.6985e-05	7.7765e-05	7.7105e-05	7.7385e-05	7.779e-05	7.7665e-05	7.8075e-05	7.825e-05	7.8315e-05	7.794e-05	7.7725e-05	7.855e-05	7.704e-05	7.9065e-05	7.88e-05	7.7995e-05	7.8385e-05	7.8665e-05	7.8975e-05	7.9255e-05	7.7885e-05	7.8665e-05
	1.8	7.834e-05	7.861e-05	7.8665e-05	7.8565e-05	7.8795e-05	7.741e-05	7.842e-05	7.8465e-05	7.778e-05	7.7285e-05	7.7945e-05	7.8195e-05	7.8595e-05	7.814e-05	7.8065e-05	7.795e-05	7.8185e-05	7.761e-05	7.818e-05	7.838e-05	7.8535e-05	7.822e-05	7.7775e-05	7.867e-05	7.7595e-05	7.843e-05	7.7385e-05	7.778e-05	7.7455e-05	7.76e-05	7.8395e-05	7.7235e-05	7.8645e-05	7.841e-05	7.8555e-05	7.8135e-05	7.7995e-05	7.8645e-05	7.7475e-05	7.916e-05	7.8645e-05	7.792e-05	7.8685e-05	7.897e-05	7.923e-05	7.96e-05	7.819e-05	7.8435e-05
	1.81	7.8575e-05	7.9045e-05	7.8695e-05	7.85e-05	7.905e-05	7.8165e-05	7.8485e-05	7.8645e-05	7.7795e-05	7.8045e-05	7.8205e-05	7.826e-05	7.8675e-05	7.8135e-05	7.828e-05	7.866e-05	7.8385e-05	7.7985e-05	7.825e-05	7.8485e-05	7.846e-05	7.807e-05	7.8035e-05	7.888e-05	7.784e-05	7.875e-05	7.7025e-05	7.801e-05	7.762e-05	7.789e-05	7.8365e-05	7.8395e-05	7.8665e-05	7.86e-05	7.8555e-05	7.8275e-05	7.897e-05	7.8755e-05	7.7995e-05	7.9465e-05	7.9025e-05	7.786e-05	7.911e-05	7.8905e-05	7.939e-05	7.9295e-05	7.841e-05	7.881e-05
	1.82	7.875e-05	7.9165e-05	7.922e-05	7.8355e-05	7.924e-05	7.849e-05	7.885e-05	7.887e-05	7.845e-05	7.7985e-05	7.8325e-05	7.9005e-05	7.897e-05	7.8595e-05	7.843e-05	7.8855e-05	7.878e-05	7.8265e-05	7.8605e-05	7.8645e-05	7.8775e-05	7.846e-05	7.821e-05	7.8795e-05	7.823e-05	7.8895e-05	7.8405e-05	7.8345e-05	7.778e-05	7.854e-05	7.876e-05	7.8585e-05	7.845e-05	7.8555e-05	7.8585e-05	7.7535e-05	7.9025e-05	7.9085e-05	7.833e-05	7.9495e-05	7.917e-05	7.827e-05	7.931e-05	7.9245e-05	7.944e-05	7.9845e-05	7.8455e-05	7.898e-05
	1.83	7.8995e-05	7.935e-05	7.935e-05	7.8685e-05	7.9455e-05	7.8875e-05	7.886e-05	7.865e-05	7.862e-05	7.882e-05	7.8405e-05	7.937e-05	7.9075e-05	7.8815e-05	7.9355e-05	7.8915e-05	7.8985e-05	7.8285e-05	7.886e-05	7.914e-05	7.911e-05	7.874e-05	7.8365e-05	7.8895e-05	7.883e-05	7.8915e-05	7.8605e-05	7.84e-05	7.8215e-05	7.8255e-05	7.893e-05	7.892e-05	7.86e-05	7.89e-05	7.8485e-05	7.8285e-05	7.9335e-05	7.921e-05	7.8645e-05	8.0055e-05	7.914e-05	7.884e-05	7.9365e-05	7.9115e-05	7.948e-05	8.02e-05	7.8595e-05	7.923e-05
	1.84	7.898e-05	7.948e-05	7.9355e-05	7.946e-05	7.9555e-05	7.883e-05	7.9175e-05	7.9e-05	7.867e-05	7.905e-05	7.85e-05	7.959e-05	7.931e-05	7.9115e-05	7.9755e-05	7.9045e-05	7.953e-05	7.9435e-05	7.8875e-05	7.9215e-05	7.908e-05	7.809e-05	7.8775e-05	7.895e-05	7.8885e-05	7.9025e-05	7.8685e-05	7.8825e-05	7.8935e-05	7.8885e-05	7.8795e-05	7.8745e-05	7.882e-05	7.943e-05	7.8765e-05	7.862e-05	7.906e-05	7.898e-05	7.852e-05	8.0235e-05	7.9605e-05	7.888e-05	7.941e-05	7.926e-05	7.9695e-05	8.013e-05	7.8745e-05	7.929e-05
	1.85	7.932e-05	7.9655e-05	7.9785e-05	7.966e-05	7.9475e-05	7.921e-05	7.901e-05	7.91e-05	7.899e-05	7.937e-05	7.8725e-05	7.9795e-05	7.921e-05	7.9185e-05	7.9635e-05	7.9785e-05	7.9745e-05	7.963e-05	7.9085e-05	7.975e-05	7.9555e-05	7.8735e-05	7.9085e-05	7.95e-05	7.8805e-05	7.9495e-05	7.8845e-05	7.9105e-05	7.8125e-05	7.879e-05	7.886e-05	7.8865e-05	7.908e-05	7.945e-05	7.897e-05	7.915e-05	7.892e-05	7.924e-05	7.8625e-05	8.039e-05	7.9815e-05	7.9215e-05	7.9455e-05	7.9535e-05	7.988e-05	8.042e-05	7.8955e-05	7.939e-05
	1.86	7.938e-05	7.9785e-05	7.988e-05	7.964e-05	7.986e-05	7.9535e-05	7.9145e-05	7.929e-05	7.939e-05	7.9195e-05	7.8485e-05	7.957e-05	7.937e-05	7.9365e-05	7.9705e-05	8.001e-05	7.988e-05	7.947e-05	7.836e-05	7.9615e-05	7.9715e-05	7.8965e-05	7.932e-05	7.968e-05	7.904e-05	7.957e-05	7.872e-05	7.9375e-05	7.8195e-05	7.899e-05	7.907e-05	7.8895e-05	7.92e-05	7.983e-05	7.9155e-05	7.909e-05	7.9155e-05	7.9425e-05	7.8835e-05	8.0545e-05	8.012e-05	7.9205e-05	7.9605e-05	7.9375e-05	7.995e-05	8.0625e-05	7.9245e-05	7.946e-05
	1.87	7.961e-05	7.998e-05	8.009e-05	7.9735e-05	7.9695e-05	7.976e-05	7.939e-05	7.9365e-05	7.9765e-05	7.94e-05	7.966e-05	7.9565e-05	7.9555e-05	7.9605e-05	7.9845e-05	8.011e-05	7.979e-05	7.9695e-05	7.8575e-05	7.9785e-05	7.9765e-05	7.8775e-05	7.9745e-05	7.9885e-05	7.923e-05	7.947e-05	7.907e-05	7.9545e-05	7.91e-05	7.8885e-05	7.9045e-05	7.951e-05	7.9235e-05	7.992e-05	7.934e-05	7.948e-05	8.003e-05	7.9215e-05	7.9455e-05	8.0495e-05	8.0315e-05	7.971e-05	7.9585e-05	7.967e-05	8.004e-05	8.0615e-05	7.944e-05	7.9855e-05
	1.88	7.953e-05	8.0075e-05	8.005e-05	7.963e-05	7.986e-05	7.9785e-05	7.9705e-05	7.962e-05	7.966e-05	7.9485e-05	7.9315e-05	7.975e-05	7.9025e-05	7.943e-05	8.027e-05	8.033e-05	7.986e-05	8.001e-05	7.8455e-05	7.9655e-05	7.9835e-05	7.9155e-05	7.9545e-05	8.0025e-05	7.937e-05	7.96e-05	7.9295e-05	7.9635e-05	7.9275e-05	7.908e-05	7.956e-05	7.986e-05	7.984e-05	8.0065e-05	7.947e-05	7.9495e-05	8.015e-05	7.942e-05	7.9705e-05	8.072e-05	8.0565e-05	7.98e-05	8.0145e-05	7.9845e-05	8.0105e-05	8.085e-05	7.9225e-05	8.0235e-05
	1.89	7.964e-05	8.0065e-05	8.0175e-05	7.9845e-05	8.013e-05	8.027e-05	7.9965e-05	8.0065e-05	8.02e-05	8.0105e-05	7.9955e-05	7.9455e-05	7.961e-05	7.969e-05	8.039e-05	8.0215e-05	7.992e-05	8.014e-05	7.8485e-05	8.015e-05	7.994e-05	7.9315e-05	7.973e-05	8.038e-05	7.9785e-05	7.983e-05	7.9445e-05	7.976e-05	7.9015e-05	7.8825e-05	8.0105e-05	8.004e-05	8.005e-05	8.0265e-05	7.962e-05	7.994e-05	8.0005e-05	8.004e-05	7.991e-05	8.058e-05	8.0675e-05	7.972e-05	8.0365e-05	8.037e-05	8.009e-05	8.08e-05	7.9525e-05	8.0575e-05
	1.9	7.975e-05	8.0275e-05	8.048e-05	7.9745e-05	8.0045e-05	8.0375e-05	8.0105e-05	8.006e-05	8.0295e-05	8.0345e-05	8.019e-05	8.0055e-05	7.9875e-05	7.975e-05	8.0055e-05	8e-05	7.9935e-05	8.0245e-05	7.8585e-05	8.0315e-05	8.018e-05	7.948e-05	7.978e-05	8.0745e-05	7.995e-05	7.991e-05	7.962e-05	7.9785e-05	7.893e-05	7.934e-05	8.018e-05	7.9965e-05	8.033e-05	8.0705e-05	7.9875e-05	8.0155e-05	8.0205e-05	8.0035e-05	7.992e-05	8.0625e-05	8.0855e-05	7.985e-05	8.047e-05	8.032e-05	8.02e-05	8.1e-05	7.9585e-05	8.063e-05
	1.91	7.9855e-05	8.0535e-05	8.051e-05	8.007e-05	8.0395e-05	8.0655e-05	8.008e-05	8.0505e-05	8.0345e-05	8.045e-05	8.029e-05	8.049e-05	7.9935e-05	7.954e-05	8.0385e-05	8.0565e-05	8.017e-05	8.038e-05	7.944e-05	8.053e-05	8.015e-05	7.962e-05	8e-05	8.0835e-05	7.983e-05	8.029e-05	7.973e-05	7.9835e-05	7.9575e-05	7.9205e-05	8.0635e-05	8.0205e-05	8.0625e-05	8.0665e-05	7.9865e-05	8.0245e-05	7.998e-05	8.006e-05	8.0055e-05	8.0625e-05	8.0835e-05	7.986e-05	8.0555e-05	8.017e-05	8.033e-05	8.112e-05	7.9675e-05	8.068e-05
	1.92	8.006e-05	8.0775e-05	8.068e-05	8.0135e-05	8.0625e-05	8.0645e-05	8.021e-05	8.052e-05	8.0585e-05	8.0515e-05	8.0445e-05	8.0605e-05	8.0075e-05	7.953e-05	8.0565e-05	8.0675e-05	8.0235e-05	8.0675e-05	7.9655e-05	8.0655e-05	8.0315e-05	7.9555e-05	8.0285e-05	8.0975e-05	8.026e-05	8.0375e-05	7.998e-05	8.005e-05	8.031e-05	7.935e-05	8.0705e-05	8.067e-05	8.0725e-05	8.0885e-05	7.9805e-05	8.0525e-05	8.0275e-05	7.975e-05	8.0715e-05	8.0935e-05	8.098e-05	8.0355e-05	8.073e-05	8.07e-05	8.0645e-05	8.1105e-05	7.993e-05	8.0905e-05
	1.93	7.9865e-05	8.097e-05	8.0705e-05	8.0375e-05	8.067e-05	8.067e-05	8.0355e-05	8.0845e-05	8.0635e-05	8.0585e-05	8.0995e-05	8.0675e-05	8.029e-05	8.0025e-05	8.077e-05	8.0935e-05	8.076e-05	8.0825e-05	7.9715e-05	8.07e-05	8.042e-05	7.973e-05	8.0405e-05	8.1145e-05	8.049e-05	8.0425e-05	8.0185e-05	8.018e-05	8.05e-05	7.9425e-05	8.106e-05	8.044e-05	8.0905e-05	8.104e-05	8.004e-05	8.049e-05	8.037e-05	8.035e-05	8.066e-05	8.0945e-05	8.109e-05	8.082e-05	8.069e-05	8.069e-05	8.06e-05	8.1125e-05	7.9875e-05	8.116e-05
	1.94	8.0215e-05	8.105e-05	8.091e-05	8.0725e-05	8.085e-05	8.0915e-05	8.06e-05	8.068e-05	8.08e-05	8.0435e-05	8.098e-05	8.0735e-05	8.06e-05	8.016e-05	8.0785e-05	8.1105e-05	8.0895e-05	8.1015e-05	7.993e-05	8.0925e-05	8.058e-05	8.044e-05	8.051e-05	8.121e-05	8.0625e-05	8.0625e-05	8.0315e-05	8.017e-05	8.0705e-05	8.0235e-05	8.1395e-05	8.0725e-05	8.102e-05	8.111e-05	8.0435e-05	8.0775e-05	8.058e-05	8.062e-05	8.0805e-05	8.116e-05	8.132e-05	8.072e-05	8.114e-05	8.108e-05	8.0635e-05	8.132e-05	8.0105e-05	8.1165e-05
	1.95	8.0525e-05	8.1125e-05	8.113e-05	8.065e-05	8.078e-05	8.0725e-05	8.047e-05	8.057e-05	8.0645e-05	8.0635e-05	8.105e-05	8.096e-05	8.0665e-05	8.0355e-05	8.1045e-05	8.1225e-05	8.0985e-05	8.115e-05	8.0525e-05	8.1015e-05	8.0755e-05	8.0995e-05	8.0685e-05	8.129e-05	8.078e-05	8.082e-05	8.04e-05	8.052e-05	8.1025e-05	8.047e-05	8.1445e-05	8.109e-05	8.1055e-05	8.1285e-05	8.077e-05	8.085e-05	8.065e-05	8.094e-05	8.097e-05	8.0995e-05	8.147e-05	8.09e-05	8.1195e-05	8.1085e-05	8.055e-05	8.149e-05	8.0425e-05	8.1235e-05
	1.96	8.09e-05	8.1305e-05	8.094e-05	8.089e-05	8.098e-05	8.113e-05	8.1045e-05	8.0985e-05	8.098e-05	8.074e-05	8.1105e-05	8.1085e-05	8.0695e-05	8.0705e-05	8.125e-05	8.149e-05	8.0905e-05	8.111e-05	8.049e-05	8.13e-05	8.0675e-05	8.0945e-05	8.068e-05	8.129e-05	8.0745e-05	8.104e-05	8.0515e-05	8.093e-05	8.1045e-05	8.058e-05	8.143e-05	8.122e-05	8.1215e-05	8.1305e-05	8.0925e-05	8.098e-05	8.0745e-05	8.0655e-05	8.1085e-05	8.124e-05	8.1775e-05	8.105e-05	8.124e-05	8.1295e-05	8.101e-05	8.1595e-05	7.9785e-05	8.1475e-05
	1.97	8.113e-05	8.1295e-05	8.087e-05	8.0865e-05	8.1495e-05	8.107e-05	8.095e-05	8.1115e-05	8.107e-05	8.08e-05	8.1165e-05	8.1275e-05	8.097e-05	8.132e-05	8.132e-05	8.174e-05	8.102e-05	8.122e-05	8.082e-05	8.152e-05	8.106e-05	8.1065e-05	8.0925e-05	8.148e-05	8.0955e-05	8.1125e-05	8.071e-05	8.115e-05	8.128e-05	8.0485e-05	8.1575e-05	8.144e-05	8.1235e-05	8.15e-05	8.1015e-05	8.1095e-05	8.135e-05	8.101e-05	8.1135e-05	8.1425e-05	8.1695e-05	8.1305e-05	8.141e-05	8.1165e-05	8.098e-05	8.1525e-05	7.9435e-05	8.1675e-05
	1.98	8.091e-05	8.151e-05	8.1315e-05	8.096e-05	8.1535e-05	8.14e-05	8.123e-05	8.102e-05	8.124e-05	8.091e-05	8.1365e-05	8.142e-05	8.098e-05	8.1435e-05	8.139e-05	8.1755e-05	8.1265e-05	8.136e-05	8.078e-05	8.1405e-05	8.0905e-05	8.114e-05	8.091e-05	8.161e-05	8.1195e-05	8.1325e-05	8.127e-05	8.109e-05	8.144e-05	8.0635e-05	8.1665e-05	8.1395e-05	8.1375e-05	8.151e-05	8.1035e-05	8.094e-05	8.1415e-05	8.1005e-05	8.121e-05	8.161e-05	8.17e-05	8.1345e-05	8.1415e-05	8.115e-05	8.123e-05	8.1705e-05	7.998e-05	8.1485e-05
	1.99	8.115e-05	8.1465e-05	8.132e-05	8.1105e-05	8.1715e-05	8.149e-05	8.136e-05	8.1405e-05	8.137e-05	8.0835e-05	8.1335e-05	8.1495e-05	8.128e-05	8.162e-05	8.1475e-05	8.1955e-05	8.136e-05	8.1555e-05	8.073e-05	8.1415e-05	8.133e-05	8.127e-05	8.1e-05	8.1615e-05	8.1005e-05	8.161e-05	8.14e-05	8.1375e-05	8.127e-05	8.063e-05	8.19e-05	8.16e-05	8.1515e-05	8.174e-05	8.111e-05	8.1145e-05	8.1685e-05	8.144e-05	8.1205e-05	8.1705e-05	8.174e-05	8.138e-05	8.163e-05	8.1405e-05	8.1285e-05	8.1635e-05	8.0275e-05	8.173e-05
	2	8.1175e-05	8.168e-05	8.1425e-05	8.1235e-05	8.15e-05	8.1535e-05	8.1445e-05	8.154e-05	8.142e-05	8.083e-05	8.1395e-05	8.161e-05	8.1465e-05	8.166e-05	8.148e-05	8.193e-05	8.1365e-05	8.1775e-05	8.1085e-05	8.1565e-05	8.1215e-05	8.0805e-05	8.122e-05	8.1905e-05	8.099e-05	8.168e-05	8.152e-05	8.1375e-05	8.1595e-05	8.0415e-05	8.199e-05	8.164e-05	8.1445e-05	8.1855e-05	8.123e-05	8.124e-05	8.167e-05	8.1555e-05	8.142e-05	8.1825e-05	8.1675e-05	8.1525e-05	8.1685e-05	8.1485e-05	8.152e-05	8.1865e-05	8.037e-05	8.178e-05
	2.01	8.114e-05	8.1815e-05	8.149e-05	8.133e-05	8.165e-05	8.1595e-05	8.1595e-05	8.1785e-05	8.14e-05	8.142e-05	8.155e-05	8.1635e-05	8.15e-05	8.1795e-05	8.186e-05	8.1975e-05	8.152e-05	8.1695e-05	8.145e-05	8.154e-05	8.1425e-05	8.151e-05	8.146e-05	8.1885e-05	8.1395e-05	8.1805e-05	8.172e-05	8.1285e-05	8.16e-05	8.0545e-05	8.211e-05	8.1885e-05	8.162e-05	8.197e-05	8.1455e-05	8.138e-05	8.1675e-05	8.1595e-05	8.171e-05	8.1855e-05	8.179e-05	8.1585e-05	8.188e-05	8.12e-05	8.147e-05	8.152e-05	8.0955e-05	8.1895e-05
	2.02	8.132e-05	8.1895e-05	8.1475e-05	8.1315e-05	8.1825e-05	8.181e-05	8.181e-05	8.1765e-05	8.1575e-05	8.1755e-05	8.174e-05	8.1715e-05	8.192e-05	8.1605e-05	8.1865e-05	8.196e-05	8.163e-05	8.248e-05	8.143e-05	8.1835e-05	8.162e-05	8.156e-05	8.151e-05	8.201e-05	8.1855e-05	8.1855e-05	8.1695e-05	8.171e-05	8.176e-05	8.101e-05	8.2175e-05	8.201e-05	8.159e-05	8.2065e-05	8.1555e-05	8.1485e-05	8.1875e-05	8.1815e-05	8.1715e-05	8.189e-05	8.162e-05	8.1675e-05	8.1905e-05	8.1605e-05	8.161e-05	8.1865e-05	8.125e-05	8.2135e-05
	2.03	8.1555e-05	8.213e-05	8.188e-05	8.13e-05	8.202e-05	8.1905e-05	8.184e-05	8.192e-05	8.179e-05	8.1845e-05	8.179e-05	8.1755e-05	8.176e-05	8.181e-05	8.1985e-05	8.1975e-05	8.156e-05	8.235e-05	8.1355e-05	8.1875e-05	8.171e-05	8.1595e-05	8.175e-05	8.219e-05	8.1645e-05	8.2155e-05	8.1835e-05	8.217e-05	8.1835e-05	8.122e-05	8.2335e-05	8.2115e-05	8.173e-05	8.2065e-05	8.162e-05	8.182e-05	8.201e-05	8.186e-05	8.2015e-05	8.192e-05	8.1735e-05	8.1755e-05	8.194e-05	8.178e-05	8.1645e-05	8.189e-05	8.1175e-05	8.2095e-05
	2.04	8.182e-05	8.226e-05	8.217e-05	8.133e-05	8.217e-05	8.207e-05	8.2015e-05	8.1995e-05	8.183e-05	8.191e-05	8.1755e-05	8.1985e-05	8.2155e-05	8.221e-05	8.209e-05	8.2115e-05	8.209e-05	8.249e-05	8.201e-05	8.1785e-05	8.142e-05	8.167e-05	8.193e-05	8.2295e-05	8.181e-05	8.2205e-05	8.188e-05	8.212e-05	8.188e-05	8.1575e-05	8.2455e-05	8.21e-05	8.1955e-05	8.214e-05	8.1865e-05	8.2075e-05	8.202e-05	8.214e-05	8.2165e-05	8.2185e-05	8.1935e-05	8.1875e-05	8.2065e-05	8.173e-05	8.178e-05	8.185e-05	8.1575e-05	8.221e-05
	2.05	8.2045e-05	8.237e-05	8.221e-05	8.1585e-05	8.2205e-05	8.1995e-05	8.2035e-05	8.1955e-05	8.181e-05	8.2025e-05	8.202e-05	8.207e-05	8.2025e-05	8.2235e-05	8.2165e-05	8.208e-05	8.2335e-05	8.2405e-05	8.2115e-05	8.195e-05	8.1725e-05	8.195e-05	8.188e-05	8.2355e-05	8.187e-05	8.23e-05	8.192e-05	8.2255e-05	8.1925e-05	8.1415e-05	8.2515e-05	8.2395e-05	8.2045e-05	8.2175e-05	8.2065e-05	8.2175e-05	8.2185e-05	8.2155e-05	8.203e-05	8.219e-05	8.222e-05	8.207e-05	8.2315e-05	8.196e-05	8.166e-05	8.171e-05	8.1535e-05	8.22e-05
	2.06	8.217e-05	8.247e-05	8.2425e-05	8.179e-05	8.235e-05	8.2155e-05	8.2495e-05	8.2255e-05	8.202e-05	8.1995e-05	8.221e-05	8.219e-05	8.2095e-05	8.211e-05	8.228e-05	8.215e-05	8.2495e-05	8.256e-05	8.2045e-05	8.198e-05	8.1765e-05	8.218e-05	8.2095e-05	8.246e-05	8.2155e-05	8.2365e-05	8.199e-05	8.228e-05	8.209e-05	8.1685e-05	8.252e-05	8.2335e-05	8.218e-05	8.23e-05	8.207e-05	8.2155e-05	8.221e-05	8.2155e-05	8.2135e-05	8.207e-05	8.2345e-05	8.2075e-05	8.2225e-05	8.2205e-05	8.201e-05	8.222e-05	8.1955e-05	8.2425e-05
	2.07	8.236e-05	8.2605e-05	8.251e-05	8.1935e-05	8.2405e-05	8.2405e-05	8.2295e-05	8.234e-05	8.2135e-05	8.232e-05	8.237e-05	8.216e-05	8.2195e-05	8.225e-05	8.242e-05	8.2255e-05	8.2375e-05	8.2695e-05	8.22e-05	8.2055e-05	8.226e-05	8.221e-05	8.2065e-05	8.24e-05	8.2395e-05	8.257e-05	8.2035e-05	8.2595e-05	8.219e-05	8.1795e-05	8.254e-05	8.251e-05	8.2215e-05	8.2365e-05	8.234e-05	8.217e-05	8.241e-05	8.2405e-05	8.2315e-05	8.2335e-05	8.241e-05	8.217e-05	8.248e-05	8.22e-05	8.204e-05	8.1905e-05	8.2065e-05	8.2485e-05
	2.08	8.235e-05	8.272e-05	8.2645e-05	8.208e-05	8.255e-05	8.251e-05	8.2315e-05	8.2515e-05	8.215e-05	8.2425e-05	8.2515e-05	8.2405e-05	8.2385e-05	8.2445e-05	8.26e-05	8.2345e-05	8.2765e-05	8.268e-05	8.228e-05	8.232e-05	8.244e-05	8.235e-05	8.2085e-05	8.255e-05	8.243e-05	8.2745e-05	8.216e-05	8.2625e-05	8.238e-05	8.1885e-05	8.2665e-05	8.2585e-05	8.2335e-05	8.232e-05	8.232e-05	8.243e-05	8.239e-05	8.2515e-05	8.236e-05	8.2385e-05	8.2645e-05	8.2335e-05	8.267e-05	8.226e-05	8.215e-05	8.198e-05	8.232e-05	8.2375e-05
	2.09	8.2625e-05	8.2855e-05	8.254e-05	8.2005e-05	8.281e-05	8.25e-05	8.2795e-05	8.26e-05	8.2335e-05	8.2575e-05	8.268e-05	8.255e-05	8.246e-05	8.2585e-05	8.2595e-05	8.251e-05	8.281e-05	8.292e-05	8.2595e-05	8.2215e-05	8.26e-05	8.244e-05	8.2165e-05	8.2695e-05	8.2515e-05	8.2925e-05	8.2405e-05	8.2915e-05	8.2515e-05	8.1975e-05	8.2775e-05	8.2685e-05	8.2565e-05	8.2555e-05	8.257e-05	8.264e-05	8.2395e-05	8.277e-05	8.2455e-05	8.239e-05	8.2905e-05	8.218e-05	8.266e-05	8.217e-05	8.232e-05	8.2305e-05	8.2435e-05	8.277e-05
	2.1	8.2625e-05	8.2815e-05	8.2785e-05	8.2405e-05	8.278e-05	8.2745e-05	8.3015e-05	8.25e-05	8.2375e-05	8.28e-05	8.277e-05	8.2495e-05	8.2625e-05	8.254e-05	8.285e-05	8.2605e-05	8.295e-05	8.3115e-05	8.2585e-05	8.2775e-05	8.281e-05	8.262e-05	8.23e-05	8.2695e-05	8.282e-05	8.284e-05	8.228e-05	8.297e-05	8.2725e-05	8.208e-05	8.2835e-05	8.286e-05	8.2635e-05	8.2535e-05	8.2605e-05	8.2705e-05	8.257e-05	8.2785e-05	8.2335e-05	8.254e-05	8.2995e-05	8.2575e-05	8.2925e-05	8.2365e-05	8.2485e-05	8.253e-05	8.2475e-05	8.271e-05
	2.1	8.3395e-05	8.34e-05	8.3145e-05	8.2885e-05	8.329e-05	8.3185e-05	8.3255e-05	8.338e-05	8.3285e-05	8.3305e-05	8.3135e-05	8.3285e-05	8.2745e-05	8.3075e-05	8.3155e-05	8.3385e-05	8.2985e-05	8.336e-05	8.268e-05	8.318e-05	8.3225e-05	8.3085e-05	8.2785e-05	8.322e-05	8.3295e-05	8.337e-05	8.3255e-05	8.3135e-05	8.302e-05	8.278e-05	8.2945e-05	8.335e-05	8.3235e-05	8.302e-05	8.2785e-05	8.284e-05	8.317e-05	8.331e-05	8.262e-05	8.311e-05	8.352e-05	8.284e-05	8.326e-05	8.3565e-05	8.308e-05	8.3005e-05	8.273e-05	8.3155e-05
	2.09	8.3315e-05	8.3265e-05	8.315e-05	8.2825e-05	8.3165e-05	8.3005e-05	8.3095e-05	8.3275e-05	8.3265e-05	8.3245e-05	8.3265e-05	8.3215e-05	8.261e-05	8.3115e-05	8.305e-05	8.3285e-05	8.2945e-05	8.337e-05	8.2605e-05	8.3195e-05	8.3125e-05	8.2975e-05	8.289e-05	8.306e-05	8.313e-05	8.324e-05	8.324e-05	8.3055e-05	8.293e-05	8.2695e-05	8.29e-05	8.3275e-05	8.3145e-05	8.2905e-05	8.295e-05	8.2715e-05	8.297e-05	8.319e-05	8.263e-05	8.2985e-05	8.3435e-05	8.276e-05	8.322e-05	8.3625e-05	8.2805e-05	8.2995e-05	8.256e-05	8.299e-05
	2.08	8.313e-05	8.3185e-05	8.3055e-05	8.2755e-05	8.312e-05	8.298e-05	8.311e-05	8.3275e-05	8.32e-05	8.3185e-05	8.2985e-05	8.3075e-05	8.2585e-05	8.291e-05	8.3e-05	8.3285e-05	8.2765e-05	8.3315e-05	8.266e-05	8.3005e-05	8.3015e-05	8.2985e-05	8.279e-05	8.3005e-05	8.3055e-05	8.3085e-05	8.323e-05	8.306e-05	8.2895e-05	8.26e-05	8.3e-05	8.309e-05	8.295e-05	8.275e-05	8.2725e-05	8.275e-05	8.295e-05	8.309e-05	8.2535e-05	8.2875e-05	8.3275e-05	8.2785e-05	8.318e-05	8.342e-05	8.3e-05	8.295e-05	8.249e-05	8.2925e-05
	2.07	8.307e-05	8.3185e-05	8.293e-05	8.2635e-05	8.3035e-05	8.2815e-05	8.2985e-05	8.309e-05	8.3105e-05	8.3165e-05	8.302e-05	8.2895e-05	8.247e-05	8.286e-05	8.2865e-05	8.326e-05	8.2785e-05	8.323e-05	8.2605e-05	8.292e-05	8.295e-05	8.266e-05	8.2615e-05	8.299e-05	8.2995e-05	8.311e-05	8.303e-05	8.309e-05	8.2795e-05	8.2495e-05	8.286e-05	8.3005e-05	8.29e-05	8.277e-05	8.274e-05	8.277e-05	8.278e-05	8.3005e-05	8.2495e-05	8.279e-05	8.317e-05	8.273e-05	8.311e-05	8.3395e-05	8.286e-05	8.2845e-05	8.2415e-05	8.283e-05
	2.06	8.3025e-05	8.3055e-05	8.2875e-05	8.2535e-05	8.2985e-05	8.2745e-05	8.2915e-05	8.311e-05	8.305e-05	8.3075e-05	8.2875e-05	8.2965e-05	8.2595e-05	8.286e-05	8.271e-05	8.311e-05	8.274e-05	8.304e-05	8.254e-05	8.281e-05	8.2855e-05	8.2695e-05	8.2655e-05	8.284e-05	8.283e-05	8.2985e-05	8.2885e-05	8.2885e-05	8.269e-05	8.246e-05	8.265e-05	8.3005e-05	8.291e-05	8.266e-05	8.2535e-05	8.271e-05	8.2735e-05	8.2945e-05	8.2395e-05	8.2775e-05	8.3225e-05	8.2675e-05	8.2985e-05	8.329e-05	8.2765e-05	8.2845e-05	8.225e-05	8.275e-05
	2.05	8.302e-05	8.2965e-05	8.273e-05	8.2515e-05	8.28e-05	8.2525e-05	8.2845e-05	8.3085e-05	8.2995e-05	8.286e-05	8.278e-05	8.2775e-05	8.246e-05	8.275e-05	8.2675e-05	8.307e-05	8.2565e-05	8.293e-05	8.2425e-05	8.281e-05	8.2805e-05	8.2675e-05	8.243e-05	8.278e-05	8.275e-05	8.2875e-05	8.2735e-05	8.282e-05	8.2605e-05	8.2155e-05	8.2725e-05	8.2875e-05	8.282e-05	8.2495e-05	8.2575e-05	8.26e-05	8.264e-05	8.2875e-05	8.244e-05	8.2625e-05	8.302e-05	8.2595e-05	8.2905e-05	8.3185e-05	8.266e-05	8.2695e-05	8.202e-05	8.265e-05
	2.04	8.293e-05	8.291e-05	8.2585e-05	8.2395e-05	8.278e-05	8.2545e-05	8.2795e-05	8.291e-05	8.285e-05	8.2805e-05	8.264e-05	8.2725e-05	8.2315e-05	8.264e-05	8.252e-05	8.295e-05	8.2445e-05	8.2965e-05	8.2305e-05	8.269e-05	8.2605e-05	8.2675e-05	8.2425e-05	8.2645e-05	8.2695e-05	8.2695e-05	8.2625e-05	8.275e-05	8.258e-05	8.2025e-05	8.2595e-05	8.282e-05	8.2745e-05	8.2405e-05	8.248e-05	8.243e-05	8.264e-05	8.282e-05	8.23e-05	8.2465e-05	8.2945e-05	8.2565e-05	8.282e-05	8.3125e-05	8.263e-05	8.2525e-05	8.2105e-05	8.254e-05
	2.03	8.2825e-05	8.2695e-05	8.258e-05	8.2355e-05	8.2665e-05	8.2485e-05	8.272e-05	8.287e-05	8.272e-05	8.266e-05	8.2515e-05	8.2735e-05	8.233e-05	8.272e-05	8.2425e-05	8.297e-05	8.2405e-05	8.2875e-05	8.2175e-05	8.2535e-05	8.241e-05	8.2775e-05	8.2175e-05	8.2535e-05	8.259e-05	8.282e-05	8.259e-05	8.2675e-05	8.2465e-05	8.154e-05	8.2575e-05	8.275e-05	8.267e-05	8.257e-05	8.226e-05	8.2545e-05	8.249e-05	8.268e-05	8.224e-05	8.246e-05	8.2875e-05	8.244e-05	8.2815e-05	8.3105e-05	8.2535e-05	8.2495e-05	8.19e-05	8.2535e-05
	2.02	8.263e-05	8.2645e-05	8.2495e-05	8.217e-05	8.248e-05	8.24e-05	8.257e-05	8.269e-05	8.2805e-05	8.264e-05	8.2475e-05	8.2555e-05	8.237e-05	8.2675e-05	8.23e-05	8.2805e-05	8.2225e-05	8.283e-05	8.2065e-05	8.257e-05	8.2315e-05	8.256e-05	8.17e-05	8.2425e-05	8.257e-05	8.276e-05	8.2595e-05	8.2615e-05	8.2485e-05	8.1645e-05	8.246e-05	8.2515e-05	8.258e-05	8.2455e-05	8.2165e-05	8.2125e-05	8.239e-05	8.262e-05	8.196e-05	8.2465e-05	8.283e-05	8.232e-05	8.273e-05	8.2925e-05	8.243e-05	8.238e-05	8.1875e-05	8.232e-05
	2.01	8.2655e-05	8.2655e-05	8.243e-05	8.219e-05	8.2485e-05	8.224e-05	8.2465e-05	8.263e-05	8.2515e-05	8.256e-05	8.2425e-05	8.2515e-05	8.219e-05	8.254e-05	8.218e-05	8.273e-05	8.2175e-05	8.2725e-05	8.1985e-05	8.237e-05	8.2315e-05	8.2415e-05	8.1685e-05	8.237e-05	8.2505e-05	8.2465e-05	8.246e-05	8.242e-05	8.23e-05	8.1545e-05	8.229e-05	8.248e-05	8.2525e-05	8.242e-05	8.2225e-05	8.204e-05	8.238e-05	8.244e-05	8.1875e-05	8.2305e-05	8.2805e-05	8.2155e-05	8.26e-05	8.274e-05	8.2315e-05	8.2335e-05	8.1725e-05	8.231e-05
	2	8.257e-05	8.2505e-05	8.2405e-05	8.211e-05	8.2275e-05	8.2225e-05	8.246e-05	8.249e-05	8.2515e-05	8.236e-05	8.2395e-05	8.2355e-05	8.2225e-05	8.246e-05	8.219e-05	8.2495e-05	8.2115e-05	8.253e-05	8.199e-05	8.2375e-05	8.22e-05	8.2355e-05	8.1565e-05	8.2315e-05	8.2325e-05	8.2375e-05	8.238e-05	8.2375e-05	8.214e-05	8.153e-05	8.23e-05	8.237e-05	8.248e-05	8.23e-05	8.201e-05	8.211e-05	8.2215e-05	8.252e-05	8.1845e-05	8.2075e-05	8.268e-05	8.2065e-05	8.2585e-05	8.275e-05	8.2245e-05	8.222e-05	8.1675e-05	8.222e-05
	1.99	8.238e-05	8.247e-05	8.224e-05	8.193e-05	8.234e-05	8.2045e-05	8.2425e-05	8.2465e-05	8.243e-05	8.2325e-05	8.2245e-05	8.2215e-05	8.2245e-05	8.2425e-05	8.2065e-05	8.2655e-05	8.2075e-05	8.254e-05	8.181e-05	8.227e-05	8.213e-05	8.226e-05	8.1765e-05	8.2345e-05	8.23e-05	8.229e-05	8.226e-05	8.2275e-05	8.206e-05	8.1455e-05	8.2125e-05	8.219e-05	8.225e-05	8.221e-05	8.1925e-05	8.2e-05	8.2055e-05	8.235e-05	8.181e-05	8.199e-05	8.261e-05	8.195e-05	8.2515e-05	8.259e-05	8.2115e-05	8.2135e-05	8.1635e-05	8.2135e-05
	1.98	8.231e-05	8.241e-05	8.226e-05	8.1915e-05	8.227e-05	8.181e-05	8.228e-05	8.24e-05	8.232e-05	8.221e-05	8.2135e-05	8.2025e-05	8.2155e-05	8.223e-05	8.191e-05	8.249e-05	8.1885e-05	8.2355e-05	8.1675e-05	8.217e-05	8.1945e-05	8.2265e-05	8.1495e-05	8.2145e-05	8.2075e-05	8.229e-05	8.2255e-05	8.214e-05	8.1975e-05	8.1415e-05	8.192e-05	8.208e-05	8.2305e-05	8.209e-05	8.169e-05	8.2025e-05	8.2045e-05	8.2245e-05	8.18e-05	8.206e-05	8.246e-05	8.201e-05	8.246e-05	8.2605e-05	8.1995e-05	8.1815e-05	8.154e-05	8.194e-05
	1.97	8.213e-05	8.219e-05	8.2155e-05	8.189e-05	8.2195e-05	8.1845e-05	8.216e-05	8.224e-05	8.2175e-05	8.2125e-05	8.208e-05	8.21e-05	8.2045e-05	8.21e-05	8.1955e-05	8.231e-05	8.182e-05	8.2315e-05	8.183e-05	8.2135e-05	8.181e-05	8.213e-05	8.1475e-05	8.205e-05	8.195e-05	8.2225e-05	8.213e-05	8.2105e-05	8.199e-05	8.104e-05	8.188e-05	8.2065e-05	8.231e-05	8.1945e-05	8.1685e-05	8.195e-05	8.1845e-05	8.217e-05	8.1695e-05	8.1965e-05	8.2295e-05	8.1885e-05	8.228e-05	8.2495e-05	8.194e-05	8.1685e-05	8.1365e-05	8.1975e-05
	1.96	8.21e-05	8.2135e-05	8.2025e-05	8.1795e-05	8.2055e-05	8.1685e-05	8.2105e-05	8.217e-05	8.199e-05	8.2055e-05	8.1965e-05	8.1865e-05	8.19e-05	8.2085e-05	8.178e-05	8.2245e-05	8.1825e-05	8.2295e-05	8.1615e-05	8.1955e-05	8.1755e-05	8.208e-05	8.148e-05	8.19e-05	8.1835e-05	8.2005e-05	8.204e-05	8.198e-05	8.19e-05	8.096e-05	8.172e-05	8.193e-05	8.223e-05	8.1975e-05	8.158e-05	8.1845e-05	8.1775e-05	8.2045e-05	8.1445e-05	8.177e-05	8.222e-05	8.168e-05	8.23e-05	8.255e-05	8.173e-05	8.179e-05	8.114e-05	8.1705e-05
	1.95	8.1935e-05	8.1935e-05	8.1935e-05	8.1765e-05	8.199e-05	8.162e-05	8.2e-05	8.2035e-05	8.197e-05	8.1925e-05	8.193e-05	8.1735e-05	8.17e-05	8.188e-05	8.167e-05	8.2165e-05	8.165e-05	8.2295e-05	8.1585e-05	8.1855e-05	8.16e-05	8.206e-05	8.16e-05	8.1835e-05	8.1835e-05	8.206e-05	8.202e-05	8.188e-05	8.1735e-05	8.1e-05	8.152e-05	8.1855e-05	8.212e-05	8.1865e-05	8.1485e-05	8.1765e-05	8.1765e-05	8.2e-05	8.135e-05	8.1765e-05	8.217e-05	8.1585e-05	8.2085e-05	8.2305e-05	8.1825e-05	8.161e-05	8.11e-05	8.174e-05
	1.94	8.1925e-05	8.1975e-05	8.187e-05	8.1615e-05	8.196e-05	8.173e-05	8.1865e-05	8.1915e-05	8.1935e-05	8.186e-05	8.183e-05	8.1725e-05	8.1345e-05	8.195e-05	8.1715e-05	8.213e-05	8.1495e-05	8.2025e-05	8.138e-05	8.1775e-05	8.165e-05	8.2045e-05	8.143e-05	8.1755e-05	8.1715e-05	8.181e-05	8.201e-05	8.175e-05	8.158e-05	8.085e-05	8.1495e-05	8.179e-05	8.199e-05	8.169e-05	8.131e-05	8.1725e-05	8.152e-05	8.1975e-05	8.136e-05	8.1725e-05	8.2025e-05	8.1505e-05	8.2065e-05	8.2215e-05	8.165e-05	8.1425e-05	8.1065e-05	8.161e-05
	1.93	8.19e-05	8.1905e-05	8.185e-05	8.1425e-05	8.177e-05	8.154e-05	8.175e-05	8.1845e-05	8.173e-05	8.1805e-05	8.166e-05	8.1595e-05	8.143e-05	8.177e-05	8.1555e-05	8.1975e-05	8.143e-05	8.206e-05	8.134e-05	8.166e-05	8.1425e-05	8.186e-05	8.13e-05	8.163e-05	8.1625e-05	8.182e-05	8.1855e-05	8.16e-05	8.135e-05	8.0825e-05	8.144e-05	8.1595e-05	8.1915e-05	8.1545e-05	8.121e-05	8.1555e-05	8.141e-05	8.1765e-05	8.1125e-05	8.1415e-05	8.1955e-05	8.139e-05	8.188e-05	8.21e-05	8.147e-05	8.141e-05	8.1e-05	8.141e-05
	1.92	8.172e-05	8.179e-05	8.1645e-05	8.138e-05	8.175e-05	8.132e-05	8.182e-05	8.174e-05	8.17e-05	8.172e-05	8.154e-05	8.1545e-05	8.1155e-05	8.1615e-05	8.142e-05	8.1865e-05	8.14e-05	8.19e-05	8.1335e-05	8.1605e-05	8.1465e-05	8.1755e-05	8.1215e-05	8.157e-05	8.148e-05	8.163e-05	8.1695e-05	8.1625e-05	8.1325e-05	8.0745e-05	8.1285e-05	8.1655e-05	8.1895e-05	8.1435e-05	8.116e-05	8.1415e-05	8.1205e-05	8.1775e-05	8.111e-05	8.1475e-05	8.1925e-05	8.132e-05	8.1845e-05	8.207e-05	8.137e-05	8.133e-05	8.087e-05	8.13e-05
	1.91	8.169e-05	8.171e-05	8.1665e-05	8.123e-05	8.16e-05	8.1185e-05	8.1665e-05	8.1805e-05	8.1645e-05	8.1505e-05	8.1375e-05	8.144e-05	8.096e-05	8.161e-05	8.1285e-05	8.168e-05	8.133e-05	8.184e-05	8.114e-05	8.154e-05	8.123e-05	8.1435e-05	8.109e-05	8.1435e-05	8.127e-05	8.172e-05	8.1555e-05	8.141e-05	8.1175e-05	8.084e-05	8.123e-05	8.154e-05	8.1705e-05	8.144e-05	8.107e-05	8.1295e-05	8.132e-05	8.153e-05	8.089e-05	8.128e-05	8.171e-05	8.1175e-05	8.1715e-05	8.1845e-05	8.1375e-05	8.1145e-05	8.0765e-05	8.1165e-05
	1.9	8.1575e-05	8.164e-05	8.1475e-05	8.1015e-05	8.1455e-05	8.116e-05	8.1515e-05	8.18e-05	8.1415e-05	8.1525e-05	8.1275e-05	8.131e-05	8.0995e-05	8.149e-05	8.1155e-05	8.154e-05	8.124e-05	8.1815e-05	8.101e-05	8.145e-05	8.1195e-05	8.15e-05	8.096e-05	8.1315e-05	8.1415e-05	8.1375e-05	8.138e-05	8.134e-05	8.111e-05	8.047e-05	8.117e-05	8.1485e-05	8.1695e-05	8.137e-05	8.0925e-05	8.125e-05	8.114e-05	8.157e-05	8.09e-05	8.1145e-05	8.172e-05	8.1035e-05	8.1565e-05	8.171e-05	8.1305e-05	8.11e-05	8.0625e-05	8.109e-05
	1.89	8.1315e-05	8.143e-05	8.1405e-05	8.1125e-05	8.1415e-05	8.116e-05	8.1385e-05	8.16e-05	8.135e-05	8.142e-05	8.1155e-05	8.1205e-05	8.086e-05	8.145e-05	8.1125e-05	8.155e-05	8.1075e-05	8.166e-05	8.089e-05	8.134e-05	8.13e-05	8.132e-05	8.0785e-05	8.128e-05	8.125e-05	8.1355e-05	8.134e-05	8.126e-05	8.102e-05	8.0345e-05	8.1e-05	8.1295e-05	8.1635e-05	8.1215e-05	8.075e-05	8.1205e-05	8.0915e-05	8.1455e-05	8.0815e-05	8.113e-05	8.152e-05	8.0945e-05	8.1575e-05	8.1765e-05	8.1165e-05	8.101e-05	8.0465e-05	8.1015e-05
	1.88	8.1395e-05	8.126e-05	8.1285e-05	8.095e-05	8.128e-05	8.0985e-05	8.1305e-05	8.1505e-05	8.123e-05	8.129e-05	8.0975e-05	8.1065e-05	8.095e-05	8.127e-05	8.106e-05	8.1315e-05	8.1015e-05	8.154e-05	8.087e-05	8.117e-05	8.1005e-05	8.117e-05	8.0745e-05	8.1175e-05	8.099e-05	8.1285e-05	8.1375e-05	8.1105e-05	8.0925e-05	8.094e-05	8.0985e-05	8.123e-05	8.1375e-05	8.107e-05	8.0585e-05	8.1105e-05	8.091e-05	8.114e-05	8.0615e-05	8.0945e-05	8.1445e-05	8.074e-05	8.1425e-05	8.161e-05	8.1095e-05	8.0815e-05	8.036e-05	8.093e-05
	1.87	8.12e-05	8.119e-05	8.1175e-05	8.0755e-05	8.105e-05	8.099e-05	8.1155e-05	8.141e-05	8.13e-05	8.107e-05	8.0925e-05	8.1035e-05	8.0555e-05	8.116e-05	8.096e-05	8.1275e-05	8.088e-05	8.145e-05	8.0705e-05	8.108e-05	8.0935e-05	8.114e-05	8.0555e-05	8.096e-05	8.0935e-05	8.1265e-05	8.113e-05	8.11e-05	8.069e-05	8.0595e-05	8.082e-05	8.1075e-05	8.14e-05	8.093e-05	8.0435e-05	8.1105e-05	8.089e-05	8.114e-05	8.0495e-05	8.088e-05	8.1205e-05	8.0725e-05	8.136e-05	8.149e-05	8.1065e-05	8.0655e-05	8.0235e-05	8.083e-05
	1.86	8.1195e-05	8.1175e-05	8.082e-05	8.0535e-05	8.098e-05	8.0825e-05	8.1125e-05	8.1105e-05	8.095e-05	8.1105e-05	8.082e-05	8.0815e-05	8.0535e-05	8.112e-05	8.08e-05	8.1265e-05	8.06e-05	8.13e-05	8.0665e-05	8.0825e-05	8.0765e-05	8.096e-05	8.0655e-05	8.096e-05	8.0765e-05	8.113e-05	8.1185e-05	8.0755e-05	8.078e-05	8.046e-05	8.089e-05	8.092e-05	8.1225e-05	8.085e-05	8.0445e-05	8.0955e-05	8.0735e-05	8.105e-05	8.0345e-05	8.077e-05	8.122e-05	8.0505e-05	8.1195e-05	8.1415e-05	8.0935e-05	8.057e-05	8.02e-05	8.0675e-05
	1.85	8.0885e-05	8.0905e-05	8.099e-05	8.0585e-05	8.0925e-05	8.0675e-05	8.1045e-05	8.0905e-05	8.0955e-05	8.098e-05	8.074e-05	8.0675e-05	8.0565e-05	8.0955e-05	8.0665e-05	8.102e-05	8.056e-05	8.123e-05	8.0485e-05	8.094e-05	8.081e-05	8.0725e-05	8.047e-05	8.08e-05	8.076e-05	8.1015e-05	8.11e-05	8.0645e-05	8.054e-05	8.045e-05	8.0665e-05	8.0765e-05	8.102e-05	8.063e-05	8.038e-05	8.0745e-05	8.0545e-05	8.0945e-05	8.024e-05	8.0695e-05	8.1095e-05	8.041e-05	8.1095e-05	8.1375e-05	8.06e-05	8.046e-05	7.9895e-05	8.0755e-05
	1.84	8.0925e-05	8.078e-05	8.072e-05	8.055e-05	8.07e-05	8.063e-05	8.0915e-05	8.0745e-05	8.094e-05	8.076e-05	8.0565e-05	8.067e-05	8.0235e-05	8.0825e-05	8.0625e-05	8.097e-05	8.045e-05	8.112e-05	8.0405e-05	8.066e-05	8.062e-05	8.0655e-05	8.053e-05	8.0695e-05	8.0685e-05	8.0845e-05	8.08e-05	8.048e-05	8.056e-05	8.047e-05	8.0545e-05	8.078e-05	8.108e-05	8.062e-05	8.0255e-05	8.075e-05	8.042e-05	8.077e-05	8.014e-05	8.058e-05	8.1015e-05	8.0345e-05	8.083e-05	8.1235e-05	8.058e-05	8.029e-05	7.982e-05	8.0485e-05
	1.83	8.0725e-05	8.0745e-05	8.0665e-05	8.0365e-05	8.078e-05	8.0475e-05	8.0845e-05	8.072e-05	8.0685e-05	8.0725e-05	8.041e-05	8.047e-05	8.0095e-05	8.0805e-05	8.042e-05	8.0905e-05	8.037e-05	8.089e-05	8.0245e-05	8.0585e-05	8.0445e-05	8.049e-05	8.026e-05	8.056e-05	8.0415e-05	8.0675e-05	8.065e-05	8.0525e-05	8.048e-05	8.027e-05	8.0365e-05	8.0565e-05	8.0895e-05	8.06e-05	8.0065e-05	8.051e-05	8.031e-05	8.065e-05	8.0045e-05	8.038e-05	8.0925e-05	8.018e-05	8.0825e-05	8.1115e-05	8.054e-05	8.017e-05	7.968e-05	8.047e-05
	1.82	8.078e-05	8.059e-05	8.054e-05	8.037e-05	8.049e-05	8.0355e-05	8.0715e-05	8.0565e-05	8.0565e-05	8.047e-05	8.029e-05	8.038e-05	8.006e-05	8.063e-05	8.02e-05	8.071e-05	8.024e-05	8.0805e-05	8.0125e-05	8.042e-05	8.034e-05	8.0455e-05	8.0235e-05	8.05e-05	8.031e-05	8.047e-05	8.0575e-05	8.037e-05	8.0325e-05	7.9735e-05	8.0175e-05	8.039e-05	8.0735e-05	8.0465e-05	8e-05	8.0415e-05	8.0225e-05	8.0595e-05	7.9985e-05	8.0335e-05	8.073e-05	8.005e-05	8.0795e-05	8.0905e-05	8.04e-05	8.005e-05	7.957e-05	8.031e-05
	1.81	8.049e-05	8.051e-05	8.0365e-05	8.013e-05	8.046e-05	8.0185e-05	8.067e-05	8.058e-05	8.0435e-05	8.0345e-05	8.0095e-05	8.017e-05	8.0075e-05	8.0705e-05	8.0185e-05	8.063e-05	8.0025e-05	8.079e-05	8.011e-05	8.0245e-05	8.0355e-05	8.0295e-05	8.0095e-05	8.0435e-05	8.021e-05	8.0395e-05	8.059e-05	8.008e-05	8.035e-05	7.983e-05	8.0065e-05	8.0315e-05	8.0725e-05	8.0255e-05	7.982e-05	8.025e-05	8e-05	8.0435e-05	7.9815e-05	8.008e-05	8.0715e-05	7.9995e-05	8.067e-05	8.092e-05	8.0365e-05	7.9925e-05	7.9355e-05	8.0165e-05
	1.8	8.047e-05	8.0415e-05	8.043e-05	8.007e-05	8.0235e-05	8.0095e-05	8.045e-05	8.032e-05	8.0275e-05	8.0235e-05	8.0115e-05	8.0145e-05	7.994e-05	8.0355e-05	8.0015e-05	8.05e-05	8e-05	8.06e-05	7.983e-05	8.017e-05	8.0185e-05	8.0135e-05	7.9965e-05	8.0215e-05	8.0055e-05	8.035e-05	8.041e-05	8.01e-05	7.9985e-05	7.995e-05	8.008e-05	8.01e-05	8.055e-05	8.0205e-05	7.9675e-05	8.0275e-05	7.9875e-05	8.0455e-05	7.9545e-05	7.995e-05	8.0565e-05	7.9915e-05	8.0465e-05	8.076e-05	8.0185e-05	7.9955e-05	7.9205e-05	7.9925e-05
	1.79	8.025e-05	8.02e-05	8.0255e-05	8.0005e-05	8.014e-05	7.986e-05	8.0345e-05	8.0305e-05	8.0315e-05	8.021e-05	7.9995e-05	8.0095e-05	7.996e-05	8.0235e-05	7.99e-05	8.038e-05	7.9765e-05	8.045e-05	7.9665e-05	8.0105e-05	7.999e-05	8.004e-05	7.9605e-05	8.0185e-05	7.985e-05	8.0225e-05	8.027e-05	7.9975e-05	7.982e-05	7.9495e-05	7.993e-05	7.998e-05	8.0475e-05	8.009e-05	7.9625e-05	8.027e-05	7.98e-05	8.02e-05	7.952e-05	7.974e-05	8.049e-05	7.9695e-05	8.031e-05	8.0705e-05	7.9945e-05	7.964e-05	7.9165e-05	7.9765e-05
	1.78	8.021e-05	8.0005e-05	8.004e-05	7.9765e-05	8.015e-05	7.982e-05	8.013e-05	8.0185e-05	8e-05	7.9965e-05	7.9865e-05	7.9885e-05	7.9605e-05	8.0165e-05	7.9835e-05	8.025e-05	7.9585e-05	8.0505e-05	7.9545e-05	7.9875e-05	7.988e-05	7.9965e-05	7.9545e-05	8.0055e-05	7.9895e-05	8.008e-05	8.019e-05	7.975e-05	7.9765e-05	7.948e-05	7.9765e-05	8.006e-05	8.0285e-05	7.996e-05	7.9565e-05	8.0155e-05	7.972e-05	8.0075e-05	7.944e-05	7.9635e-05	8.0305e-05	7.955e-05	8.011e-05	8.051e-05	7.9875e-05	7.945e-05	7.9065e-05	7.976e-05
	1.77	8.0035e-05	7.9905e-05	7.994e-05	7.951e-05	7.9965e-05	7.9515e-05	8.008e-05	8.0035e-05	7.988e-05	7.9805e-05	7.9605e-05	7.983e-05	7.9335e-05	7.9905e-05	7.9745e-05	8.0145e-05	7.9535e-05	8.0215e-05	7.9535e-05	7.9755e-05	7.9655e-05	7.99e-05	7.952e-05	7.9845e-05	7.9705e-05	7.9965e-05	7.988e-05	7.98e-05	7.957e-05	7.9205e-05	7.966e-05	7.9865e-05	8.018e-05	7.985e-05	7.932e-05	7.9835e-05	7.9485e-05	7.991e-05	7.926e-05	7.946e-05	8.0185e-05	7.9475e-05	8.011e-05	8.032e-05	7.98e-05	7.942e-05	7.8865e-05	7.971e-05
	1.76	8.0055e-05	7.9775e-05	7.982e-05	7.9475e-05	7.9865e-05	7.9415e-05	7.996e-05	7.989e-05	7.9785e-05	7.974e-05	7.9625e-05	7.9465e-05	7.9185e-05	7.984e-05	7.9605e-05	7.9965e-05	7.933e-05	8.0135e-05	7.917e-05	7.9725e-05	7.957e-05	7.9635e-05	7.948e-05	7.9755e-05	7.952e-05	7.984e-05	7.982e-05	7.9625e-05	7.9395e-05	7.896e-05	7.9515e-05	7.981e-05	7.999e-05	7.9675e-05	7.91e-05	7.962e-05	7.931e-05	7.993e-05	7.9375e-05	7.939e-05	8.001e-05	7.929e-05	7.9965e-05	8.0255e-05	7.952e-05	7.9155e-05	7.868e-05	7.9425e-05
	1.75	7.989e-05	7.9645e-05	7.973e-05	7.9285e-05	7.9625e-05	7.937e-05	7.975e-05	7.98e-05	7.957e-05	7.9515e-05	7.944e-05	7.9585e-05	7.9185e-05	7.98e-05	7.9445e-05	7.985e-05	7.926e-05	7.9995e-05	7.9105e-05	7.9475e-05	7.9425e-05	7.9625e-05	7.9245e-05	7.9575e-05	7.941e-05	7.973e-05	7.958e-05	7.9285e-05	7.919e-05	7.889e-05	7.9295e-05	7.966e-05	7.978e-05	7.9695e-05	7.8955e-05	7.9655e-05	7.9185e-05	7.9715e-05	7.91e-05	7.9295e-05	7.9715e-05	7.9125e-05	7.986e-05	8.0205e-05	7.9325e-05	7.9015e-05	7.839e-05	7.93e-05
	1.74	7.982e-05	7.9545e-05	7.953e-05	7.908e-05	7.957e-05	7.917e-05	7.954e-05	7.9605e-05	7.957e-05	7.95e-05	7.9425e-05	7.9285e-05	7.9045e-05	7.9715e-05	7.929e-05	7.9765e-05	7.913e-05	7.9805e-05	7.887e-05	7.937e-05	7.91e-05	7.9405e-05	7.9095e-05	7.945e-05	7.9255e-05	7.965e-05	7.967e-05	7.9075e-05	7.9155e-05	7.888e-05	7.923e-05	7.957e-05	7.9585e-05	7.947e-05	7.8655e-05	7.951e-05	7.8985e-05	7.9685e-05	7.876e-05	7.9105e-05	7.9585e-05	7.893e-05	7.9715e-05	8.0075e-05	7.9295e-05	7.8915e-05	7.8285e-05	7.922e-05
	1.73	7.963e-05	7.924e-05	7.942e-05	7.9065e-05	7.9455e-05	7.8995e-05	7.9505e-05	7.945e-05	7.9375e-05	7.934e-05	7.9065e-05	7.9155e-05	7.8875e-05	7.941e-05	7.9175e-05	7.959e-05	7.902e-05	7.971e-05	7.8805e-05	7.9205e-05	7.9065e-05	7.9345e-05	7.9075e-05	7.947e-05	7.9155e-05	7.943e-05	7.9365e-05	7.916e-05	7.8985e-05	7.8705e-05	7.896e-05	7.939e-05	7.942e-05	7.919e-05	7.8685e-05	7.9295e-05	7.888e-05	7.937e-05	7.8615e-05	7.8825e-05	7.948e-05	7.8795e-05	7.961e-05	7.9775e-05	7.906e-05	7.875e-05	7.8475e-05	7.904e-05
	1.72	7.941e-05	7.9135e-05	7.917e-05	7.873e-05	7.923e-05	7.894e-05	7.948e-05	7.936e-05	7.923e-05	7.9105e-05	7.908e-05	7.907e-05	7.87e-05	7.935e-05	7.907e-05	7.9485e-05	7.8925e-05	7.939e-05	7.879e-05	7.903e-05	7.912e-05	7.9215e-05	7.895e-05	7.9235e-05	7.9065e-05	7.9195e-05	7.9345e-05	7.905e-05	7.8875e-05	7.8345e-05	7.89e-05	7.929e-05	7.948e-05	7.9025e-05	7.8455e-05	7.9155e-05	7.887e-05	7.9295e-05	7.8525e-05	7.8865e-05	7.9455e-05	7.8655e-05	7.9535e-05	7.964e-05	7.8845e-05	7.858e-05	7.7995e-05	7.889e-05
	1.71	7.9365e-05	7.8995e-05	7.9135e-05	7.873e-05	7.921e-05	7.8715e-05	7.9235e-05	7.9095e-05	7.915e-05	7.908e-05	7.8865e-05	7.8855e-05	7.9115e-05	7.913e-05	7.881e-05	7.936e-05	7.8575e-05	7.948e-05	7.8545e-05	7.891e-05	7.897e-05	7.9105e-05	7.869e-05	7.8955e-05	7.8865e-05	7.923e-05	7.9235e-05	7.87e-05	7.8665e-05	7.7945e-05	7.8865e-05	7.911e-05	7.9405e-05	7.9025e-05	7.8305e-05	7.896e-05	7.86e-05	7.9065e-05	7.819e-05	7.8655e-05	7.9205e-05	7.85e-05	7.9415e-05	7.955e-05	7.872e-05	7.8285e-05	7.803e-05	7.8625e-05
	1.7	7.919e-05	7.8935e-05	7.907e-05	7.8595e-05	7.888e-05	7.8485e-05	7.894e-05	7.9025e-05	7.8825e-05	7.8705e-05	7.8615e-05	7.869e-05	7.9065e-05	7.8955e-05	7.869e-05	7.918e-05	7.8435e-05	7.9225e-05	7.833e-05	7.879e-05	7.86e-05	7.8995e-05	7.863e-05	7.8925e-05	7.879e-05	7.908e-05	7.9105e-05	7.8645e-05	7.852e-05	7.8045e-05	7.8515e-05	7.905e-05	7.927e-05	7.881e-05	7.8105e-05	7.8805e-05	7.854e-05	7.9065e-05	7.7985e-05	7.846e-05	7.917e-05	7.8295e-05	7.909e-05	7.9515e-05	7.8655e-05	7.815e-05	7.8015e-05	7.862e-05
	1.69	7.894e-05	7.876e-05	7.9e-05	7.8395e-05	7.8705e-05	7.8305e-05	7.9035e-05	7.885e-05	7.889e-05	7.856e-05	7.8535e-05	7.858e-05	7.9115e-05	7.873e-05	7.8595e-05	7.909e-05	7.8465e-05	7.912e-05	7.831e-05	7.8595e-05	7.85e-05	7.89e-05	7.8475e-05	7.881e-05	7.8575e-05	7.881e-05	7.89e-05	7.848e-05	7.8415e-05	7.831e-05	7.8305e-05	7.884e-05	7.8975e-05	7.8745e-05	7.7865e-05	7.871e-05	7.8245e-05	7.881e-05	7.7875e-05	7.8395e-05	7.8935e-05	7.824e-05	7.869e-05	7.952e-05	7.8575e-05	7.796e-05	7.7745e-05	7.8505e-05
	1.68	7.8895e-05	7.8655e-05	7.8975e-05	7.82e-05	7.8715e-05	7.8275e-05	7.892e-05	7.863e-05	7.8725e-05	7.854e-05	7.8395e-05	7.85e-05	7.8725e-05	7.852e-05	7.8525e-05	7.896e-05	7.8195e-05	7.903e-05	7.813e-05	7.8455e-05	7.8305e-05	7.861e-05	7.8395e-05	7.8595e-05	7.851e-05	7.86e-05	7.887e-05	7.839e-05	7.83e-05	7.803e-05	7.805e-05	7.8625e-05	7.89e-05	7.8575e-05	7.778e-05	7.8715e-05	7.813e-05	7.8715e-05	7.77e-05	7.815e-05	7.8835e-05	7.796e-05	7.8855e-05	7.9335e-05	7.8355e-05	7.776e-05	7.7325e-05	7.8315e-05
	1.67	7.866e-05	7.836e-05	7.8655e-05	7.8115e-05	7.8435e-05	7.812e-05	7.87e-05	7.8545e-05	7.843e-05	7.8395e-05	7.8015e-05	7.832e-05	7.861e-05	7.8435e-05	7.815e-05	7.872e-05	7.821e-05	7.8765e-05	7.787e-05	7.817e-05	7.829e-05	7.845e-05	7.809e-05	7.8515e-05	7.8135e-05	7.8505e-05	7.871e-05	7.815e-05	7.8135e-05	7.7865e-05	7.788e-05	7.848e-05	7.866e-05	7.838e-05	7.769e-05	7.851e-05	7.7875e-05	7.8555e-05	7.7445e-05	7.8135e-05	7.8665e-05	7.774e-05	7.854e-05	7.9115e-05	7.8165e-05	7.7675e-05	7.709e-05	7.7865e-05
	1.66	7.847e-05	7.8325e-05	7.8455e-05	7.782e-05	7.836e-05	7.7895e-05	7.8585e-05	7.839e-05	7.839e-05	7.8385e-05	7.7815e-05	7.8075e-05	7.8325e-05	7.8285e-05	7.809e-05	7.8595e-05	7.7975e-05	7.859e-05	7.7725e-05	7.8115e-05	7.793e-05	7.8225e-05	7.816e-05	7.818e-05	7.813e-05	7.835e-05	7.852e-05	7.806e-05	7.7995e-05	7.768e-05	7.7815e-05	7.832e-05	7.851e-05	7.823e-05	7.741e-05	7.8375e-05	7.785e-05	7.8475e-05	7.76e-05	7.7975e-05	7.846e-05	7.773e-05	7.846e-05	7.8965e-05	7.8045e-05	7.741e-05	7.6965e-05	7.7845e-05
	1.65	7.839e-05	7.817e-05	7.8435e-05	7.776e-05	7.804e-05	7.7705e-05	7.824e-05	7.8195e-05	7.8255e-05	7.8315e-05	7.775e-05	7.781e-05	7.832e-05	7.8225e-05	7.785e-05	7.834e-05	7.7845e-05	7.8605e-05	7.7365e-05	7.7735e-05	7.7855e-05	7.8195e-05	7.767e-05	7.805e-05	7.7925e-05	7.831e-05	7.821e-05	7.794e-05	7.7795e-05	7.7525e-05	7.7635e-05	7.804e-05	7.8395e-05	7.811e-05	7.7235e-05	7.8215e-05	7.765e-05	7.821e-05	7.732e-05	7.758e-05	7.836e-05	7.763e-05	7.8235e-05	7.879e-05	7.7785e-05	7.727e-05	7.6655e-05	7.769e-05
	1.64	7.803e-05	7.788e-05	7.819e-05	7.749e-05	7.794e-05	7.77e-05	7.8155e-05	7.814e-05	7.799e-05	7.8215e-05	7.751e-05	7.7635e-05	7.8025e-05	7.7965e-05	7.7505e-05	7.8285e-05	7.7605e-05	7.83e-05	7.722e-05	7.753e-05	7.742e-05	7.798e-05	7.7395e-05	7.7945e-05	7.773e-05	7.805e-05	7.8325e-05	7.7695e-05	7.7435e-05	7.726e-05	7.753e-05	7.807e-05	7.825e-05	7.783e-05	7.7105e-05	7.794e-05	7.742e-05	7.81e-05	7.6585e-05	7.7525e-05	7.8135e-05	7.7545e-05	7.8245e-05	7.862e-05	7.753e-05	7.702e-05	7.63e-05	7.759e-05
	1.63	7.7845e-05	7.765e-05	7.8135e-05	7.7335e-05	7.792e-05	7.7355e-05	7.7915e-05	7.7935e-05	7.792e-05	7.7905e-05	7.7305e-05	7.7495e-05	7.794e-05	7.7835e-05	7.73e-05	7.8175e-05	7.741e-05	7.8105e-05	7.7015e-05	7.7385e-05	7.7415e-05	7.7755e-05	7.723e-05	7.7785e-05	7.745e-05	7.789e-05	7.807e-05	7.7525e-05	7.7255e-05	7.6695e-05	7.7355e-05	7.773e-05	7.809e-05	7.7545e-05	7.6955e-05	7.789e-05	7.7135e-05	7.787e-05	7.6895e-05	7.7265e-05	7.796e-05	7.7225e-05	7.784e-05	7.8505e-05	7.7385e-05	7.6745e-05	7.6195e-05	7.725e-05
	1.62	7.772e-05	7.7575e-05	7.782e-05	7.712e-05	7.7805e-05	7.711e-05	7.7815e-05	7.767e-05	7.769e-05	7.7775e-05	7.7245e-05	7.727e-05	7.7745e-05	7.77e-05	7.7145e-05	7.796e-05	7.729e-05	7.788e-05	7.6725e-05	7.7225e-05	7.726e-05	7.7665e-05	7.717e-05	7.758e-05	7.7325e-05	7.76e-05	7.795e-05	7.7295e-05	7.703e-05	7.6685e-05	7.7155e-05	7.749e-05	7.805e-05	7.7365e-05	7.662e-05	7.778e-05	7.6865e-05	7.7775e-05	7.6745e-05	7.7165e-05	7.7825e-05	7.711e-05	7.777e-05	7.826e-05	7.7305e-05	7.6645e-05	7.5905e-05	7.715e-05
	1.61	7.7655e-05	7.7365e-05	7.7455e-05	7.687e-05	7.7355e-05	7.6885e-05	7.761e-05	7.7345e-05	7.7465e-05	7.7425e-05	7.703e-05	7.7235e-05	7.758e-05	7.7345e-05	7.7055e-05	7.7705e-05	7.723e-05	7.771e-05	7.6525e-05	7.6985e-05	7.6945e-05	7.761e-05	7.682e-05	7.7455e-05	7.715e-05	7.742e-05	7.7745e-05	7.7205e-05	7.6915e-05	7.6135e-05	7.704e-05	7.724e-05	7.769e-05	7.721e-05	7.6585e-05	7.7375e-05	7.6695e-05	7.7595e-05	7.6315e-05	7.706e-05	7.767e-05	7.6905e-05	7.7635e-05	7.7945e-05	7.709e-05	7.649e-05	7.584e-05	7.7085e-05
	1.6	7.7355e-05	7.7295e-05	7.7525e-05	7.678e-05	7.716e-05	7.655e-05	7.7465e-05	7.729e-05	7.731e-05	7.7455e-05	7.688e-05	7.704e-05	7.739e-05	7.7295e-05	7.684e-05	7.7695e-05	7.7e-05	7.76e-05	7.6475e-05	7.692e-05	7.6755e-05	7.726e-05	7.6425e-05	7.714e-05	7.6945e-05	7.7215e-05	7.735e-05	7.7015e-05	7.671e-05	7.581e-05	7.6975e-05	7.723e-05	7.759e-05	7.6915e-05	7.6275e-05	7.713e-05	7.6605e-05	7.742e-05	7.6275e-05	7.675e-05	7.7435e-05	7.6595e-05	7.7445e-05	7.798e-05	7.683e-05	7.612e-05	7.5495e-05	7.682e-05
	1.59	7.7195e-05	7.694e-05	7.7205e-05	7.6585e-05	7.7015e-05	7.628e-05	7.719e-05	7.704e-05	7.712e-05	7.729e-05	7.665e-05	7.68e-05	7.7135e-05	7.709e-05	7.6625e-05	7.7365e-05	7.6765e-05	7.74e-05	7.615e-05	7.662e-05	7.6765e-05	7.721e-05	7.6335e-05	7.705e-05	7.68e-05	7.708e-05	7.705e-05	7.668e-05	7.659e-05	7.5645e-05	7.668e-05	7.6965e-05	7.729e-05	7.6805e-05	7.619e-05	7.7125e-05	7.6335e-05	7.7185e-05	7.6115e-05	7.664e-05	7.713e-05	7.6425e-05	7.734e-05	7.7855e-05	7.642e-05	7.6045e-05	7.544e-05	7.662e-05
	1.58	7.712e-05	7.6785e-05	7.6905e-05	7.6475e-05	7.689e-05	7.617e-05	7.687e-05	7.682e-05	7.6915e-05	7.687e-05	7.6335e-05	7.6595e-05	7.698e-05	7.693e-05	7.6415e-05	7.724e-05	7.647e-05	7.713e-05	7.593e-05	7.6535e-05	7.64e-05	7.6895e-05	7.5995e-05	7.6895e-05	7.6515e-05	7.6865e-05	7.69e-05	7.652e-05	7.6205e-05	7.531e-05	7.655e-05	7.691e-05	7.713e-05	7.653e-05	7.5955e-05	7.702e-05	7.6005e-05	7.6845e-05	7.6115e-05	7.6385e-05	7.6965e-05	7.6185e-05	7.713e-05	7.7505e-05	7.633e-05	7.5755e-05	7.4995e-05	7.6325e-05
	1.57	7.691e-05	7.664e-05	7.6735e-05	7.617e-05	7.6715e-05	7.5815e-05	7.684e-05	7.6715e-05	7.682e-05	7.66e-05	7.6275e-05	7.646e-05	7.673e-05	7.669e-05	7.6205e-05	7.702e-05	7.6405e-05	7.7035e-05	7.564e-05	7.6285e-05	7.622e-05	7.6695e-05	7.607e-05	7.6585e-05	7.629e-05	7.655e-05	7.6765e-05	7.64e-05	7.6115e-05	7.4925e-05	7.6155e-05	7.6525e-05	7.6755e-05	7.634e-05	7.5705e-05	7.6565e-05	7.59e-05	7.6805e-05	7.578e-05	7.636e-05	7.675e-05	7.603e-05	7.663e-05	7.729e-05	7.6145e-05	7.54e-05	7.5085e-05	7.609e-05
	1.56	7.664e-05	7.6425e-05	7.6685e-05	7.602e-05	7.647e-05	7.583e-05	7.6445e-05	7.656e-05	7.647e-05	7.655e-05	7.6045e-05	7.6125e-05	7.664e-05	7.652e-05	7.6395e-05	7.6965e-05	7.621e-05	7.6915e-05	7.561e-05	7.618e-05	7.593e-05	7.6425e-05	7.5955e-05	7.649e-05	7.612e-05	7.652e-05	7.635e-05	7.614e-05	7.5865e-05	7.4855e-05	7.6115e-05	7.635e-05	7.655e-05	7.601e-05	7.544e-05	7.639e-05	7.563e-05	7.654e-05	7.558e-05	7.582e-05	7.65e-05	7.5815e-05	7.6445e-05	7.723e-05	7.5955e-05	7.5355e-05	7.432e-05	7.5825e-05
	1.55	7.6285e-05	7.6295e-05	7.649e-05	7.601e-05	7.6195e-05	7.59e-05	7.6455e-05	7.6405e-05	7.636e-05	7.631e-05	7.581e-05	7.607e-05	7.6385e-05	7.631e-05	7.5915e-05	7.6585e-05	7.5825e-05	7.658e-05	7.56e-05	7.59e-05	7.5785e-05	7.6335e-05	7.5755e-05	7.626e-05	7.5995e-05	7.633e-05	7.6205e-05	7.5785e-05	7.571e-05	7.439e-05	7.6075e-05	7.6215e-05	7.6545e-05	7.5925e-05	7.525e-05	7.6175e-05	7.527e-05	7.634e-05	7.519e-05	7.5895e-05	7.6345e-05	7.5735e-05	7.625e-05	7.6875e-05	7.5755e-05	7.505e-05	7.4445e-05	7.5805e-05
	1.54	7.6215e-05	7.6185e-05	7.6305e-05	7.552e-05	7.611e-05	7.529e-05	7.617e-05	7.6105e-05	7.608e-05	7.5915e-05	7.563e-05	7.558e-05	7.5865e-05	7.609e-05	7.5745e-05	7.653e-05	7.566e-05	7.6595e-05	7.5145e-05	7.5645e-05	7.5695e-05	7.6125e-05	7.502e-05	7.6065e-05	7.569e-05	7.6095e-05	7.5935e-05	7.571e-05	7.5575e-05	7.4665e-05	7.564e-05	7.5975e-05	7.6275e-05	7.5605e-05	7.488e-05	7.584e-05	7.54e-05	7.626e-05	7.4905e-05	7.5545e-05	7.626e-05	7.5355e-05	7.606e-05	7.691e-05	7.574e-05	7.474e-05	7.339e-05	7.531e-05
	1.53	7.59e-05	7.5835e-05	7.602e-05	7.5285e-05	7.57e-05	7.529e-05	7.589e-05	7.5955e-05	7.591e-05	7.575e-05	7.5305e-05	7.541e-05	7.5795e-05	7.5795e-05	7.5465e-05	7.641e-05	7.5395e-05	7.6385e-05	7.4855e-05	7.5235e-05	7.5195e-05	7.595e-05	7.4885e-05	7.5955e-05	7.5475e-05	7.5795e-05	7.574e-05	7.555e-05	7.517e-05	7.3985e-05	7.541e-05	7.577e-05	7.6115e-05	7.547e-05	7.455e-05	7.563e-05	7.47e-05	7.6055e-05	7.4635e-05	7.554e-05	7.599e-05	7.5065e-05	7.593e-05	7.6465e-05	7.5305e-05	7.4385e-05	7.3855e-05	7.512e-05
	1.52	7.577e-05	7.549e-05	7.5715e-05	7.526e-05	7.5485e-05	7.484e-05	7.5765e-05	7.568e-05	7.5675e-05	7.5785e-05	7.5085e-05	7.5105e-05	7.5735e-05	7.56e-05	7.517e-05	7.601e-05	7.5265e-05	7.5925e-05	7.4545e-05	7.5175e-05	7.5e-05	7.558e-05	7.456e-05	7.561e-05	7.517e-05	7.5645e-05	7.55e-05	7.543e-05	7.5335e-05	7.335e-05	7.513e-05	7.5345e-05	7.5855e-05	7.5255e-05	7.445e-05	7.5465e-05	7.448e-05	7.5665e-05	7.4465e-05	7.5355e-05	7.572e-05	7.4765e-05	7.573e-05	7.641e-05	7.513e-05	7.447e-05	7.3245e-05	7.5125e-05
	1.51	7.5375e-05	7.5375e-05	7.5565e-05	7.4785e-05	7.5475e-05	7.4695e-05	7.5335e-05	7.543e-05	7.547e-05	7.5455e-05	7.509e-05	7.4835e-05	7.5505e-05	7.5305e-05	7.487e-05	7.586e-05	7.4955e-05	7.575e-05	7.447e-05	7.4915e-05	7.4625e-05	7.5545e-05	7.438e-05	7.5515e-05	7.5065e-05	7.5465e-05	7.5475e-05	7.5105e-05	7.486e-05	7.3315e-05	7.4895e-05	7.5305e-05	7.572e-05	7.5115e-05	7.4165e-05	7.5305e-05	7.4385e-05	7.55e-05	7.418e-05	7.5085e-05	7.5535e-05	7.4785e-05	7.554e-05	7.619e-05	7.5015e-05	7.389e-05	7.292e-05	7.4505e-05
	1.5	7.5115e-05	7.528e-05	7.5385e-05	7.4365e-05	7.503e-05	7.452e-05	7.516e-05	7.5125e-05	7.521e-05	7.531e-05	7.486e-05	7.4595e-05	7.512e-05	7.5115e-05	7.472e-05	7.5665e-05	7.485e-05	7.5465e-05	7.4185e-05	7.4635e-05	7.4365e-05	7.5325e-05	7.3985e-05	7.5145e-05	7.504e-05	7.518e-05	7.5105e-05	7.482e-05	7.466e-05	7.306e-05	7.5015e-05	7.503e-05	7.5485e-05	7.4925e-05	7.405e-05	7.516e-05	7.4245e-05	7.524e-05	7.3885e-05	7.478e-05	7.5175e-05	7.455e-05	7.523e-05	7.5935e-05	7.4605e-05	7.3875e-05	7.318e-05	7.448e-05
	1.49	7.5045e-05	7.4775e-05	7.5005e-05	7.4135e-05	7.4775e-05	7.386e-05	7.5015e-05	7.5095e-05	7.5e-05	7.4975e-05	7.443e-05	7.43e-05	7.4905e-05	7.503e-05	7.4485e-05	7.5435e-05	7.448e-05	7.535e-05	7.389e-05	7.4355e-05	7.4235e-05	7.5105e-05	7.3495e-05	7.4955e-05	7.4795e-05	7.497e-05	7.494e-05	7.453e-05	7.4475e-05	7.276e-05	7.454e-05	7.4835e-05	7.5275e-05	7.465e-05	7.379e-05	7.481e-05	7.3885e-05	7.528e-05	7.3515e-05	7.4535e-05	7.5025e-05	7.418e-05	7.5355e-05	7.5845e-05	7.451e-05	7.366e-05	7.2295e-05	7.373e-05
	1.48	7.4805e-05	7.469e-05	7.467e-05	7.3885e-05	7.4635e-05	7.3715e-05	7.4835e-05	7.4925e-05	7.4755e-05	7.468e-05	7.424e-05	7.4055e-05	7.4685e-05	7.453e-05	7.4335e-05	7.534e-05	7.4265e-05	7.5195e-05	7.366e-05	7.4065e-05	7.3945e-05	7.4825e-05	7.34e-05	7.494e-05	7.428e-05	7.467e-05	7.4705e-05	7.4365e-05	7.42e-05	7.2435e-05	7.436e-05	7.441e-05	7.4835e-05	7.4155e-05	7.3605e-05	7.456e-05	7.349e-05	7.4705e-05	7.3425e-05	7.4165e-05	7.469e-05	7.375e-05	7.485e-05	7.565e-05	7.404e-05	7.3265e-05	7.1995e-05	7.382e-05
	1.47	7.4625e-05	7.4325e-05	7.449e-05	7.3735e-05	7.4365e-05	7.34e-05	7.446e-05	7.459e-05	7.434e-05	7.4425e-05	7.3895e-05	7.3765e-05	7.4325e-05	7.4385e-05	7.4055e-05	7.5155e-05	7.418e-05	7.497e-05	7.32e-05	7.3845e-05	7.3705e-05	7.425e-05	7.3135e-05	7.451e-05	7.424e-05	7.4495e-05	7.4205e-05	7.413e-05	7.374e-05	7.2105e-05	7.425e-05	7.4125e-05	7.458e-05	7.405e-05	7.3195e-05	7.4535e-05	7.3245e-05	7.4465e-05	7.333e-05	7.4055e-05	7.4565e-05	7.369e-05	7.458e-05	7.53e-05	7.3765e-05	7.317e-05	7.1535e-05	7.3355e-05
	1.46	7.443e-05	7.4095e-05	7.411e-05	7.354e-05	7.4115e-05	7.3055e-05	7.422e-05	7.4385e-05	7.398e-05	7.4315e-05	7.35e-05	7.344e-05	7.422e-05	7.4095e-05	7.376e-05	7.4805e-05	7.3815e-05	7.47e-05	7.285e-05	7.358e-05	7.362e-05	7.4165e-05	7.282e-05	7.4325e-05	7.3835e-05	7.4165e-05	7.4045e-05	7.381e-05	7.3535e-05	7.186e-05	7.3695e-05	7.3825e-05	7.4315e-05	7.4035e-05	7.297e-05	7.392e-05	7.308e-05	7.4415e-05	7.2935e-05	7.3715e-05	7.434e-05	7.3455e-05	7.428e-05	7.5145e-05	7.353e-05	7.285e-05	7.139e-05	7.335e-05
	1.45	7.408e-05	7.3785e-05	7.393e-05	7.302e-05	7.3815e-05	7.3035e-05	7.4135e-05	7.413e-05	7.399e-05	7.407e-05	7.333e-05	7.3135e-05	7.371e-05	7.4e-05	7.3455e-05	7.4595e-05	7.353e-05	7.4415e-05	7.2575e-05	7.3315e-05	7.318e-05	7.3655e-05	7.2555e-05	7.41e-05	7.3525e-05	7.3965e-05	7.3825e-05	7.3455e-05	7.3475e-05	7.187e-05	7.354e-05	7.3805e-05	7.3995e-05	7.3605e-05	7.2955e-05	7.3755e-05	7.2795e-05	7.3965e-05	7.2385e-05	7.362e-05	7.4185e-05	7.3205e-05	7.409e-05	7.488e-05	7.342e-05	7.25e-05	7.156e-05	7.33e-05
	1.44	7.3785e-05	7.364e-05	7.3585e-05	7.287e-05	7.35e-05	7.268e-05	7.379e-05	7.3565e-05	7.382e-05	7.362e-05	7.2995e-05	7.3015e-05	7.3385e-05	7.355e-05	7.328e-05	7.4335e-05	7.306e-05	7.409e-05	7.222e-05	7.32e-05	7.279e-05	7.367e-05	7.2365e-05	7.371e-05	7.3225e-05	7.3655e-05	7.347e-05	7.318e-05	7.3025e-05	7.142e-05	7.3195e-05	7.359e-05	7.4e-05	7.31e-05	7.2375e-05	7.346e-05	7.2415e-05	7.3765e-05	7.2265e-05	7.3085e-05	7.3785e-05	7.2815e-05	7.3765e-05	7.464e-05	7.3225e-05	7.2105e-05	7.0995e-05	7.304e-05
	1.43	7.3475e-05	7.337e-05	7.3475e-05	7.2525e-05	7.3315e-05	7.2495e-05	7.3225e-05	7.3275e-05	7.3435e-05	7.382e-05	7.278e-05	7.2775e-05	7.333e-05	7.34e-05	7.282e-05	7.392e-05	7.282e-05	7.373e-05	7.2285e-05	7.2745e-05	7.2465e-05	7.3285e-05	7.2115e-05	7.3295e-05	7.297e-05	7.332e-05	7.328e-05	7.307e-05	7.277e-05	7.099e-05	7.2955e-05	7.3205e-05	7.3545e-05	7.283e-05	7.212e-05	7.329e-05	7.2085e-05	7.3575e-05	7.2015e-05	7.303e-05	7.3605e-05	7.261e-05	7.3635e-05	7.4415e-05	7.288e-05	7.2015e-05	7.106e-05	7.259e-05
	1.42	7.3225e-05	7.2975e-05	7.297e-05	7.2445e-05	7.3025e-05	7.2105e-05	7.317e-05	7.3115e-05	7.3265e-05	7.3105e-05	7.246e-05	7.245e-05	7.3005e-05	7.2865e-05	7.265e-05	7.37e-05	7.252e-05	7.3565e-05	7.18e-05	7.25e-05	7.2195e-05	7.292e-05	7.1845e-05	7.31e-05	7.271e-05	7.31e-05	7.2825e-05	7.29e-05	7.241e-05	7.059e-05	7.2785e-05	7.279e-05	7.3045e-05	7.245e-05	7.1865e-05	7.2895e-05	7.178e-05	7.3425e-05	7.175e-05	7.2815e-05	7.322e-05	7.23e-05	7.333e-05	7.426e-05	7.265e-05	7.1585e-05	6.997e-05	7.232e-05
	1.41	7.29e-05	7.28e-05	7.2915e-05	7.182e-05	7.241e-05	7.1965e-05	7.2925e-05	7.2835e-05	7.3e-05	7.268e-05	7.2165e-05	7.203e-05	7.27e-05	7.2575e-05	7.2295e-05	7.3595e-05	7.2275e-05	7.3295e-05	7.138e-05	7.198e-05	7.187e-05	7.2745e-05	7.129e-05	7.311e-05	7.227e-05	7.27e-05	7.261e-05	7.2535e-05	7.19e-05	7.049e-05	7.2295e-05	7.2635e-05	7.305e-05	7.23e-05	7.145e-05	7.243e-05	7.1615e-05	7.3195e-05	7.136e-05	7.218e-05	7.306e-05	7.1975e-05	7.2935e-05	7.37e-05	7.2375e-05	7.122e-05	6.969e-05	7.1985e-05
	1.4	7.259e-05	7.2795e-05	7.2625e-05	7.1795e-05	7.2285e-05	7.1705e-05	7.252e-05	7.2665e-05	7.2665e-05	7.2555e-05	7.174e-05	7.1815e-05	7.241e-05	7.2375e-05	7.194e-05	7.3295e-05	7.199e-05	7.2895e-05	7.1095e-05	7.1845e-05	7.1685e-05	7.237e-05	7.091e-05	7.2545e-05	7.216e-05	7.23e-05	7.244e-05	7.2155e-05	7.1555e-05	7.0315e-05	7.222e-05	7.232e-05	7.252e-05	7.1865e-05	7.1205e-05	7.2195e-05	7.12e-05	7.281e-05	7.102e-05	7.1815e-05	7.266e-05	7.157e-05	7.2725e-05	7.3625e-05	7.2285e-05	7.0765e-05	6.952e-05	7.156e-05
	1.39	7.232e-05	7.2375e-05	7.2585e-05	7.138e-05	7.2075e-05	7.131e-05	7.2105e-05	7.2375e-05	7.2325e-05	7.2155e-05	7.1395e-05	7.144e-05	7.214e-05	7.1925e-05	7.175e-05	7.306e-05	7.169e-05	7.257e-05	7.073e-05	7.1315e-05	7.1315e-05	7.226e-05	7.056e-05	7.2415e-05	7.171e-05	7.2205e-05	7.2285e-05	7.1575e-05	7.149e-05	6.9715e-05	7.1885e-05	7.1745e-05	7.232e-05	7.156e-05	7.0955e-05	7.2105e-05	7.122e-05	7.254e-05	7.061e-05	7.175e-05	7.2395e-05	7.1105e-05	7.227e-05	7.3265e-05	7.1405e-05	7.048e-05	6.9335e-05	7.147e-05
	1.38	7.2105e-05	7.204e-05	7.211e-05	7.1135e-05	7.189e-05	7.08e-05	7.192e-05	7.19e-05	7.1965e-05	7.1605e-05	7.1245e-05	7.1165e-05	7.1905e-05	7.1615e-05	7.121e-05	7.286e-05	7.1235e-05	7.23e-05	7.0735e-05	7.1e-05	7.0965e-05	7.2025e-05	7.0505e-05	7.221e-05	7.1415e-05	7.165e-05	7.168e-05	7.131e-05	7.109e-05	6.978e-05	7.184e-05	7.1845e-05	7.2155e-05	7.1235e-05	7.039e-05	7.1885e-05	7.072e-05	7.2385e-05	7.0495e-05	7.135e-05	7.2105e-05	7.093e-05	7.22e-05	7.2915e-05	7.145e-05	7.031e-05	6.8435e-05	7.1135e-05
	1.37	7.2035e-05	7.1865e-05	7.175e-05	7.0745e-05	7.173e-05	7.0645e-05	7.179e-05	7.155e-05	7.1795e-05	7.1385e-05	7.087e-05	7.09e-05	7.1455e-05	7.14e-05	7.1135e-05	7.244e-05	7.1055e-05	7.175e-05	7.016e-05	7.0885e-05	7.075e-05	7.1545e-05	6.99e-05	7.191e-05	7.1e-05	7.1485e-05	7.1755e-05	7.0995e-05	7.1005e-05	7.0245e-05	7.1435e-05	7.159e-05	7.1755e-05	7.0985e-05	7.03e-05	7.1565e-05	7.021e-05	7.19e-05	7.0025e-05	7.122e-05	7.1995e-05	7.083e-05	7.18e-05	7.2735e-05	7.117e-05	7.0025e-05	6.838e-05	7.0585e-05
	1.36	7.164e-05	7.1415e-05	7.148e-05	7.0325e-05	7.137e-05	7.0135e-05	7.1175e-05	7.142e-05	7.1425e-05	7.0865e-05	7.044e-05	7.035e-05	7.1295e-05	7.0945e-05	7.09e-05	7.23e-05	7.085e-05	7.1715e-05	6.9835e-05	7.065e-05	7.037e-05	7.1175e-05	6.9825e-05	7.147e-05	7.0405e-05	7.127e-05	7.116e-05	7.064e-05	7.075e-05	6.8415e-05	7.099e-05	7.15e-05	7.14e-05	7.089e-05	6.995e-05	7.131e-05	6.99e-05	7.1645e-05	6.9695e-05	7.09e-05	7.1415e-05	7.053e-05	7.131e-05	7.2335e-05	7.095e-05	6.95e-05	6.804e-05	7.05e-05
	1.35	7.111e-05	7.111e-05	7.1035e-05	6.9825e-05	7.0715e-05	7.008e-05	7.099e-05	7.1015e-05	7.1295e-05	7.093e-05	7.0095e-05	7.0095e-05	7.086e-05	7.095e-05	7.0495e-05	7.1915e-05	7.0335e-05	7.15e-05	6.922e-05	7.041e-05	6.9965e-05	7.094e-05	6.905e-05	7.1145e-05	7.0495e-05	7.073e-05	7.0635e-05	7.0475e-05	7.0135e-05	6.8535e-05	7.07e-05	7.0835e-05	7.1445e-05	7.0575e-05	6.941e-05	7.092e-05	6.943e-05	7.176e-05	6.913e-05	7.071e-05	7.12e-05	7.0055e-05	7.105e-05	7.2075e-05	7.05e-05	6.8955e-05	6.7945e-05	7.003e-05
	1.34	7.098e-05	7.056e-05	7.0775e-05	6.975e-05	7.0475e-05	6.9505e-05	7.06e-05	7.0785e-05	7.0815e-05	7.067e-05	6.987e-05	6.9735e-05	7.062e-05	7.0335e-05	7.012e-05	7.1475e-05	6.9955e-05	7.11e-05	6.896e-05	6.9985e-05	6.978e-05	7.0845e-05	6.896e-05	7.08e-05	7.006e-05	7.035e-05	7.0675e-05	7.0045e-05	6.9825e-05	6.788e-05	7.0385e-05	7.038e-05	7.1165e-05	7.0165e-05	6.9095e-05	7.0585e-05	6.936e-05	7.1345e-05	6.8635e-05	7.029e-05	7.074e-05	6.96e-05	7.065e-05	7.1885e-05	6.99e-05	6.876e-05	6.718e-05	6.9805e-05
	1.33	7.066e-05	7.047e-05	7.052e-05	6.936e-05	7.028e-05	6.9325e-05	7.026e-05	7.036e-05	7.053e-05	6.982e-05	6.962e-05	6.9405e-05	7.0095e-05	7.0125e-05	7.0405e-05	7.1225e-05	6.9755e-05	7.0755e-05	6.8835e-05	6.9495e-05	6.943e-05	7.032e-05	6.891e-05	7.04e-05	6.9665e-05	7.012e-05	7.015e-05	6.9935e-05	6.9125e-05	6.7945e-05	6.9935e-05	6.9975e-05	7.0485e-05	6.968e-05	6.8735e-05	7.039e-05	6.8685e-05	7.0695e-05	6.8725e-05	6.986e-05	7.039e-05	6.9145e-05	7.055e-05	7.147e-05	6.983e-05	6.849e-05	6.8005e-05	6.935e-05
	1.32	7.0225e-05	7.029e-05	7.006e-05	6.905e-05	6.963e-05	6.895e-05	6.975e-05	7.016e-05	7.0105e-05	6.979e-05	6.9205e-05	6.9145e-05	6.95e-05	6.979e-05	6.9255e-05	7.096e-05	6.9375e-05	7.014e-05	6.8375e-05	6.9295e-05	6.9275e-05	6.9595e-05	6.837e-05	7.021e-05	6.944e-05	6.9915e-05	7.0075e-05	6.943e-05	6.8995e-05	6.73e-05	6.963e-05	6.9555e-05	7.037e-05	6.968e-05	6.839e-05	6.961e-05	6.856e-05	7.035e-05	6.856e-05	6.958e-05	7.02e-05	6.8975e-05	6.995e-05	7.1165e-05	6.9345e-05	6.8175e-05	6.77e-05	6.9095e-05
	1.31	7.025e-05	6.9605e-05	6.9915e-05	6.8245e-05	6.9045e-05	6.844e-05	6.956e-05	6.9775e-05	6.966e-05	6.9625e-05	6.8815e-05	6.8855e-05	6.9285e-05	6.924e-05	6.9065e-05	7.0465e-05	6.9185e-05	7.0215e-05	6.773e-05	6.9115e-05	6.8565e-05	6.9285e-05	6.7565e-05	6.9555e-05	6.8815e-05	6.9485e-05	6.952e-05	6.897e-05	6.882e-05	6.67e-05	6.9425e-05	6.921e-05	6.988e-05	6.9305e-05	6.8175e-05	6.9585e-05	6.8155e-05	7.0315e-05	6.8385e-05	6.917e-05	6.9825e-05	6.8615e-05	6.97e-05	7.0775e-05	6.896e-05	6.7605e-05	6.706e-05	6.8695e-05
	1.3	6.967e-05	6.954e-05	6.9885e-05	6.821e-05	6.87e-05	6.8795e-05	6.9255e-05	6.9405e-05	6.9525e-05	6.886e-05	6.849e-05	6.8515e-05	6.8795e-05	6.9315e-05	6.8775e-05	7.0155e-05	6.8755e-05	6.986e-05	6.7425e-05	6.8225e-05	6.839e-05	6.8995e-05	6.7575e-05	6.9155e-05	6.8725e-05	6.9295e-05	6.8935e-05	6.867e-05	6.836e-05	6.635e-05	6.884e-05	6.903e-05	6.977e-05	6.882e-05	6.805e-05	6.9045e-05	6.786e-05	7.003e-05	6.78e-05	6.904e-05	6.922e-05	6.8035e-05	6.9195e-05	7.0515e-05	6.85e-05	6.733e-05	6.724e-05	6.814e-05
	1.29	6.932e-05	6.908e-05	6.955e-05	6.813e-05	6.828e-05	6.782e-05	6.858e-05	6.902e-05	6.9155e-05	6.8595e-05	6.8075e-05	6.7965e-05	6.842e-05	6.8505e-05	6.839e-05	6.9745e-05	6.8275e-05	6.9555e-05	6.7445e-05	6.8375e-05	6.7925e-05	6.855e-05	6.686e-05	6.9105e-05	6.8595e-05	6.8885e-05	6.8765e-05	6.8415e-05	6.806e-05	6.6045e-05	6.855e-05	6.8725e-05	6.921e-05	6.8475e-05	6.7455e-05	6.862e-05	6.755e-05	6.9445e-05	6.755e-05	6.8735e-05	6.879e-05	6.788e-05	6.904e-05	7.0085e-05	6.8255e-05	6.6995e-05	6.672e-05	6.8e-05
	1.28	6.8935e-05	6.847e-05	6.8935e-05	6.742e-05	6.8345e-05	6.72e-05	6.866e-05	6.8535e-05	6.8925e-05	6.826e-05	6.7585e-05	6.7825e-05	6.825e-05	6.837e-05	6.7685e-05	6.9565e-05	6.7535e-05	6.9e-05	6.661e-05	6.773e-05	6.7455e-05	6.8205e-05	6.6705e-05	6.867e-05	6.806e-05	6.845e-05	6.8585e-05	6.8075e-05	6.772e-05	6.5685e-05	6.833e-05	6.8175e-05	6.8965e-05	6.826e-05	6.7385e-05	6.8315e-05	6.6945e-05	6.9135e-05	6.7055e-05	6.8035e-05	6.847e-05	6.7735e-05	6.8815e-05	6.9755e-05	6.781e-05	6.667e-05	6.671e-05	6.7555e-05
	1.27	6.8755e-05	6.821e-05	6.85e-05	6.738e-05	6.824e-05	6.6935e-05	6.795e-05	6.8345e-05	6.8195e-05	6.7505e-05	6.729e-05	6.729e-05	6.7615e-05	6.7815e-05	6.753e-05	6.932e-05	6.698e-05	6.8865e-05	6.6745e-05	6.735e-05	6.6855e-05	6.7755e-05	6.6375e-05	6.8165e-05	6.758e-05	6.813e-05	6.816e-05	6.779e-05	6.7015e-05	6.518e-05	6.7585e-05	6.7815e-05	6.8435e-05	6.757e-05	6.682e-05	6.7865e-05	6.666e-05	6.887e-05	6.63e-05	6.7945e-05	6.815e-05	6.717e-05	6.836e-05	6.936e-05	6.802e-05	6.606e-05	6.531e-05	6.7035e-05
	1.26	6.811e-05	6.7825e-05	6.829e-05	6.677e-05	6.747e-05	6.6715e-05	6.762e-05	6.7905e-05	6.7655e-05	6.7375e-05	6.6645e-05	6.6905e-05	6.7765e-05	6.773e-05	6.707e-05	6.8565e-05	6.687e-05	6.8215e-05	6.621e-05	6.7055e-05	6.6795e-05	6.7595e-05	6.56e-05	6.801e-05	6.747e-05	6.7765e-05	6.7825e-05	6.746e-05	6.688e-05	6.498e-05	6.741e-05	6.773e-05	6.8275e-05	6.7275e-05	6.632e-05	6.749e-05	6.6155e-05	6.8415e-05	6.6005e-05	6.7645e-05	6.786e-05	6.6585e-05	6.783e-05	6.9065e-05	6.7335e-05	6.569e-05	6.5475e-05	6.6795e-05
	1.25	6.788e-05	6.724e-05	6.798e-05	6.6375e-05	6.7245e-05	6.6205e-05	6.7095e-05	6.724e-05	6.7565e-05	6.7275e-05	6.6465e-05	6.6745e-05	6.7365e-05	6.7225e-05	6.685e-05	6.827e-05	6.657e-05	6.784e-05	6.56e-05	6.6755e-05	6.629e-05	6.711e-05	6.554e-05	6.7475e-05	6.693e-05	6.722e-05	6.73e-05	6.6825e-05	6.6805e-05	6.436e-05	6.7105e-05	6.7055e-05	6.771e-05	6.6595e-05	6.5965e-05	6.726e-05	6.5985e-05	6.8155e-05	6.5405e-05	6.713e-05	6.7225e-05	6.6175e-05	6.739e-05	6.872e-05	6.676e-05	6.529e-05	6.4965e-05	6.65e-05
	1.24	6.7645e-05	6.706e-05	6.784e-05	6.6285e-05	6.6485e-05	6.591e-05	6.6845e-05	6.716e-05	6.7015e-05	6.664e-05	6.5805e-05	6.641e-05	6.669e-05	6.6855e-05	6.6435e-05	6.7985e-05	6.6325e-05	6.7455e-05	6.518e-05	6.64e-05	6.589e-05	6.6915e-05	6.4785e-05	6.701e-05	6.666e-05	6.686e-05	6.6845e-05	6.6685e-05	6.6385e-05	6.4065e-05	6.6485e-05	6.666e-05	6.7335e-05	6.644e-05	6.5435e-05	6.6935e-05	6.5535e-05	6.7445e-05	6.5e-05	6.6935e-05	6.71e-05	6.5635e-05	6.6995e-05	6.8285e-05	6.652e-05	6.5025e-05	6.4275e-05	6.6145e-05
	1.23	6.7155e-05	6.6515e-05	6.704e-05	6.5875e-05	6.6075e-05	6.556e-05	6.6635e-05	6.6935e-05	6.6945e-05	6.607e-05	6.5915e-05	6.5795e-05	6.627e-05	6.65e-05	6.614e-05	6.753e-05	6.5825e-05	6.7375e-05	6.468e-05	6.6035e-05	6.5275e-05	6.641e-05	6.4605e-05	6.6775e-05	6.6255e-05	6.6245e-05	6.6545e-05	6.617e-05	6.5925e-05	6.3925e-05	6.6035e-05	6.6145e-05	6.6965e-05	6.576e-05	6.5425e-05	6.633e-05	6.521e-05	6.697e-05	6.475e-05	6.628e-05	6.667e-05	6.5465e-05	6.6965e-05	6.8075e-05	6.597e-05	6.4535e-05	6.368e-05	6.5505e-05
	1.22	6.669e-05	6.59e-05	6.679e-05	6.523e-05	6.579e-05	6.462e-05	6.608e-05	6.66e-05	6.639e-05	6.581e-05	6.524e-05	6.538e-05	6.586e-05	6.616e-05	6.563e-05	6.713e-05	6.5385e-05	6.6795e-05	6.415e-05	6.5475e-05	6.5005e-05	6.592e-05	6.377e-05	6.6095e-05	6.59e-05	6.619e-05	6.634e-05	6.5795e-05	6.5155e-05	6.309e-05	6.592e-05	6.576e-05	6.6505e-05	6.538e-05	6.4855e-05	6.5935e-05	6.471e-05	6.673e-05	6.4245e-05	6.5905e-05	6.6175e-05	6.5485e-05	6.65e-05	6.7635e-05	6.553e-05	6.4025e-05	6.424e-05	6.512e-05
	1.21	6.622e-05	6.591e-05	6.6225e-05	6.4865e-05	6.5505e-05	6.452e-05	6.583e-05	6.609e-05	6.592e-05	6.5475e-05	6.488e-05	6.4835e-05	6.528e-05	6.567e-05	6.54e-05	6.679e-05	6.529e-05	6.648e-05	6.3765e-05	6.5235e-05	6.491e-05	6.567e-05	6.3205e-05	6.585e-05	6.5615e-05	6.556e-05	6.5595e-05	6.5355e-05	6.4945e-05	6.247e-05	6.5485e-05	6.5665e-05	6.6215e-05	6.5125e-05	6.4525e-05	6.5615e-05	6.4355e-05	6.617e-05	6.379e-05	6.564e-05	6.567e-05	6.471e-05	6.61e-05	6.7455e-05	6.5615e-05	6.361e-05	6.295e-05	6.4625e-05
	1.2	6.5835e-05	6.571e-05	6.5905e-05	6.432e-05	6.494e-05	6.44e-05	6.5305e-05	6.5635e-05	6.5425e-05	6.542e-05	6.4225e-05	6.45e-05	6.4985e-05	6.5305e-05	6.4635e-05	6.6365e-05	6.4775e-05	6.626e-05	6.275e-05	6.4565e-05	6.428e-05	6.524e-05	6.3205e-05	6.563e-05	6.4805e-05	6.5515e-05	6.548e-05	6.4975e-05	6.453e-05	6.217e-05	6.529e-05	6.5415e-05	6.599e-05	6.474e-05	6.386e-05	6.5285e-05	6.3885e-05	6.569e-05	6.3655e-05	6.55e-05	6.5305e-05	6.4135e-05	6.5575e-05	6.7045e-05	6.4825e-05	6.323e-05	6.253e-05	6.41e-05
	1.19	6.5555e-05	6.4995e-05	6.5525e-05	6.415e-05	6.473e-05	6.337e-05	6.5015e-05	6.5215e-05	6.4945e-05	6.5045e-05	6.4e-05	6.403e-05	6.463e-05	6.486e-05	6.431e-05	6.6065e-05	6.4155e-05	6.5705e-05	6.386e-05	6.419e-05	6.3985e-05	6.448e-05	6.24e-05	6.5315e-05	6.4325e-05	6.5075e-05	6.511e-05	6.435e-05	6.41e-05	6.281e-05	6.478e-05	6.4915e-05	6.5495e-05	6.424e-05	6.348e-05	6.473e-05	6.349e-05	6.565e-05	6.2785e-05	6.4965e-05	6.515e-05	6.389e-05	6.5505e-05	6.6575e-05	6.439e-05	6.3065e-05	6.2255e-05	6.366e-05
	1.18	6.5215e-05	6.445e-05	6.512e-05	6.3445e-05	6.424e-05	6.298e-05	6.444e-05	6.4785e-05	6.481e-05	6.4875e-05	6.3625e-05	6.4005e-05	6.426e-05	6.4375e-05	6.391e-05	6.577e-05	6.4205e-05	6.5215e-05	6.303e-05	6.3675e-05	6.344e-05	6.3835e-05	6.223e-05	6.445e-05	6.4155e-05	6.4445e-05	6.4705e-05	6.377e-05	6.373e-05	6.124e-05	6.406e-05	6.4135e-05	6.4855e-05	6.4115e-05	6.3165e-05	6.4405e-05	6.3265e-05	6.5e-05	6.3145e-05	6.431e-05	6.477e-05	6.351e-05	6.5075e-05	6.614e-05	6.381e-05	6.2385e-05	6.2245e-05	6.34e-05
	1.17	6.4405e-05	6.4055e-05	6.4725e-05	6.2755e-05	6.379e-05	6.3145e-05	6.374e-05	6.4165e-05	6.4335e-05	6.4345e-05	6.296e-05	6.347e-05	6.383e-05	6.3705e-05	6.337e-05	6.5295e-05	6.41e-05	6.4705e-05	6.2215e-05	6.3085e-05	6.318e-05	6.3755e-05	6.1855e-05	6.452e-05	6.41e-05	6.4175e-05	6.4175e-05	6.364e-05	6.313e-05	6.0955e-05	6.382e-05	6.3645e-05	6.4365e-05	6.3605e-05	6.2675e-05	6.3825e-05	6.285e-05	6.4245e-05	6.2575e-05	6.3915e-05	6.4145e-05	6.303e-05	6.4495e-05	6.5755e-05	6.331e-05	6.1515e-05	6.108e-05	6.3085e-05
	1.16	6.43e-05	6.3645e-05	6.409e-05	6.256e-05	6.316e-05	6.255e-05	6.361e-05	6.376e-05	6.339e-05	6.3735e-05	6.279e-05	6.2745e-05	6.363e-05	6.354e-05	6.3315e-05	6.491e-05	6.3535e-05	6.4165e-05	6.2255e-05	6.282e-05	6.243e-05	6.3305e-05	6.118e-05	6.3885e-05	6.361e-05	6.3745e-05	6.378e-05	6.2865e-05	6.274e-05	6.004e-05	6.3445e-05	6.333e-05	6.384e-05	6.3255e-05	6.2235e-05	6.356e-05	6.234e-05	6.4035e-05	6.2135e-05	6.341e-05	6.381e-05	6.248e-05	6.404e-05	6.5315e-05	6.3185e-05	6.122e-05	6.157e-05	6.254e-05
	1.15	6.393e-05	6.3245e-05	6.347e-05	6.2075e-05	6.2845e-05	6.247e-05	6.301e-05	6.3335e-05	6.334e-05	6.309e-05	6.243e-05	6.2145e-05	6.311e-05	6.2845e-05	6.277e-05	6.432e-05	6.309e-05	6.397e-05	6.136e-05	6.218e-05	6.2165e-05	6.248e-05	6.095e-05	6.3555e-05	6.318e-05	6.354e-05	6.357e-05	6.256e-05	6.223e-05	5.97e-05	6.2995e-05	6.292e-05	6.3125e-05	6.2715e-05	6.1765e-05	6.2855e-05	6.1535e-05	6.359e-05	6.14e-05	6.2795e-05	6.366e-05	6.201e-05	6.3705e-05	6.4735e-05	6.2295e-05	6.102e-05	6.1275e-05	6.178e-05
	1.14	6.3365e-05	6.286e-05	6.3635e-05	6.18e-05	6.2445e-05	6.195e-05	6.263e-05	6.272e-05	6.312e-05	6.2645e-05	6.1675e-05	6.2125e-05	6.2995e-05	6.255e-05	6.2e-05	6.388e-05	6.259e-05	6.3325e-05	6.159e-05	6.1785e-05	6.2035e-05	6.1925e-05	6.021e-05	6.3065e-05	6.2595e-05	6.3085e-05	6.2765e-05	6.224e-05	6.192e-05	5.976e-05	6.2605e-05	6.247e-05	6.2875e-05	6.2325e-05	6.142e-05	6.243e-05	6.1325e-05	6.35e-05	6.11e-05	6.265e-05	6.279e-05	6.1475e-05	6.316e-05	6.4425e-05	6.234e-05	6.049e-05	6.0695e-05	6.164e-05
	1.13	6.309e-05	6.254e-05	6.302e-05	6.131e-05	6.2015e-05	6.132e-05	6.249e-05	6.2555e-05	6.2505e-05	6.2305e-05	6.119e-05	6.165e-05	6.267e-05	6.229e-05	6.2015e-05	6.3615e-05	6.199e-05	6.286e-05	6.104e-05	6.147e-05	6.1515e-05	6.177e-05	5.9925e-05	6.2485e-05	6.191e-05	6.256e-05	6.2505e-05	6.2035e-05	6.147e-05	5.8545e-05	6.2265e-05	6.2035e-05	6.2415e-05	6.1985e-05	6.096e-05	6.198e-05	6.079e-05	6.305e-05	6.0805e-05	6.177e-05	6.255e-05	6.111e-05	6.2395e-05	6.3955e-05	6.1855e-05	5.993e-05	5.9955e-05	6.1155e-05
	1.12	6.25e-05	6.1805e-05	6.2725e-05	6.0845e-05	6.1585e-05	6.107e-05	6.169e-05	6.231e-05	6.193e-05	6.182e-05	6.0765e-05	6.1095e-05	6.1945e-05	6.1765e-05	6.1475e-05	6.31e-05	6.2085e-05	6.253e-05	5.9805e-05	6.108e-05	6.1365e-05	6.1615e-05	5.978e-05	6.2295e-05	6.187e-05	6.191e-05	6.2e-05	6.1535e-05	6.066e-05	5.86e-05	6.18e-05	6.144e-05	6.241e-05	6.153e-05	6.0445e-05	6.132e-05	6.0515e-05	6.208e-05	5.9755e-05	6.1455e-05	6.201e-05	6.0705e-05	6.209e-05	6.352e-05	6.135e-05	5.984e-05	5.9445e-05	6.08e-05
	1.11	6.1975e-05	6.169e-05	6.198e-05	6.0345e-05	6.1135e-05	6.0045e-05	6.1485e-05	6.189e-05	6.1455e-05	6.1325e-05	6.057e-05	6.0515e-05	6.132e-05	6.14e-05	6.0995e-05	6.2685e-05	6.131e-05	6.237e-05	5.928e-05	6.045e-05	6.064e-05	6.113e-05	5.8695e-05	6.2045e-05	6.1285e-05	6.1285e-05	6.157e-05	6.089e-05	6.0525e-05	5.766e-05	6.126e-05	6.075e-05	6.1635e-05	6.0975e-05	6.0095e-05	6.1465e-05	6.0055e-05	6.188e-05	5.989e-05	6.084e-05	6.1765e-05	6.0255e-05	6.154e-05	6.323e-05	6.1025e-05	5.905e-05	5.8835e-05	6.032e-05
	1.1	6.205e-05	6.112e-05	6.16e-05	5.9855e-05	6.075e-05	5.972e-05	6.075e-05	6.13e-05	6.11e-05	6.0965e-05	6.01e-05	6.0355e-05	6.089e-05	6.083e-05	6.037e-05	6.2285e-05	6.0605e-05	6.18e-05	5.8835e-05	6.017e-05	6.01e-05	6.059e-05	5.764e-05	6.1375e-05	6.0735e-05	6.1185e-05	6.1365e-05	6.027e-05	6.011e-05	5.7135e-05	6.102e-05	6.0645e-05	6.134e-05	6.071e-05	5.983e-05	6.094e-05	5.9665e-05	6.156e-05	5.8925e-05	6.0575e-05	6.1315e-05	5.9735e-05	6.115e-05	6.285e-05	6.038e-05	5.8415e-05	5.852e-05	5.9815e-05
	1.09	6.12e-05	6.0565e-05	6.105e-05	5.965e-05	6.037e-05	5.961e-05	6.046e-05	6.065e-05	6.0825e-05	6.057e-05	5.989e-05	5.9835e-05	6.05e-05	6.057e-05	6.0085e-05	6.1655e-05	6.021e-05	6.121e-05	5.8645e-05	5.9675e-05	5.952e-05	5.99e-05	5.7895e-05	6.086e-05	6.0675e-05	6.0385e-05	6.0885e-05	6.0005e-05	5.9705e-05	5.652e-05	6.0795e-05	6.0055e-05	6.0825e-05	6.0155e-05	5.9485e-05	6.0335e-05	5.899e-05	6.1015e-05	5.853e-05	6.041e-05	6.079e-05	5.9245e-05	6.07e-05	6.2655e-05	5.9955e-05	5.8125e-05	5.784e-05	5.951e-05
	1.08	6.081e-05	6.0315e-05	6.0525e-05	5.906e-05	5.94e-05	5.867e-05	6.021e-05	6.0515e-05	6.03e-05	5.982e-05	5.919e-05	5.9265e-05	6.0175e-05	6.013e-05	5.9735e-05	6.1265e-05	5.96e-05	6.0555e-05	5.866e-05	5.9285e-05	5.9035e-05	5.9525e-05	5.7765e-05	6.046e-05	6.0055e-05	6.023e-05	6.031e-05	5.9575e-05	5.9455e-05	5.6235e-05	5.9945e-05	5.9805e-05	6.0495e-05	5.921e-05	5.91e-05	6.022e-05	5.877e-05	6.0645e-05	5.772e-05	5.9915e-05	6.0495e-05	5.8815e-05	6.0335e-05	6.1955e-05	5.942e-05	5.7555e-05	5.7605e-05	5.889e-05
	1.07	6.0155e-05	5.9975e-05	6.0095e-05	5.844e-05	5.9145e-05	5.8295e-05	5.957e-05	6.002e-05	6.009e-05	5.9685e-05	5.8895e-05	5.883e-05	5.986e-05	5.9415e-05	5.9245e-05	6.1115e-05	5.9015e-05	6.028e-05	5.757e-05	5.872e-05	5.841e-05	5.909e-05	5.706e-05	5.998e-05	5.9535e-05	5.9515e-05	5.994e-05	5.9135e-05	5.837e-05	5.592e-05	5.949e-05	5.9325e-05	5.9865e-05	5.895e-05	5.827e-05	5.934e-05	5.813e-05	5.9955e-05	5.73e-05	5.936e-05	5.97e-05	5.8355e-05	5.9705e-05	6.161e-05	5.9095e-05	5.7045e-05	5.688e-05	5.842e-05
	1.06	5.9545e-05	5.9195e-05	5.9475e-05	5.764e-05	5.8745e-05	5.814e-05	5.8975e-05	5.9575e-05	5.9245e-05	5.902e-05	5.8425e-05	5.827e-05	5.9395e-05	5.9e-05	5.89e-05	6.055e-05	5.8675e-05	5.977e-05	5.7235e-05	5.8275e-05	5.8085e-05	5.8425e-05	5.699e-05	5.9735e-05	5.882e-05	5.9415e-05	5.965e-05	5.8765e-05	5.81e-05	5.532e-05	5.9605e-05	5.864e-05	5.9535e-05	5.877e-05	5.783e-05	5.8825e-05	5.7785e-05	5.969e-05	5.6885e-05	5.896e-05	5.945e-05	5.7985e-05	5.9155e-05	6.101e-05	5.8655e-05	5.6595e-05	5.652e-05	5.779e-05
	1.05	5.9395e-05	5.88e-05	5.9445e-05	5.749e-05	5.7885e-05	5.7695e-05	5.8525e-05	5.901e-05	5.8745e-05	5.849e-05	5.7855e-05	5.766e-05	5.911e-05	5.837e-05	5.8405e-05	6.022e-05	5.8295e-05	5.952e-05	5.712e-05	5.79e-05	5.7435e-05	5.842e-05	5.616e-05	5.917e-05	5.8245e-05	5.8625e-05	5.918e-05	5.8285e-05	5.7605e-05	5.517e-05	5.8175e-05	5.8455e-05	5.893e-05	5.834e-05	5.7405e-05	5.856e-05	5.719e-05	5.909e-05	5.632e-05	5.8555e-05	5.882e-05	5.74e-05	5.8655e-05	6.049e-05	5.8175e-05	5.6095e-05	5.6035e-05	5.7385e-05
	1.04	5.8645e-05	5.8365e-05	5.8515e-05	5.703e-05	5.759e-05	5.719e-05	5.812e-05	5.83e-05	5.8185e-05	5.8005e-05	5.7225e-05	5.7255e-05	5.8075e-05	5.7735e-05	5.777e-05	5.97e-05	5.8015e-05	5.9055e-05	5.6145e-05	5.7425e-05	5.7235e-05	5.7985e-05	5.5725e-05	5.8835e-05	5.785e-05	5.81e-05	5.8545e-05	5.758e-05	5.721e-05	5.4625e-05	5.804e-05	5.8095e-05	5.869e-05	5.7695e-05	5.673e-05	5.815e-05	5.6655e-05	5.871e-05	5.6155e-05	5.801e-05	5.8345e-05	5.693e-05	5.8125e-05	6.019e-05	5.741e-05	5.587e-05	5.5275e-05	5.708e-05
	1.03	5.8295e-05	5.797e-05	5.815e-05	5.644e-05	5.7375e-05	5.6895e-05	5.78e-05	5.77e-05	5.7915e-05	5.7545e-05	5.6815e-05	5.703e-05	5.7615e-05	5.7675e-05	5.7365e-05	5.9375e-05	5.7435e-05	5.8465e-05	5.565e-05	5.7065e-05	5.6815e-05	5.7335e-05	5.549e-05	5.8185e-05	5.7585e-05	5.7545e-05	5.8005e-05	5.72e-05	5.6975e-05	5.426e-05	5.7355e-05	5.753e-05	5.83e-05	5.7025e-05	5.6275e-05	5.7255e-05	5.6235e-05	5.8335e-05	5.5575e-05	5.7635e-05	5.7825e-05	5.659e-05	5.7825e-05	5.955e-05	5.699e-05	5.527e-05	5.475e-05	5.6495e-05
	1.02	5.788e-05	5.75e-05	5.791e-05	5.586e-05	5.673e-05	5.6155e-05	5.754e-05	5.7415e-05	5.753e-05	5.683e-05	5.632e-05	5.636e-05	5.683e-05	5.697e-05	5.658e-05	5.8705e-05	5.704e-05	5.822e-05	5.5135e-05	5.626e-05	5.6285e-05	5.692e-05	5.4945e-05	5.785e-05	5.7035e-05	5.7065e-05	5.753e-05	5.659e-05	5.6355e-05	5.3775e-05	5.694e-05	5.6895e-05	5.7695e-05	5.6525e-05	5.578e-05	5.7205e-05	5.5835e-05	5.7465e-05	5.484e-05	5.722e-05	5.703e-05	5.624e-05	5.7235e-05	5.927e-05	5.6705e-05	5.4455e-05	5.425e-05	5.59e-05
	1.01	5.739e-05	5.7125e-05	5.723e-05	5.587e-05	5.64e-05	5.5765e-05	5.694e-05	5.684e-05	5.6885e-05	5.6035e-05	5.591e-05	5.562e-05	5.6655e-05	5.6475e-05	5.627e-05	5.849e-05	5.6475e-05	5.7465e-05	5.458e-05	5.611e-05	5.578e-05	5.634e-05	5.385e-05	5.721e-05	5.6285e-05	5.6705e-05	5.7095e-05	5.6015e-05	5.562e-05	5.304e-05	5.6375e-05	5.6575e-05	5.7315e-05	5.5915e-05	5.5465e-05	5.6465e-05	5.524e-05	5.729e-05	5.4325e-05	5.654e-05	5.6775e-05	5.574e-05	5.692e-05	5.88e-05	5.6195e-05	5.39e-05	5.3805e-05	5.558e-05
	1	5.6665e-05	5.6595e-05	5.685e-05	5.5295e-05	5.575e-05	5.5145e-05	5.6415e-05	5.6445e-05	5.632e-05	5.569e-05	5.5365e-05	5.5365e-05	5.652e-05	5.5935e-05	5.578e-05	5.792e-05	5.573e-05	5.706e-05	5.4045e-05	5.555e-05	5.499e-05	5.5785e-05	5.397e-05	5.678e-05	5.5875e-05	5.6395e-05	5.645e-05	5.56e-05	5.5255e-05	5.273e-05	5.6065e-05	5.5745e-05	5.654e-05	5.5715e-05	5.4925e-05	5.5805e-05	5.482e-05	5.672e-05	5.3775e-05	5.614e-05	5.611e-05	5.5185e-05	5.629e-05	5.8195e-05	5.5535e-05	5.359e-05	5.3105e-05	5.527e-05
	0.99	5.626e-05	5.605e-05	5.6235e-05	5.474e-05	5.5165e-05	5.4695e-05	5.5995e-05	5.6045e-05	5.574e-05	5.5435e-05	5.464e-05	5.475e-05	5.624e-05	5.548e-05	5.5465e-05	5.746e-05	5.515e-05	5.664e-05	5.3765e-05	5.514e-05	5.4645e-05	5.548e-05	5.3415e-05	5.6155e-05	5.555e-05	5.593e-05	5.575e-05	5.508e-05	5.475e-05	5.2065e-05	5.5295e-05	5.5385e-05	5.6305e-05	5.524e-05	5.4485e-05	5.562e-05	5.437e-05	5.6335e-05	5.3305e-05	5.5545e-05	5.602e-05	5.4725e-05	5.604e-05	5.782e-05	5.5275e-05	5.2835e-05	5.2605e-05	5.4625e-05
	0.98	5.5745e-05	5.5595e-05	5.6105e-05	5.3735e-05	5.482e-05	5.429e-05	5.5275e-05	5.5275e-05	5.5345e-05	5.492e-05	5.4225e-05	5.426e-05	5.5555e-05	5.4895e-05	5.5005e-05	5.7045e-05	5.4825e-05	5.628e-05	5.3345e-05	5.4255e-05	5.399e-05	5.484e-05	5.271e-05	5.5835e-05	5.4935e-05	5.56e-05	5.553e-05	5.4485e-05	5.442e-05	5.15e-05	5.5435e-05	5.512e-05	5.5515e-05	5.464e-05	5.4045e-05	5.495e-05	5.387e-05	5.574e-05	5.2725e-05	5.523e-05	5.551e-05	5.4245e-05	5.5345e-05	5.728e-05	5.475e-05	5.229e-05	5.233e-05	5.4215e-05
	0.97	5.5385e-05	5.4895e-05	5.532e-05	5.3565e-05	5.4405e-05	5.345e-05	5.481e-05	5.493e-05	5.4725e-05	5.459e-05	5.3685e-05	5.3955e-05	5.504e-05	5.443e-05	5.437e-05	5.6595e-05	5.449e-05	5.583e-05	5.264e-05	5.388e-05	5.3585e-05	5.4455e-05	5.198e-05	5.537e-05	5.4535e-05	5.501e-05	5.4915e-05	5.41e-05	5.351e-05	5.07e-05	5.48e-05	5.4565e-05	5.502e-05	5.4035e-05	5.3515e-05	5.455e-05	5.3215e-05	5.516e-05	5.213e-05	5.4625e-05	5.506e-05	5.3715e-05	5.4805e-05	5.701e-05	5.419e-05	5.1825e-05	5.1755e-05	5.3795e-05
	0.96	5.4685e-05	5.429e-05	5.4655e-05	5.319e-05	5.3915e-05	5.314e-05	5.4365e-05	5.4405e-05	5.428e-05	5.412e-05	5.3265e-05	5.3445e-05	5.4545e-05	5.392e-05	5.3955e-05	5.622e-05	5.406e-05	5.5185e-05	5.2165e-05	5.3385e-05	5.307e-05	5.387e-05	5.1675e-05	5.455e-05	5.3935e-05	5.464e-05	5.4435e-05	5.3575e-05	5.3015e-05	5.0375e-05	5.425e-05	5.398e-05	5.459e-05	5.3345e-05	5.2995e-05	5.4155e-05	5.273e-05	5.471e-05	5.165e-05	5.403e-05	5.4415e-05	5.323e-05	5.4435e-05	5.642e-05	5.3655e-05	5.1425e-05	5.1535e-05	5.306e-05
	0.95	5.4e-05	5.396e-05	5.4515e-05	5.2655e-05	5.3125e-05	5.2585e-05	5.373e-05	5.402e-05	5.364e-05	5.3465e-05	5.2755e-05	5.2585e-05	5.4025e-05	5.352e-05	5.349e-05	5.539e-05	5.3575e-05	5.464e-05	5.1585e-05	5.2725e-05	5.2475e-05	5.3465e-05	5.121e-05	5.421e-05	5.335e-05	5.3975e-05	5.383e-05	5.3135e-05	5.258e-05	4.9835e-05	5.352e-05	5.3285e-05	5.3935e-05	5.3235e-05	5.235e-05	5.3765e-05	5.2295e-05	5.4235e-05	5.107e-05	5.3475e-05	5.408e-05	5.2495e-05	5.3735e-05	5.5965e-05	5.31e-05	5.1115e-05	5.0885e-05	5.251e-05
	0.94	5.384e-05	5.3495e-05	5.39e-05	5.1985e-05	5.2885e-05	5.217e-05	5.3225e-05	5.333e-05	5.348e-05	5.321e-05	5.2205e-05	5.229e-05	5.37e-05	5.2955e-05	5.296e-05	5.503e-05	5.3145e-05	5.427e-05	5.1065e-05	5.2425e-05	5.219e-05	5.295e-05	5.0595e-05	5.363e-05	5.305e-05	5.336e-05	5.3485e-05	5.2475e-05	5.221e-05	4.9075e-05	5.312e-05	5.2775e-05	5.3375e-05	5.2435e-05	5.1815e-05	5.3305e-05	5.159e-05	5.379e-05	5.058e-05	5.3075e-05	5.3585e-05	5.22e-05	5.3385e-05	5.537e-05	5.2725e-05	5.063e-05	5.048e-05	5.198e-05
	0.93	5.3315e-05	5.2955e-05	5.313e-05	5.1495e-05	5.193e-05	5.1805e-05	5.2765e-05	5.2855e-05	5.3045e-05	5.2825e-05	5.186e-05	5.1925e-05	5.293e-05	5.241e-05	5.2395e-05	5.439e-05	5.257e-05	5.376e-05	5.073e-05	5.1865e-05	5.1575e-05	5.228e-05	4.9645e-05	5.3065e-05	5.241e-05	5.289e-05	5.286e-05	5.209e-05	5.1485e-05	4.891e-05	5.2435e-05	5.205e-05	5.2925e-05	5.2085e-05	5.148e-05	5.2875e-05	5.125e-05	5.34e-05	5.014e-05	5.2615e-05	5.3035e-05	5.1655e-05	5.2875e-05	5.4865e-05	5.233e-05	4.984e-05	4.945e-05	5.158e-05
	0.92	5.251e-05	5.2395e-05	5.3065e-05	5.1165e-05	5.152e-05	5.128e-05	5.231e-05	5.2355e-05	5.2455e-05	5.211e-05	5.1495e-05	5.136e-05	5.2275e-05	5.205e-05	5.18e-05	5.39e-05	5.2095e-05	5.32e-05	5.008e-05	5.133e-05	5.1045e-05	5.185e-05	4.935e-05	5.241e-05	5.193e-05	5.235e-05	5.242e-05	5.1575e-05	5.114e-05	4.8275e-05	5.19e-05	5.1585e-05	5.238e-05	5.1385e-05	5.1045e-05	5.2255e-05	5.061e-05	5.265e-05	4.9695e-05	5.226e-05	5.2435e-05	5.11e-05	5.229e-05	5.4575e-05	5.1795e-05	4.95e-05	4.854e-05	5.1045e-05
	0.91	5.2255e-05	5.173e-05	5.238e-05	5.0465e-05	5.0505e-05	5.0685e-05	5.164e-05	5.178e-05	5.186e-05	5.179e-05	5.098e-05	5.076e-05	5.1785e-05	5.141e-05	5.11e-05	5.3505e-05	5.134e-05	5.263e-05	4.9595e-05	5.1005e-05	5.0585e-05	5.115e-05	4.849e-05	5.191e-05	5.1525e-05	5.191e-05	5.1875e-05	5.1065e-05	5.0285e-05	4.754e-05	5.152e-05	5.1125e-05	5.186e-05	5.086e-05	5.0495e-05	5.1675e-05	5.014e-05	5.2015e-05	4.9215e-05	5.164e-05	5.21e-05	5.0625e-05	5.172e-05	5.406e-05	5.1245e-05	4.8705e-05	4.8345e-05	5.036e-05
	0.9	5.1745e-05	5.119e-05	5.163e-05	5.009e-05	5.02e-05	4.9905e-05	5.094e-05	5.135e-05	5.1295e-05	5.146e-05	5.039e-05	5.031e-05	5.1205e-05	5.1065e-05	5.053e-05	5.292e-05	5.081e-05	5.2125e-05	4.905e-05	5.0175e-05	5.0085e-05	5.083e-05	4.8015e-05	5.164e-05	5.081e-05	5.148e-05	5.1325e-05	5.057e-05	4.9915e-05	4.7105e-05	5.1315e-05	5.06e-05	5.1355e-05	5.0565e-05	5.0085e-05	5.1135e-05	4.956e-05	5.1585e-05	4.854e-05	5.13e-05	5.1625e-05	4.9845e-05	5.139e-05	5.355e-05	5.0725e-05	4.8515e-05	4.7855e-05	4.9905e-05
	0.89	5.1315e-05	5.0755e-05	5.116e-05	4.9615e-05	4.962e-05	4.9185e-05	5.059e-05	5.0895e-05	5.0985e-05	5.0785e-05	4.978e-05	5.003e-05	5.065e-05	5.0405e-05	5.0025e-05	5.2435e-05	5.0235e-05	5.1725e-05	4.858e-05	4.963e-05	4.949e-05	5.032e-05	4.7705e-05	5.1205e-05	5.0335e-05	5.0935e-05	5.083e-05	5.0025e-05	4.9345e-05	4.6815e-05	5.0905e-05	4.996e-05	5.1045e-05	5.0085e-05	4.9475e-05	5.071e-05	4.9035e-05	5.098e-05	4.796e-05	5.078e-05	5.115e-05	4.929e-05	5.09e-05	5.278e-05	5.021e-05	4.784e-05	4.71e-05	4.9465e-05
	0.88	5.0735e-05	5.025e-05	5.0555e-05	4.891e-05	4.941e-05	4.8635e-05	5.0135e-05	5.027e-05	5.047e-05	5.0205e-05	4.9255e-05	4.9455e-05	5.0055e-05	4.98e-05	4.9645e-05	5.1815e-05	4.9795e-05	5.0965e-05	4.7955e-05	4.9125e-05	4.9e-05	4.98e-05	4.7255e-05	5.064e-05	4.9925e-05	5.0395e-05	5.033e-05	4.955e-05	4.8785e-05	4.5945e-05	4.98e-05	4.946e-05	5.039e-05	4.9475e-05	4.8885e-05	5.033e-05	4.8535e-05	5.049e-05	4.7485e-05	5.0175e-05	5.064e-05	4.889e-05	5.023e-05	5.209e-05	4.9715e-05	4.7685e-05	4.669e-05	4.904e-05
	0.87	5.029e-05	4.958e-05	4.9995e-05	4.8785e-05	4.8835e-05	4.8195e-05	4.9585e-05	4.9745e-05	4.9775e-05	4.9695e-05	4.8875e-05	4.8985e-05	4.9455e-05	4.941e-05	4.911e-05	5.1335e-05	4.915e-05	5.0775e-05	4.7495e-05	4.8615e-05	4.851e-05	4.9265e-05	4.649e-05	5.021e-05	4.9555e-05	4.976e-05	4.976e-05	4.898e-05	4.8205e-05	4.5725e-05	4.938e-05	4.9095e-05	5.0005e-05	4.9105e-05	4.839e-05	4.987e-05	4.7895e-05	5.007e-05	4.696e-05	4.9635e-05	5.004e-05	4.8605e-05	4.98e-05	5.1745e-05	4.9165e-05	4.6915e-05	4.6055e-05	4.873e-05
	0.86	4.9735e-05	4.922e-05	4.9365e-05	4.817e-05	4.816e-05	4.7565e-05	4.8995e-05	4.8995e-05	4.923e-05	4.9265e-05	4.8345e-05	4.808e-05	4.9e-05	4.886e-05	4.854e-05	5.0935e-05	4.8755e-05	5.012e-05	4.715e-05	4.8265e-05	4.7965e-05	4.871e-05	4.6355e-05	4.98e-05	4.8895e-05	4.9355e-05	4.9265e-05	4.835e-05	4.7665e-05	4.527e-05	4.912e-05	4.853e-05	4.9365e-05	4.854e-05	4.792e-05	4.923e-05	4.7425e-05	4.9695e-05	4.6375e-05	4.924e-05	4.9635e-05	4.8075e-05	4.93e-05	5.1155e-05	4.875e-05	4.613e-05	4.5785e-05	4.8125e-05
	0.85	4.92e-05	4.8745e-05	4.9005e-05	4.7765e-05	4.781e-05	4.7105e-05	4.8505e-05	4.847e-05	4.846e-05	4.87e-05	4.7825e-05	4.7685e-05	4.8515e-05	4.8335e-05	4.816e-05	5.042e-05	4.824e-05	4.9665e-05	4.6615e-05	4.783e-05	4.745e-05	4.8375e-05	4.5655e-05	4.926e-05	4.8295e-05	4.884e-05	4.856e-05	4.7895e-05	4.7085e-05	4.439e-05	4.826e-05	4.7955e-05	4.8965e-05	4.7955e-05	4.7395e-05	4.8705e-05	4.6985e-05	4.891e-05	4.5835e-05	4.8635e-05	4.911e-05	4.745e-05	4.881e-05	5.073e-05	4.8135e-05	4.5875e-05	4.528e-05	4.775e-05
	0.84	4.853e-05	4.816e-05	4.862e-05	4.717e-05	4.7225e-05	4.646e-05	4.7935e-05	4.796e-05	4.8155e-05	4.8045e-05	4.7265e-05	4.727e-05	4.793e-05	4.7585e-05	4.764e-05	4.9635e-05	4.7645e-05	4.9095e-05	4.6085e-05	4.704e-05	4.694e-05	4.781e-05	4.498e-05	4.8875e-05	4.795e-05	4.8105e-05	4.8045e-05	4.7445e-05	4.6655e-05	4.4125e-05	4.786e-05	4.753e-05	4.835e-05	4.7345e-05	4.6995e-05	4.824e-05	4.642e-05	4.8155e-05	4.535e-05	4.8085e-05	4.863e-05	4.698e-05	4.824e-05	5.0085e-05	4.754e-05	4.5255e-05	4.4605e-05	4.7165e-05
	0.83	4.8045e-05	4.7725e-05	4.795e-05	4.661e-05	4.672e-05	4.6125e-05	4.725e-05	4.7315e-05	4.748e-05	4.765e-05	4.667e-05	4.6555e-05	4.728e-05	4.7e-05	4.711e-05	4.918e-05	4.7165e-05	4.846e-05	4.5385e-05	4.6725e-05	4.638e-05	4.7355e-05	4.422e-05	4.8265e-05	4.726e-05	4.7805e-05	4.762e-05	4.692e-05	4.607e-05	4.366e-05	4.727e-05	4.691e-05	4.79e-05	4.6825e-05	4.6515e-05	4.7605e-05	4.5745e-05	4.7655e-05	4.474e-05	4.745e-05	4.817e-05	4.627e-05	4.772e-05	4.947e-05	4.7015e-05	4.496e-05	4.414e-05	4.6435e-05
	0.82	4.7525e-05	4.7e-05	4.7515e-05	4.61e-05	4.6225e-05	4.588e-05	4.6725e-05	4.686e-05	4.704e-05	4.7065e-05	4.607e-05	4.611e-05	4.682e-05	4.64e-05	4.6615e-05	4.8665e-05	4.65e-05	4.7865e-05	4.4885e-05	4.6185e-05	4.59e-05	4.669e-05	4.3695e-05	4.7825e-05	4.674e-05	4.723e-05	4.696e-05	4.649e-05	4.553e-05	4.2875e-05	4.6725e-05	4.6525e-05	4.7305e-05	4.6285e-05	4.5835e-05	4.698e-05	4.528e-05	4.689e-05	4.423e-05	4.6965e-05	4.764e-05	4.5665e-05	4.7225e-05	4.899e-05	4.6615e-05	4.443e-05	4.355e-05	4.593e-05
	0.81	4.6965e-05	4.6585e-05	4.698e-05	4.5435e-05	4.573e-05	4.528e-05	4.6135e-05	4.624e-05	4.629e-05	4.654e-05	4.5605e-05	4.553e-05	4.6195e-05	4.594e-05	4.6135e-05	4.8085e-05	4.612e-05	4.7345e-05	4.4415e-05	4.542e-05	4.539e-05	4.6065e-05	4.3055e-05	4.725e-05	4.6145e-05	4.6605e-05	4.646e-05	4.5775e-05	4.5e-05	4.2615e-05	4.622e-05	4.5925e-05	4.685e-05	4.5865e-05	4.5315e-05	4.6365e-05	4.4765e-05	4.677e-05	4.36e-05	4.6305e-05	4.7035e-05	4.5235e-05	4.6655e-05	4.8465e-05	4.6045e-05	4.388e-05	4.2955e-05	4.542e-05
	0.8	4.6485e-05	4.607e-05	4.639e-05	4.487e-05	4.5195e-05	4.447e-05	4.566e-05	4.5695e-05	4.599e-05	4.591e-05	4.4985e-05	4.5e-05	4.56e-05	4.535e-05	4.5565e-05	4.7565e-05	4.549e-05	4.6645e-05	4.384e-05	4.502e-05	4.4845e-05	4.566e-05	4.28e-05	4.6705e-05	4.563e-05	4.6205e-05	4.579e-05	4.536e-05	4.4295e-05	4.208e-05	4.57e-05	4.538e-05	4.6165e-05	4.5265e-05	4.482e-05	4.6005e-05	4.428e-05	4.6185e-05	4.3035e-05	4.5865e-05	4.6415e-05	4.4675e-05	4.6085e-05	4.7885e-05	4.5405e-05	4.34e-05	4.248e-05	4.491e-05
	0.79	4.5965e-05	4.555e-05	4.5855e-05	4.4395e-05	4.441e-05	4.4025e-05	4.507e-05	4.515e-05	4.5165e-05	4.532e-05	4.4435e-05	4.4445e-05	4.515e-05	4.5005e-05	4.4995e-05	4.702e-05	4.492e-05	4.5965e-05	4.3355e-05	4.4455e-05	4.4255e-05	4.5115e-05	4.2205e-05	4.6095e-05	4.515e-05	4.5615e-05	4.54e-05	4.482e-05	4.4015e-05	4.153e-05	4.5155e-05	4.488e-05	4.557e-05	4.465e-05	4.4255e-05	4.506e-05	4.36e-05	4.5635e-05	4.2425e-05	4.527e-05	4.5945e-05	4.416e-05	4.5645e-05	4.741e-05	4.4935e-05	4.2825e-05	4.185e-05	4.4445e-05
	0.78	4.535e-05	4.5e-05	4.5315e-05	4.393e-05	4.3955e-05	4.3315e-05	4.452e-05	4.461e-05	4.456e-05	4.479e-05	4.388e-05	4.3735e-05	4.4595e-05	4.4435e-05	4.45e-05	4.649e-05	4.452e-05	4.5635e-05	4.2865e-05	4.4105e-05	4.373e-05	4.461e-05	4.161e-05	4.552e-05	4.443e-05	4.4995e-05	4.5025e-05	4.423e-05	4.336e-05	4.1e-05	4.458e-05	4.43e-05	4.5185e-05	4.4045e-05	4.3655e-05	4.481e-05	4.311e-05	4.491e-05	4.1985e-05	4.479e-05	4.5425e-05	4.3615e-05	4.5115e-05	4.69e-05	4.4385e-05	4.229e-05	4.1195e-05	4.4055e-05
	0.77	4.4845e-05	4.4405e-05	4.4795e-05	4.347e-05	4.3395e-05	4.2785e-05	4.396e-05	4.4045e-05	4.39e-05	4.4265e-05	4.3385e-05	4.3375e-05	4.4035e-05	4.3855e-05	4.3885e-05	4.577e-05	4.3965e-05	4.5005e-05	4.2425e-05	4.352e-05	4.318e-05	4.3985e-05	4.104e-05	4.499e-05	4.405e-05	4.4535e-05	4.432e-05	4.3795e-05	4.2965e-05	4.0395e-05	4.3995e-05	4.3805e-05	4.465e-05	4.361e-05	4.336e-05	4.4325e-05	4.2545e-05	4.456e-05	4.1405e-05	4.4105e-05	4.489e-05	4.307e-05	4.457e-05	4.6345e-05	4.378e-05	4.1705e-05	4.067e-05	4.3395e-05
	0.76	4.4225e-05	4.398e-05	4.426e-05	4.281e-05	4.2965e-05	4.2205e-05	4.3565e-05	4.3535e-05	4.354e-05	4.375e-05	4.2795e-05	4.2855e-05	4.346e-05	4.3235e-05	4.336e-05	4.5385e-05	4.339e-05	4.448e-05	4.1895e-05	4.293e-05	4.2725e-05	4.338e-05	4.0505e-05	4.4445e-05	4.3505e-05	4.395e-05	4.378e-05	4.3235e-05	4.227e-05	4e-05	4.3295e-05	4.3135e-05	4.3965e-05	4.3015e-05	4.282e-05	4.3725e-05	4.204e-05	4.3975e-05	4.088e-05	4.3715e-05	4.4325e-05	4.2585e-05	4.4025e-05	4.571e-05	4.3175e-05	4.124e-05	4.025e-05	4.2855e-05
	0.75	4.373e-05	4.3265e-05	4.365e-05	4.232e-05	4.234e-05	4.1625e-05	4.3015e-05	4.291e-05	4.291e-05	4.318e-05	4.2215e-05	4.2255e-05	4.2885e-05	4.2755e-05	4.266e-05	4.484e-05	4.2885e-05	4.384e-05	4.134e-05	4.244e-05	4.2195e-05	4.291e-05	3.9985e-05	4.3895e-05	4.299e-05	4.335e-05	4.3065e-05	4.2775e-05	4.1655e-05	3.9525e-05	4.2915e-05	4.2745e-05	4.3315e-05	4.2585e-05	4.225e-05	4.319e-05	4.151e-05	4.3405e-05	4.029e-05	4.321e-05	4.3795e-05	4.207e-05	4.3415e-05	4.515e-05	4.26e-05	4.0595e-05	3.955e-05	4.239e-05
	0.74	4.31e-05	4.267e-05	4.3165e-05	4.1725e-05	4.1815e-05	4.111e-05	4.247e-05	4.2395e-05	4.2375e-05	4.264e-05	4.1795e-05	4.1665e-05	4.233e-05	4.2185e-05	4.217e-05	4.427e-05	4.235e-05	4.3315e-05	4.0835e-05	4.1865e-05	4.169e-05	4.228e-05	3.942e-05	4.336e-05	4.2515e-05	4.2945e-05	4.2675e-05	4.2195e-05	4.106e-05	3.876e-05	4.236e-05	4.2115e-05	4.285e-05	4.1875e-05	4.156e-05	4.2565e-05	4.0945e-05	4.297e-05	3.967e-05	4.271e-05	4.32e-05	4.146e-05	4.2895e-05	4.456e-05	4.213e-05	4.0045e-05	3.899e-05	4.185e-05
	0.73	4.2535e-05	4.2305e-05	4.2535e-05	4.1225e-05	4.1175e-05	4.047e-05	4.1915e-05	4.1865e-05	4.179e-05	4.2095e-05	4.1195e-05	4.1095e-05	4.181e-05	4.1585e-05	4.1575e-05	4.3775e-05	4.181e-05	4.2675e-05	4.023e-05	4.1395e-05	4.1095e-05	4.1755e-05	3.888e-05	4.264e-05	4.1885e-05	4.2405e-05	4.209e-05	4.1605e-05	4.065e-05	3.7995e-05	4.1825e-05	4.152e-05	4.225e-05	4.148e-05	4.0995e-05	4.211e-05	4.041e-05	4.238e-05	3.9115e-05	4.212e-05	4.266e-05	4.091e-05	4.236e-05	4.396e-05	4.1645e-05	3.942e-05	3.845e-05	4.119e-05
	0.72	4.199e-05	4.1735e-05	4.196e-05	4.071e-05	4.0685e-05	4.0035e-05	4.1285e-05	4.131e-05	4.135e-05	4.1555e-05	4.059e-05	4.04e-05	4.1265e-05	4.1025e-05	4.1035e-05	4.329e-05	4.126e-05	4.2125e-05	3.963e-05	4.079e-05	4.0545e-05	4.114e-05	3.8375e-05	4.2095e-05	4.135e-05	4.168e-05	4.1535e-05	4.098e-05	3.9995e-05	3.736e-05	4.1255e-05	4.0875e-05	4.166e-05	4.099e-05	4.0595e-05	4.157e-05	3.989e-05	4.147e-05	3.856e-05	4.1535e-05	4.215e-05	4.0375e-05	4.1825e-05	4.341e-05	4.1075e-05	3.902e-05	3.7875e-05	4.0685e-05
	0.71	4.143e-05	4.1195e-05	4.1415e-05	4.007e-05	4.002e-05	3.944e-05	4.077e-05	4.063e-05	4.073e-05	4.0975e-05	4.0055e-05	3.993e-05	4.0665e-05	4.056e-05	4.0455e-05	4.2705e-05	4.0675e-05	4.1545e-05	3.9155e-05	4.022e-05	3.9965e-05	4.05e-05	3.7715e-05	4.1575e-05	4.08e-05	4.129e-05	4.085e-05	4.0435e-05	3.9545e-05	3.7e-05	4.068e-05	4.04e-05	4.116e-05	4.0315e-05	3.997e-05	4.098e-05	3.9315e-05	4.0905e-05	3.7995e-05	4.099e-05	4.1565e-05	3.9855e-05	4.131e-05	4.2895e-05	4.054e-05	3.848e-05	3.734e-05	4.016e-05
	0.7	4.088e-05	4.0625e-05	4.0845e-05	3.9525e-05	3.9565e-05	3.878e-05	4.02e-05	4.011e-05	4.017e-05	4.0385e-05	3.948e-05	3.946e-05	4.002e-05	3.991e-05	3.989e-05	4.207e-05	4.0115e-05	4.1e-05	3.8625e-05	3.967e-05	3.94e-05	3.991e-05	3.7155e-05	4.1e-05	4.016e-05	4.0725e-05	4.0305e-05	3.9875e-05	3.895e-05	3.6495e-05	4.016e-05	3.987e-05	4.058e-05	3.9895e-05	3.9405e-05	4.04e-05	3.8825e-05	4.0415e-05	3.745e-05	4.0505e-05	4.1015e-05	3.9265e-05	4.0765e-05	4.2325e-05	3.9855e-05	3.786e-05	3.686e-05	3.9435e-05
	0.69	4.0315e-05	4.009e-05	4.038e-05	3.899e-05	3.902e-05	3.8265e-05	3.9655e-05	3.955e-05	3.941e-05	3.984e-05	3.892e-05	3.8915e-05	3.954e-05	3.937e-05	3.9365e-05	4.15e-05	3.9485e-05	4.042e-05	3.7975e-05	3.9085e-05	3.8885e-05	3.946e-05	3.6635e-05	4.0465e-05	3.9655e-05	4.009e-05	3.9875e-05	3.933e-05	3.8415e-05	3.5845e-05	3.9585e-05	3.9335e-05	4e-05	3.9295e-05	3.8815e-05	3.988e-05	3.8225e-05	4.002e-05	3.691e-05	3.992e-05	4.043e-05	3.8705e-05	4.013e-05	4.1665e-05	3.9285e-05	3.7165e-05	3.6435e-05	3.896e-05
	0.68	3.9755e-05	3.9505e-05	3.975e-05	3.8415e-05	3.8455e-05	3.752e-05	3.9135e-05	3.902e-05	3.878e-05	3.926e-05	3.84e-05	3.814e-05	3.895e-05	3.8785e-05	3.88e-05	4.0915e-05	3.9e-05	3.9845e-05	3.751e-05	3.855e-05	3.8375e-05	3.89e-05	3.6155e-05	3.992e-05	3.9145e-05	3.948e-05	3.9225e-05	3.888e-05	3.7875e-05	3.559e-05	3.9005e-05	3.8715e-05	3.944e-05	3.871e-05	3.826e-05	3.93e-05	3.774e-05	3.9415e-05	3.637e-05	3.936e-05	3.988e-05	3.818e-05	3.9575e-05	4.1175e-05	3.869e-05	3.6735e-05	3.579e-05	3.8445e-05
	0.67	3.919e-05	3.8965e-05	3.9135e-05	3.7865e-05	3.782e-05	3.7345e-05	3.8535e-05	3.844e-05	3.842e-05	3.871e-05	3.774e-05	3.7755e-05	3.85e-05	3.819e-05	3.808e-05	4.0345e-05	3.8415e-05	3.926e-05	3.7e-05	3.801e-05	3.776e-05	3.835e-05	3.558e-05	3.938e-05	3.8645e-05	3.8935e-05	3.8725e-05	3.8305e-05	3.7175e-05	3.468e-05	3.8445e-05	3.8245e-05	3.885e-05	3.8125e-05	3.7695e-05	3.8705e-05	3.72e-05	3.896e-05	3.584e-05	3.8805e-05	3.936e-05	3.7615e-05	3.9045e-05	4.0575e-05	3.815e-05	3.626e-05	3.5235e-05	3.799e-05
	0.66	3.861e-05	3.839e-05	3.8585e-05	3.729e-05	3.7215e-05	3.6445e-05	3.798e-05	3.787e-05	3.766e-05	3.8135e-05	3.7175e-05	3.7175e-05	3.783e-05	3.763e-05	3.7625e-05	3.98e-05	3.792e-05	3.8675e-05	3.639e-05	3.74e-05	3.726e-05	3.7705e-05	3.502e-05	3.879e-05	3.8145e-05	3.8425e-05	3.8135e-05	3.774e-05	3.664e-05	3.401e-05	3.786e-05	3.7625e-05	3.8245e-05	3.758e-05	3.7145e-05	3.8175e-05	3.659e-05	3.813e-05	3.532e-05	3.827e-05	3.879e-05	3.7055e-05	3.848e-05	4.005e-05	3.762e-05	3.5625e-05	3.466e-05	3.735e-05
	0.65	3.8065e-05	3.7815e-05	3.797e-05	3.676e-05	3.6775e-05	3.606e-05	3.7325e-05	3.728e-05	3.7105e-05	3.757e-05	3.663e-05	3.6625e-05	3.729e-05	3.7115e-05	3.7075e-05	3.912e-05	3.7365e-05	3.812e-05	3.5825e-05	3.693e-05	3.6655e-05	3.713e-05	3.4505e-05	3.823e-05	3.751e-05	3.7905e-05	3.752e-05	3.7175e-05	3.6095e-05	3.362e-05	3.731e-05	3.708e-05	3.783e-05	3.7005e-05	3.6595e-05	3.7615e-05	3.608e-05	3.77e-05	3.4705e-05	3.7665e-05	3.8205e-05	3.6515e-05	3.783e-05	3.9475e-05	3.7005e-05	3.507e-05	3.403e-05	3.68e-05
	0.64	3.7405e-05	3.7235e-05	3.7465e-05	3.625e-05	3.6205e-05	3.5495e-05	3.6715e-05	3.67e-05	3.651e-05	3.7035e-05	3.606e-05	3.606e-05	3.665e-05	3.658e-05	3.651e-05	3.8755e-05	3.673e-05	3.7525e-05	3.5255e-05	3.6275e-05	3.6135e-05	3.658e-05	3.3915e-05	3.766e-05	3.6865e-05	3.7445e-05	3.695e-05	3.664e-05	3.5535e-05	3.3605e-05	3.6765e-05	3.652e-05	3.7235e-05	3.6495e-05	3.6035e-05	3.7065e-05	3.5535e-05	3.715e-05	3.4145e-05	3.7065e-05	3.7685e-05	3.5965e-05	3.725e-05	3.89e-05	3.647e-05	3.458e-05	3.356e-05	3.6095e-05
	0.63	3.6885e-05	3.6685e-05	3.6905e-05	3.544e-05	3.56e-05	3.495e-05	3.6185e-05	3.611e-05	3.604e-05	3.6405e-05	3.5515e-05	3.5495e-05	3.6145e-05	3.588e-05	3.6e-05	3.805e-05	3.6205e-05	3.699e-05	3.4675e-05	3.5825e-05	3.554e-05	3.6055e-05	3.342e-05	3.7115e-05	3.629e-05	3.6705e-05	3.631e-05	3.6025e-05	3.493e-05	3.2515e-05	3.62e-05	3.5895e-05	3.6675e-05	3.5915e-05	3.548e-05	3.65e-05	3.4975e-05	3.6555e-05	3.3545e-05	3.652e-05	3.707e-05	3.539e-05	3.6665e-05	3.83e-05	3.5885e-05	3.406e-05	3.3005e-05	3.5615e-05
	0.62	3.63e-05	3.6095e-05	3.632e-05	3.501e-05	3.5065e-05	3.4395e-05	3.5625e-05	3.5585e-05	3.55e-05	3.585e-05	3.496e-05	3.4875e-05	3.558e-05	3.5355e-05	3.542e-05	3.7465e-05	3.5625e-05	3.644e-05	3.4125e-05	3.524e-05	3.5005e-05	3.548e-05	3.286e-05	3.651e-05	3.5855e-05	3.6145e-05	3.5815e-05	3.5485e-05	3.4355e-05	3.251e-05	3.564e-05	3.5395e-05	3.6095e-05	3.5335e-05	3.4955e-05	3.5935e-05	3.442e-05	3.5935e-05	3.299e-05	3.5945e-05	3.647e-05	3.4825e-05	3.61e-05	3.7675e-05	3.5355e-05	3.3485e-05	3.2395e-05	3.5185e-05
	0.61	3.573e-05	3.5545e-05	3.5695e-05	3.445e-05	3.454e-05	3.383e-05	3.505e-05	3.4975e-05	3.489e-05	3.5285e-05	3.4425e-05	3.4305e-05	3.4955e-05	3.476e-05	3.4845e-05	3.6885e-05	3.501e-05	3.5685e-05	3.3595e-05	3.4665e-05	3.441e-05	3.4875e-05	3.228e-05	3.597e-05	3.5375e-05	3.559e-05	3.5315e-05	3.4905e-05	3.377e-05	3.159e-05	3.5055e-05	3.4815e-05	3.55e-05	3.4785e-05	3.4405e-05	3.537e-05	3.387e-05	3.519e-05	3.242e-05	3.534e-05	3.592e-05	3.429e-05	3.557e-05	3.7085e-05	3.473e-05	3.294e-05	3.188e-05	3.443e-05
	0.6	3.5155e-05	3.493e-05	3.5095e-05	3.3945e-05	3.398e-05	3.3275e-05	3.4475e-05	3.4395e-05	3.4335e-05	3.4705e-05	3.3815e-05	3.376e-05	3.444e-05	3.423e-05	3.4215e-05	3.6275e-05	3.447e-05	3.5275e-05	3.311e-05	3.4105e-05	3.3835e-05	3.431e-05	3.173e-05	3.5385e-05	3.4775e-05	3.516e-05	3.472e-05	3.436e-05	3.321e-05	3.1055e-05	3.448e-05	3.4235e-05	3.4895e-05	3.418e-05	3.382e-05	3.477e-05	3.331e-05	3.459e-05	3.1885e-05	3.4775e-05	3.5365e-05	3.3735e-05	3.508e-05	3.6485e-05	3.4145e-05	3.2355e-05	3.1345e-05	3.3835e-05
	0.59	3.458e-05	3.438e-05	3.4485e-05	3.33e-05	3.3445e-05	3.2655e-05	3.3745e-05	3.3815e-05	3.3745e-05	3.414e-05	3.329e-05	3.322e-05	3.3865e-05	3.361e-05	3.37e-05	3.57e-05	3.3925e-05	3.4615e-05	3.2465e-05	3.3565e-05	3.3295e-05	3.3765e-05	3.113e-05	3.4825e-05	3.4205e-05	3.4595e-05	3.4145e-05	3.3785e-05	3.268e-05	3.0505e-05	3.3915e-05	3.3635e-05	3.4345e-05	3.35e-05	3.327e-05	3.4245e-05	3.279e-05	3.4285e-05	3.129e-05	3.426e-05	3.4775e-05	3.323e-05	3.4505e-05	3.591e-05	3.3565e-05	3.1695e-05	3.0765e-05	3.331e-05
	0.58	3.401e-05	3.379e-05	3.392e-05	3.273e-05	3.288e-05	3.21e-05	3.3315e-05	3.326e-05	3.3185e-05	3.355e-05	3.267e-05	3.259e-05	3.3275e-05	3.3155e-05	3.313e-05	3.512e-05	3.336e-05	3.3935e-05	3.194e-05	3.2885e-05	3.2705e-05	3.316e-05	3.0605e-05	3.427e-05	3.362e-05	3.4005e-05	3.3605e-05	3.322e-05	3.212e-05	3.019e-05	3.324e-05	3.3065e-05	3.3765e-05	3.2965e-05	3.272e-05	3.3615e-05	3.213e-05	3.369e-05	3.071e-05	3.3655e-05	3.4205e-05	3.2635e-05	3.38e-05	3.5365e-05	3.3035e-05	3.1195e-05	3.02e-05	3.2765e-05
	0.57	3.342e-05	3.324e-05	3.3335e-05	3.218e-05	3.23e-05	3.152e-05	3.2735e-05	3.269e-05	3.253e-05	3.297e-05	3.212e-05	3.202e-05	3.275e-05	3.2445e-05	3.253e-05	3.452e-05	3.2805e-05	3.3365e-05	3.138e-05	3.242e-05	3.2175e-05	3.257e-05	3.005e-05	3.3655e-05	3.3025e-05	3.3445e-05	3.305e-05	3.2665e-05	3.1515e-05	2.9825e-05	3.276e-05	3.2445e-05	3.316e-05	3.239e-05	3.216e-05	3.3085e-05	3.1565e-05	3.307e-05	3.016e-05	3.3095e-05	3.362e-05	3.204e-05	3.321e-05	3.4735e-05	3.245e-05	3.062e-05	2.966e-05	3.229e-05
	0.56	3.2855e-05	3.261e-05	3.2795e-05	3.165e-05	3.17e-05	3.083e-05	3.2185e-05	3.212e-05	3.189e-05	3.241e-05	3.155e-05	3.148e-05	3.2125e-05	3.1905e-05	3.2015e-05	3.398e-05	3.221e-05	3.276e-05	3.082e-05	3.184e-05	3.1605e-05	3.199e-05	2.952e-05	3.31e-05	3.251e-05	3.2875e-05	3.243e-05	3.2065e-05	3.084e-05	2.883e-05	3.2225e-05	3.1865e-05	3.2595e-05	3.1795e-05	3.162e-05	3.2465e-05	3.1145e-05	3.2515e-05	2.9585e-05	3.25e-05	3.3055e-05	3.1475e-05	3.2715e-05	3.4155e-05	3.1885e-05	3.006e-05	2.9175e-05	3.1775e-05
	0.55	3.229e-05	3.203e-05	3.22e-05	3.107e-05	3.118e-05	3.037e-05	3.1625e-05	3.1565e-05	3.1385e-05	3.1825e-05	3.094e-05	3.0865e-05	3.1585e-05	3.133e-05	3.144e-05	3.3345e-05	3.165e-05	3.219e-05	3.0265e-05	3.127e-05	3.104e-05	3.145e-05	2.893e-05	3.2515e-05	3.194e-05	3.2305e-05	3.1835e-05	3.1525e-05	3.0385e-05	2.865e-05	3.1625e-05	3.1325e-05	3.2045e-05	3.127e-05	3.102e-05	3.189e-05	3.056e-05	3.1915e-05	2.903e-05	3.194e-05	3.243e-05	3.0925e-05	3.2205e-05	3.3565e-05	3.1295e-05	2.9515e-05	2.861e-05	3.102e-05
	0.54	3.165e-05	3.145e-05	3.1615e-05	3.044e-05	3.06e-05	2.9665e-05	3.1045e-05	3.1e-05	3.084e-05	3.1265e-05	3.04e-05	3.031e-05	3.1e-05	3.0745e-05	3.088e-05	3.278e-05	3.109e-05	3.163e-05	2.967e-05	3.0405e-05	3.0505e-05	3.083e-05	2.8485e-05	3.195e-05	3.1395e-05	3.1725e-05	3.127e-05	3.0925e-05	2.9835e-05	2.7735e-05	3.105e-05	3.0755e-05	3.1415e-05	3.0705e-05	3.048e-05	3.131e-05	3.0005e-05	3.1315e-05	2.847e-05	3.1365e-05	3.188e-05	3.035e-05	3.154e-05	3.297e-05	3.077e-05	2.894e-05	2.805e-05	3.0475e-05
	0.53	3.1095e-05	3.089e-05	3.1035e-05	2.9835e-05	3.003e-05	2.922e-05	3.045e-05	3.0405e-05	3.026e-05	3.068e-05	2.984e-05	2.9765e-05	3.038e-05	3.019e-05	3.0305e-05	3.215e-05	3.0485e-05	3.106e-05	2.912e-05	3.013e-05	2.9895e-05	3.0255e-05	2.791e-05	3.1455e-05	3.083e-05	3.1165e-05	3.0695e-05	3.043e-05	2.9255e-05	2.7125e-05	3.048e-05	3.017e-05	3.0855e-05	3.0175e-05	2.9955e-05	3.0745e-05	2.9415e-05	3.0725e-05	2.7895e-05	3.082e-05	3.128e-05	2.9805e-05	3.0925e-05	3.2295e-05	3.0185e-05	2.838e-05	2.749e-05	2.9925e-05
	0.52	3.05e-05	3.0295e-05	3.0445e-05	2.9395e-05	2.948e-05	2.865e-05	2.9755e-05	2.984e-05	2.965e-05	3.0105e-05	2.927e-05	2.9205e-05	2.984e-05	2.9595e-05	2.9705e-05	3.1575e-05	2.99e-05	3.0445e-05	2.856e-05	2.943e-05	2.9355e-05	2.9665e-05	2.7285e-05	3.0765e-05	3.019e-05	3.06e-05	3.0135e-05	2.982e-05	2.8685e-05	2.7015e-05	2.991e-05	2.967e-05	3.0265e-05	2.9505e-05	2.9355e-05	3.02e-05	2.8885e-05	3.0155e-05	2.734e-05	3.0205e-05	3.0715e-05	2.9245e-05	3.0455e-05	3.1715e-05	2.962e-05	2.787e-05	2.706e-05	2.934e-05
	0.51	2.993e-05	2.969e-05	2.988e-05	2.885e-05	2.8865e-05	2.8045e-05	2.9375e-05	2.9235e-05	2.91e-05	2.953e-05	2.866e-05	2.876e-05	2.928e-05	2.901e-05	2.917e-05	3.0935e-05	2.933e-05	2.986e-05	2.8e-05	2.8865e-05	2.879e-05	2.912e-05	2.6715e-05	3.0195e-05	2.9635e-05	3.0025e-05	2.9535e-05	2.93e-05	2.8125e-05	2.6345e-05	2.9355e-05	2.9105e-05	2.968e-05	2.901e-05	2.881e-05	2.9605e-05	2.833e-05	2.957e-05	2.6765e-05	2.9625e-05	3.0115e-05	2.8665e-05	2.988e-05	3.1245e-05	2.903e-05	2.728e-05	2.6505e-05	2.8775e-05
	0.5	2.934e-05	2.912e-05	2.929e-05	2.8215e-05	2.8305e-05	2.75e-05	2.879e-05	2.866e-05	2.849e-05	2.893e-05	2.813e-05	2.807e-05	2.8615e-05	2.842e-05	2.853e-05	3.031e-05	2.8765e-05	2.926e-05	2.7455e-05	2.845e-05	2.8235e-05	2.855e-05	2.621e-05	2.963e-05	2.912e-05	2.9445e-05	2.897e-05	2.8645e-05	2.755e-05	2.5775e-05	2.8755e-05	2.8555e-05	2.9065e-05	2.8485e-05	2.8245e-05	2.899e-05	2.7735e-05	2.8975e-05	2.625e-05	2.9075e-05	2.955e-05	2.8145e-05	2.928e-05	3.062e-05	2.845e-05	2.6715e-05	2.594e-05	2.8125e-05
	0.49	2.8705e-05	2.854e-05	2.8705e-05	2.764e-05	2.771e-05	2.698e-05	2.823e-05	2.8055e-05	2.793e-05	2.836e-05	2.7545e-05	2.7445e-05	2.8075e-05	2.787e-05	2.8015e-05	2.97e-05	2.815e-05	2.8705e-05	2.6945e-05	2.7725e-05	2.764e-05	2.797e-05	2.563e-05	2.9075e-05	2.855e-05	2.885e-05	2.836e-05	2.8085e-05	2.6985e-05	2.5305e-05	2.8165e-05	2.7895e-05	2.8505e-05	2.789e-05	2.768e-05	2.839e-05	2.7215e-05	2.8355e-05	2.565e-05	2.845e-05	2.894e-05	2.755e-05	2.874e-05	3.002e-05	2.796e-05	2.618e-05	2.5395e-05	2.7655e-05
	0.48	2.8105e-05	2.7935e-05	2.812e-05	2.6955e-05	2.715e-05	2.6335e-05	2.7675e-05	2.747e-05	2.7345e-05	2.7775e-05	2.695e-05	2.686e-05	2.7495e-05	2.7255e-05	2.742e-05	2.92e-05	2.7605e-05	2.8055e-05	2.631e-05	2.714e-05	2.7095e-05	2.7395e-05	2.507e-05	2.846e-05	2.786e-05	2.8275e-05	2.778e-05	2.753e-05	2.639e-05	2.4815e-05	2.7565e-05	2.7345e-05	2.791e-05	2.73e-05	2.711e-05	2.7825e-05	2.664e-05	2.78e-05	2.5125e-05	2.792e-05	2.8365e-05	2.6975e-05	2.8125e-05	2.9425e-05	2.736e-05	2.561e-05	2.4735e-05	2.71e-05
	0.47	2.757e-05	2.737e-05	2.7535e-05	2.6435e-05	2.656e-05	2.5775e-05	2.707e-05	2.688e-05	2.68e-05	2.716e-05	2.64e-05	2.628e-05	2.694e-05	2.669e-05	2.6785e-05	2.857e-05	2.7025e-05	2.751e-05	2.578e-05	2.6585e-05	2.6535e-05	2.6775e-05	2.4605e-05	2.788e-05	2.737e-05	2.771e-05	2.721e-05	2.693e-05	2.585e-05	2.4285e-05	2.703e-05	2.6725e-05	2.7375e-05	2.6735e-05	2.6555e-05	2.722e-05	2.61e-05	2.7175e-05	2.454e-05	2.734e-05	2.7785e-05	2.6455e-05	2.758e-05	2.879e-05	2.675e-05	2.4975e-05	2.4195e-05	2.649e-05
	0.46	2.695e-05	2.675e-05	2.697e-05	2.5965e-05	2.604e-05	2.518e-05	2.6495e-05	2.6305e-05	2.6255e-05	2.6605e-05	2.583e-05	2.5755e-05	2.6355e-05	2.6135e-05	2.629e-05	2.7895e-05	2.644e-05	2.696e-05	2.5185e-05	2.6025e-05	2.5965e-05	2.621e-05	2.396e-05	2.726e-05	2.681e-05	2.715e-05	2.664e-05	2.636e-05	2.528e-05	2.3725e-05	2.6455e-05	2.614e-05	2.674e-05	2.6175e-05	2.597e-05	2.6705e-05	2.5535e-05	2.6645e-05	2.402e-05	2.6745e-05	2.7175e-05	2.591e-05	2.6975e-05	2.8175e-05	2.6225e-05	2.451e-05	2.3685e-05	2.599e-05
	0.45	2.6355e-05	2.6155e-05	2.637e-05	2.5375e-05	2.543e-05	2.4725e-05	2.59e-05	2.5705e-05	2.5705e-05	2.6035e-05	2.525e-05	2.509e-05	2.5795e-05	2.554e-05	2.5725e-05	2.7385e-05	2.5855e-05	2.6265e-05	2.46e-05	2.5595e-05	2.5425e-05	2.565e-05	2.344e-05	2.6705e-05	2.6185e-05	2.6535e-05	2.605e-05	2.5745e-05	2.4715e-05	2.319e-05	2.5845e-05	2.5585e-05	2.616e-05	2.5575e-05	2.539e-05	2.6135e-05	2.4945e-05	2.605e-05	2.346e-05	2.6135e-05	2.661e-05	2.529e-05	2.641e-05	2.757e-05	2.5575e-05	2.3985e-05	2.311e-05	2.538e-05
	0.44	2.5775e-05	2.5575e-05	2.578e-05	2.4855e-05	2.4865e-05	2.404e-05	2.534e-05	2.514e-05	2.507e-05	2.5425e-05	2.4685e-05	2.458e-05	2.52e-05	2.4995e-05	2.509e-05	2.675e-05	2.526e-05	2.572e-05	2.4085e-05	2.5005e-05	2.4815e-05	2.5155e-05	2.288e-05	2.6135e-05	2.5615e-05	2.6015e-05	2.547e-05	2.5125e-05	2.413e-05	2.264e-05	2.527e-05	2.5e-05	2.557e-05	2.5015e-05	2.4845e-05	2.547e-05	2.4435e-05	2.542e-05	2.2905e-05	2.5575e-05	2.601e-05	2.473e-05	2.581e-05	2.6985e-05	2.4995e-05	2.3435e-05	2.274e-05	2.477e-05
	0.43	2.5215e-05	2.5015e-05	2.521e-05	2.4205e-05	2.428e-05	2.3485e-05	2.476e-05	2.4565e-05	2.453e-05	2.487e-05	2.409e-05	2.3985e-05	2.46e-05	2.4425e-05	2.454e-05	2.622e-05	2.472e-05	2.513e-05	2.3495e-05	2.444e-05	2.4265e-05	2.459e-05	2.2315e-05	2.554e-05	2.496e-05	2.534e-05	2.489e-05	2.461e-05	2.359e-05	2.2095e-05	2.4705e-05	2.4455e-05	2.4985e-05	2.4465e-05	2.4265e-05	2.491e-05	2.384e-05	2.488e-05	2.2365e-05	2.5e-05	2.543e-05	2.419e-05	2.521e-05	2.6385e-05	2.444e-05	2.285e-05	2.2115e-05	2.4255e-05
	0.42	2.462e-05	2.4425e-05	2.46e-05	2.3675e-05	2.375e-05	2.2925e-05	2.4165e-05	2.3975e-05	2.3895e-05	2.4295e-05	2.353e-05	2.3405e-05	2.399e-05	2.386e-05	2.3965e-05	2.556e-05	2.4135e-05	2.457e-05	2.297e-05	2.386e-05	2.37e-05	2.3915e-05	2.1795e-05	2.496e-05	2.44e-05	2.4785e-05	2.4285e-05	2.4055e-05	2.301e-05	2.159e-05	2.412e-05	2.3905e-05	2.4385e-05	2.387e-05	2.3715e-05	2.4365e-05	2.3285e-05	2.429e-05	2.1835e-05	2.443e-05	2.4815e-05	2.3625e-05	2.4635e-05	2.579e-05	2.3885e-05	2.2385e-05	2.168e-05	2.3605e-05
	0.41	2.4005e-05	2.3835e-05	2.3995e-05	2.3155e-05	2.316e-05	2.2315e-05	2.3605e-05	2.3375e-05	2.332e-05	2.368e-05	2.2945e-05	2.2855e-05	2.3445e-05	2.333e-05	2.3415e-05	2.4975e-05	2.3565e-05	2.393e-05	2.2415e-05	2.331e-05	2.3135e-05	2.3445e-05	2.1225e-05	2.4345e-05	2.387e-05	2.4185e-05	2.3715e-05	2.3445e-05	2.2435e-05	2.1015e-05	2.3535e-05	2.3305e-05	2.383e-05	2.33e-05	2.3135e-05	2.3755e-05	2.275e-05	2.366e-05	2.128e-05	2.386e-05	2.424e-05	2.305e-05	2.4055e-05	2.517e-05	2.329e-05	2.1705e-05	2.116e-05	2.31e-05
	0.4	2.345e-05	2.324e-05	2.3425e-05	2.25e-05	2.257e-05	2.174e-05	2.3015e-05	2.278e-05	2.2745e-05	2.311e-05	2.239e-05	2.227e-05	2.283e-05	2.2695e-05	2.2845e-05	2.429e-05	2.3e-05	2.3405e-05	2.1845e-05	2.2715e-05	2.2565e-05	2.286e-05	2.073e-05	2.375e-05	2.326e-05	2.3605e-05	2.312e-05	2.29e-05	2.1885e-05	2.0505e-05	2.2935e-05	2.2705e-05	2.3225e-05	2.274e-05	2.2575e-05	2.3125e-05	2.2175e-05	2.312e-05	2.07e-05	2.325e-05	2.3665e-05	2.2515e-05	2.348e-05	2.457e-05	2.2745e-05	2.126e-05	2.0625e-05	2.2515e-05
	0.39	2.2865e-05	2.262e-05	2.2795e-05	2.199e-05	2.2015e-05	2.1235e-05	2.243e-05	2.2215e-05	2.2145e-05	2.251e-05	2.1825e-05	2.173e-05	2.2285e-05	2.213e-05	2.227e-05	2.3725e-05	2.2395e-05	2.274e-05	2.1315e-05	2.2125e-05	2.203e-05	2.2295e-05	2.0145e-05	2.3185e-05	2.267e-05	2.3055e-05	2.2555e-05	2.234e-05	2.132e-05	1.993e-05	2.236e-05	2.2155e-05	2.2635e-05	2.2155e-05	2.2015e-05	2.2575e-05	2.1605e-05	2.2545e-05	2.0205e-05	2.267e-05	2.305e-05	2.1905e-05	2.287e-05	2.395e-05	2.2205e-05	2.069e-05	2.0115e-05	2.1915e-05
	0.38	2.2265e-05	2.205e-05	2.226e-05	2.14e-05	2.142e-05	2.0675e-05	2.1845e-05	2.167e-05	2.1615e-05	2.194e-05	2.1255e-05	2.1135e-05	2.1665e-05	2.158e-05	2.169e-05	2.31e-05	2.1815e-05	2.213e-05	2.072e-05	2.158e-05	2.142e-05	2.162e-05	1.9645e-05	2.2595e-05	2.2125e-05	2.243e-05	2.198e-05	2.1745e-05	2.076e-05	1.9385e-05	2.1805e-05	2.1565e-05	2.207e-05	2.1585e-05	2.142e-05	2.1995e-05	2.107e-05	2.1945e-05	1.962e-05	2.2105e-05	2.2465e-05	2.134e-05	2.2305e-05	2.334e-05	2.16e-05	2.0185e-05	1.958e-05	2.1425e-05
	0.37	2.1645e-05	2.1455e-05	2.1665e-05	2.0855e-05	2.085e-05	2.007e-05	2.1275e-05	2.109e-05	2.1005e-05	2.135e-05	2.066e-05	2.054e-05	2.11e-05	2.1035e-05	2.114e-05	2.249e-05	2.124e-05	2.1545e-05	2.017e-05	2.0985e-05	2.0845e-05	2.106e-05	1.905e-05	2.2005e-05	2.152e-05	2.1925e-05	2.138e-05	2.1175e-05	2.0185e-05	1.887e-05	2.1245e-05	2.0965e-05	2.147e-05	2.1035e-05	2.085e-05	2.145e-05	2.048e-05	2.1395e-05	1.908e-05	2.152e-05	2.1925e-05	2.076e-05	2.1725e-05	2.2705e-05	2.1025e-05	1.9595e-05	1.8865e-05	2.0825e-05
	0.36	2.107e-05	2.0855e-05	2.107e-05	2.026e-05	2.029e-05	1.9575e-05	2.069e-05	2.048e-05	2.0535e-05	2.077e-05	2.011e-05	1.9955e-05	2.0505e-05	2.037e-05	2.055e-05	2.1945e-05	2.0695e-05	2.0995e-05	1.961e-05	2.044e-05	2.0315e-05	2.0455e-05	1.855e-05	2.1405e-05	2.0915e-05	2.1255e-05	2.079e-05	2.061e-05	1.9615e-05	1.8355e-05	2.0615e-05	2.0405e-05	2.0885e-05	2.0445e-05	2.033e-05	2.08e-05	1.9965e-05	2.073e-05	1.856e-05	2.094e-05	2.13e-05	2.0205e-05	2.113e-05	2.21e-05	2.0435e-05	1.905e-05	1.847e-05	2.023e-05
	0.35	2.048e-05	2.03e-05	2.052e-05	1.9565e-05	1.972e-05	1.898e-05	2.011e-05	1.99e-05	1.9855e-05	2.018e-05	1.9545e-05	1.9425e-05	1.9925e-05	1.9865e-05	1.9975e-05	2.134e-05	2.01e-05	2.042e-05	1.9025e-05	1.987e-05	1.9725e-05	1.989e-05	1.7985e-05	2.082e-05	2.0335e-05	2.07e-05	2.0225e-05	2.001e-05	1.9045e-05	1.7805e-05	2.006e-05	1.9825e-05	2.03e-05	1.989e-05	1.9765e-05	2.017e-05	1.94e-05	2.015e-05	1.804e-05	2.034e-05	2.0695e-05	1.9665e-05	2.057e-05	2.152e-05	1.9875e-05	1.851e-05	1.7795e-05	1.97e-05
	0.34	1.9845e-05	1.972e-05	1.9905e-05	1.9e-05	1.914e-05	1.8435e-05	1.954e-05	1.9325e-05	1.9275e-05	1.958e-05	1.898e-05	1.885e-05	1.9395e-05	1.9255e-05	1.941e-05	2.071e-05	1.9515e-05	1.976e-05	1.849e-05	1.93e-05	1.917e-05	1.932e-05	1.7435e-05	2.022e-05	1.981e-05	2.01e-05	1.963e-05	1.943e-05	1.8505e-05	1.7275e-05	1.9485e-05	1.9255e-05	1.967e-05	1.9305e-05	1.92e-05	1.9625e-05	1.8825e-05	1.959e-05	1.7495e-05	1.9775e-05	2.01e-05	1.9075e-05	1.9935e-05	2.088e-05	1.9285e-05	1.7955e-05	1.7295e-05	1.9105e-05
	0.33	1.9265e-05	1.911e-05	1.931e-05	1.8365e-05	1.8585e-05	1.7875e-05	1.8935e-05	1.8745e-05	1.8705e-05	1.9035e-05	1.8405e-05	1.8345e-05	1.88e-05	1.8725e-05	1.8815e-05	2.012e-05	1.8925e-05	1.9245e-05	1.7945e-05	1.871e-05	1.8595e-05	1.876e-05	1.6915e-05	1.967e-05	1.923e-05	1.9495e-05	1.905e-05	1.886e-05	1.796e-05	1.6775e-05	1.8875e-05	1.869e-05	1.9105e-05	1.8725e-05	1.8645e-05	1.9115e-05	1.828e-05	1.8995e-05	1.691e-05	1.914e-05	1.952e-05	1.8475e-05	1.9385e-05	2.028e-05	1.876e-05	1.743e-05	1.674e-05	1.857e-05
	0.32	1.869e-05	1.8525e-05	1.8725e-05	1.786e-05	1.8025e-05	1.732e-05	1.8375e-05	1.8155e-05	1.814e-05	1.843e-05	1.784e-05	1.772e-05	1.82e-05	1.813e-05	1.825e-05	1.9505e-05	1.8345e-05	1.8655e-05	1.736e-05	1.814e-05	1.802e-05	1.8175e-05	1.639e-05	1.905e-05	1.8625e-05	1.8905e-05	1.8455e-05	1.8295e-05	1.738e-05	1.6225e-05	1.8285e-05	1.809e-05	1.8545e-05	1.8155e-05	1.805e-05	1.8545e-05	1.773e-05	1.839e-05	1.644e-05	1.862e-05	1.8915e-05	1.7935e-05	1.877e-05	1.9665e-05	1.818e-05	1.679e-05	1.623e-05	1.8015e-05
	0.31	1.81e-05	1.793e-05	1.8115e-05	1.722e-05	1.7445e-05	1.679e-05	1.777e-05	1.758e-05	1.7535e-05	1.785e-05	1.727e-05	1.715e-05	1.7625e-05	1.7515e-05	1.769e-05	1.891e-05	1.7775e-05	1.802e-05	1.683e-05	1.7605e-05	1.7475e-05	1.76e-05	1.587e-05	1.847e-05	1.8025e-05	1.8315e-05	1.786e-05	1.7675e-05	1.6845e-05	1.5675e-05	1.772e-05	1.7535e-05	1.795e-05	1.757e-05	1.7475e-05	1.7965e-05	1.717e-05	1.7805e-05	1.585e-05	1.8035e-05	1.8345e-05	1.74e-05	1.817e-05	1.906e-05	1.76e-05	1.6325e-05	1.562e-05	1.7445e-05
	0.3	1.751e-05	1.734e-05	1.7535e-05	1.6685e-05	1.69e-05	1.621e-05	1.719e-05	1.699e-05	1.699e-05	1.7255e-05	1.669e-05	1.6605e-05	1.7055e-05	1.6955e-05	1.71e-05	1.831e-05	1.7215e-05	1.745e-05	1.6265e-05	1.699e-05	1.6875e-05	1.7025e-05	1.532e-05	1.7855e-05	1.7395e-05	1.775e-05	1.7315e-05	1.712e-05	1.6255e-05	1.518e-05	1.716e-05	1.6925e-05	1.735e-05	1.702e-05	1.6935e-05	1.737e-05	1.661e-05	1.722e-05	1.5315e-05	1.744e-05	1.7775e-05	1.682e-05	1.7595e-05	1.8425e-05	1.703e-05	1.5795e-05	1.535e-05	1.6855e-05
	0.29	1.693e-05	1.6765e-05	1.694e-05	1.6155e-05	1.6305e-05	1.565e-05	1.663e-05	1.645e-05	1.6425e-05	1.669e-05	1.614e-05	1.6005e-05	1.6465e-05	1.6465e-05	1.6545e-05	1.768e-05	1.663e-05	1.691e-05	1.5715e-05	1.6435e-05	1.6345e-05	1.645e-05	1.4785e-05	1.7295e-05	1.6845e-05	1.712e-05	1.673e-05	1.654e-05	1.5735e-05	1.464e-05	1.6585e-05	1.641e-05	1.6755e-05	1.6435e-05	1.635e-05	1.678e-05	1.605e-05	1.667e-05	1.473e-05	1.684e-05	1.716e-05	1.6285e-05	1.7015e-05	1.7855e-05	1.6455e-05	1.5255e-05	1.4835e-05	1.6285e-05
	0.28	1.634e-05	1.6185e-05	1.636e-05	1.558e-05	1.5725e-05	1.514e-05	1.606e-05	1.584e-05	1.5825e-05	1.6085e-05	1.558e-05	1.546e-05	1.588e-05	1.5855e-05	1.596e-05	1.7085e-05	1.6065e-05	1.6275e-05	1.5165e-05	1.583e-05	1.5765e-05	1.5855e-05	1.4255e-05	1.6685e-05	1.6255e-05	1.6555e-05	1.616e-05	1.596e-05	1.5165e-05	1.415e-05	1.5985e-05	1.5805e-05	1.6165e-05	1.588e-05	1.579e-05	1.618e-05	1.5475e-05	1.607e-05	1.4235e-05	1.6265e-05	1.6535e-05	1.5695e-05	1.6425e-05	1.7205e-05	1.5855e-05	1.4725e-05	1.4295e-05	1.5705e-05
	0.27	1.5765e-05	1.558e-05	1.578e-05	1.502e-05	1.5175e-05	1.456e-05	1.547e-05	1.526e-05	1.5255e-05	1.5525e-05	1.5015e-05	1.4885e-05	1.5305e-05	1.525e-05	1.5385e-05	1.647e-05	1.5455e-05	1.569e-05	1.461e-05	1.5245e-05	1.522e-05	1.531e-05	1.3755e-05	1.606e-05	1.5645e-05	1.5965e-05	1.556e-05	1.54e-05	1.462e-05	1.361e-05	1.538e-05	1.522e-05	1.5635e-05	1.529e-05	1.523e-05	1.558e-05	1.4915e-05	1.549e-05	1.374e-05	1.5645e-05	1.597e-05	1.513e-05	1.5835e-05	1.659e-05	1.5305e-05	1.419e-05	1.3765e-05	1.5155e-05
	0.26	1.5175e-05	1.4985e-05	1.519e-05	1.4465e-05	1.4575e-05	1.3965e-05	1.4875e-05	1.471e-05	1.468e-05	1.4945e-05	1.446e-05	1.4315e-05	1.471e-05	1.4675e-05	1.48e-05	1.587e-05	1.495e-05	1.5075e-05	1.408e-05	1.472e-05	1.4635e-05	1.471e-05	1.3175e-05	1.547e-05	1.5075e-05	1.536e-05	1.4975e-05	1.482e-05	1.406e-05	1.307e-05	1.481e-05	1.466e-05	1.5015e-05	1.47e-05	1.466e-05	1.503e-05	1.435e-05	1.4915e-05	1.3175e-05	1.5075e-05	1.538e-05	1.458e-05	1.523e-05	1.596e-05	1.4735e-05	1.36e-05	1.325e-05	1.457e-05
	0.25	1.4585e-05	1.4425e-05	1.4585e-05	1.389e-05	1.402e-05	1.3465e-05	1.4315e-05	1.412e-05	1.4085e-05	1.4355e-05	1.3885e-05	1.377e-05	1.416e-05	1.413e-05	1.4205e-05	1.524e-05	1.4305e-05	1.453e-05	1.3515e-05	1.4155e-05	1.4065e-05	1.4205e-05	1.268e-05	1.4915e-05	1.452e-05	1.479e-05	1.441e-05	1.4265e-05	1.3485e-05	1.256e-05	1.424e-05	1.411e-05	1.4425e-05	1.4155e-05	1.408e-05	1.445e-05	1.3805e-05	1.434e-05	1.2735e-05	1.451e-05	1.48e-05	1.4005e-05	1.466e-05	1.536e-05	1.415e-05	1.3105e-05	1.274e-05	1.4005e-05
	0.24	1.4005e-05	1.384e-05	1.3995e-05	1.3355e-05	1.3445e-05	1.2905e-05	1.3735e-05	1.3545e-05	1.352e-05	1.3765e-05	1.332e-05	1.321e-05	1.3605e-05	1.3595e-05	1.365e-05	1.4655e-05	1.376e-05	1.3955e-05	1.295e-05	1.3585e-05	1.3505e-05	1.3585e-05	1.2175e-05	1.43e-05	1.391e-05	1.419e-05	1.3825e-05	1.3645e-05	1.296e-05	1.205e-05	1.3695e-05	1.354e-05	1.3825e-05	1.366e-05	1.352e-05	1.386e-05	1.328e-05	1.3755e-05	1.219e-05	1.395e-05	1.42e-05	1.3445e-05	1.406e-05	1.4735e-05	1.357e-05	1.256e-05	1.222e-05	1.3455e-05
	0.23	1.3395e-05	1.323e-05	1.3465e-05	1.273e-05	1.289e-05	1.235e-05	1.315e-05	1.2955e-05	1.296e-05	1.321e-05	1.274e-05	1.2635e-05	1.2995e-05	1.2975e-05	1.3105e-05	1.4005e-05	1.318e-05	1.3355e-05	1.241e-05	1.301e-05	1.2945e-05	1.2985e-05	1.1655e-05	1.371e-05	1.3345e-05	1.3605e-05	1.325e-05	1.3085e-05	1.238e-05	1.1505e-05	1.3115e-05	1.296e-05	1.3255e-05	1.302e-05	1.296e-05	1.326e-05	1.2715e-05	1.328e-05	1.1605e-05	1.329e-05	1.3615e-05	1.2905e-05	1.348e-05	1.4135e-05	1.303e-05	1.2055e-05	1.169e-05	1.2875e-05
	0.22	1.2845e-05	1.2655e-05	1.28e-05	1.216e-05	1.2315e-05	1.1815e-05	1.256e-05	1.239e-05	1.24e-05	1.2605e-05	1.219e-05	1.208e-05	1.2425e-05	1.2415e-05	1.251e-05	1.344e-05	1.261e-05	1.278e-05	1.187e-05	1.245e-05	1.2365e-05	1.245e-05	1.1095e-05	1.313e-05	1.2775e-05	1.2995e-05	1.267e-05	1.2535e-05	1.1835e-05	1.1035e-05	1.2525e-05	1.24e-05	1.2675e-05	1.247e-05	1.239e-05	1.2675e-05	1.216e-05	1.263e-05	1.1105e-05	1.2725e-05	1.2995e-05	1.2325e-05	1.2885e-05	1.352e-05	1.247e-05	1.151e-05	1.1185e-05	1.2315e-05
	0.21	1.2245e-05	1.21e-05	1.2235e-05	1.159e-05	1.1785e-05	1.1275e-05	1.197e-05	1.182e-05	1.1855e-05	1.205e-05	1.162e-05	1.1515e-05	1.1875e-05	1.1845e-05	1.1945e-05	1.281e-05	1.202e-05	1.2155e-05	1.1295e-05	1.188e-05	1.1765e-05	1.1875e-05	1.056e-05	1.2505e-05	1.2175e-05	1.241e-05	1.207e-05	1.1945e-05	1.1315e-05	1.0535e-05	1.1955e-05	1.184e-05	1.209e-05	1.1875e-05	1.184e-05	1.209e-05	1.1605e-05	1.211e-05	1.0575e-05	1.212e-05	1.2425e-05	1.175e-05	1.2255e-05	1.2885e-05	1.1895e-05	1.1e-05	1.0675e-05	1.1755e-05
	0.2	1.165e-05	1.151e-05	1.1665e-05	1.107e-05	1.119e-05	1.072e-05	1.142e-05	1.1255e-05	1.1255e-05	1.146e-05	1.1065e-05	1.0985e-05	1.1295e-05	1.128e-05	1.1385e-05	1.221e-05	1.1445e-05	1.1585e-05	1.075e-05	1.1325e-05	1.1255e-05	1.1295e-05	1.0095e-05	1.191e-05	1.159e-05	1.1815e-05	1.1495e-05	1.139e-05	1.074e-05	9.978e-06	1.138e-05	1.128e-05	1.153e-05	1.1335e-05	1.124e-05	1.151e-05	1.1025e-05	1.151e-05	1.011e-05	1.157e-05	1.1845e-05	1.118e-05	1.17e-05	1.2305e-05	1.133e-05	1.0445e-05	1.0165e-05	1.119e-05
	0.19	1.1075e-05	1.0925e-05	1.106e-05	1.049e-05	1.0645e-05	1.0185e-05	1.0835e-05	1.0705e-05	1.0705e-05	1.088e-05	1.0505e-05	1.04e-05	1.0725e-05	1.0725e-05	1.079e-05	1.1605e-05	1.088e-05	1.1e-05	1.0175e-05	1.074e-05	1.0705e-05	1.075e-05	9.554e-06	1.1325e-05	1.102e-05	1.1225e-05	1.0925e-05	1.081e-05	1.0215e-05	9.4645e-06	1.0805e-05	1.072e-05	1.0985e-05	1.0755e-05	1.071e-05	1.092e-05	1.0485e-05	1.0945e-05	9.548e-06	1.096e-05	1.1205e-05	1.0625e-05	1.1125e-05	1.168e-05	1.077e-05	9.8965e-06	9.671e-06	1.0625e-05
	0.18	1.0485e-05	1.0365e-05	1.0485e-05	9.913e-06	1.0065e-05	9.648e-06	1.031e-05	1.0125e-05	1.0135e-05	1.0315e-05	9.9545e-06	9.874e-06	1.0155e-05	1.0155e-05	1.0225e-05	1.099e-05	1.0285e-05	1.042e-05	9.6515e-06	1.0165e-05	1.014e-05	1.016e-05	9.0415e-06	1.076e-05	1.046e-05	1.066e-05	1.035e-05	1.0275e-05	9.668e-06	8.954e-06	1.0195e-05	1.0145e-05	1.039e-05	1.0175e-05	1.0135e-05	1.0345e-05	9.9345e-06	1.03e-05	9.061e-06	1.0375e-05	1.068e-05	1.0085e-05	1.056e-05	1.1065e-05	1.0175e-05	9.3985e-06	9.1315e-06	1.006e-05
	0.17	9.9015e-06	9.7665e-06	9.8995e-06	9.4145e-06	9.5235e-06	9.085e-06	9.7005e-06	9.555e-06	9.5445e-06	9.726e-06	9.4025e-06	9.307e-06	9.5845e-06	9.558e-06	9.6645e-06	1.0385e-05	9.748e-06	9.8495e-06	9.111e-06	9.6085e-06	9.5735e-06	9.5965e-06	8.5255e-06	1.013e-05	9.8585e-06	1.0065e-05	9.768e-06	9.669e-06	9.1245e-06	8.447e-06	9.6445e-06	9.567e-06	9.7825e-06	9.627e-06	9.563e-06	9.7715e-06	9.383e-06	9.7365e-06	8.5255e-06	9.831e-06	1.0015e-05	9.4935e-06	9.9635e-06	1.0445e-05	9.62e-06	8.846e-06	8.6205e-06	9.4895e-06
	0.16	9.3305e-06	9.176e-06	9.3135e-06	8.8405e-06	8.9395e-06	8.545e-06	9.1245e-06	9.005e-06	8.9855e-06	9.15e-06	8.835e-06	8.7615e-06	9.017e-06	9.002e-06	9.0815e-06	9.7575e-06	9.156e-06	9.2655e-06	8.5665e-06	9.03e-06	8.9995e-06	9.04e-06	8.0205e-06	9.5475e-06	9.2635e-06	9.49e-06	9.1845e-06	9.0965e-06	8.5785e-06	7.937e-06	9.088e-06	9.0015e-06	9.1965e-06	9.058e-06	8.994e-06	9.196e-06	8.842e-06	9.1445e-06	8.0205e-06	9.239e-06	9.4735e-06	8.953e-06	9.372e-06	9.829e-06	9.0455e-06	8.33e-06	8.1045e-06	8.9355e-06
	0.15	8.731e-06	8.6095e-06	8.726e-06	8.2975e-06	8.3895e-06	8.0085e-06	8.549e-06	8.4265e-06	8.4205e-06	8.5735e-06	8.2855e-06	8.216e-06	8.437e-06	8.4375e-06	8.521e-06	9.153e-06	8.588e-06	8.6845e-06	8.0395e-06	8.457e-06	8.4415e-06	8.461e-06	7.5055e-06	8.948e-06	8.6955e-06	8.8685e-06	8.6075e-06	8.521e-06	8.036e-06	7.444e-06	8.507e-06	8.4395e-06	8.626e-06	8.4785e-06	8.426e-06	8.621e-06	8.277e-06	8.5615e-06	7.515e-06	8.67e-06	8.8855e-06	8.383e-06	8.7855e-06	9.2205e-06	8.471e-06	7.807e-06	7.6005e-06	8.388e-06
	0.14	8.152e-06	8.0185e-06	8.148e-06	7.7425e-06	7.832e-06	7.454e-06	7.984e-06	7.852e-06	7.8505e-06	7.997e-06	7.7255e-06	7.6595e-06	7.885e-06	7.8745e-06	7.9415e-06	8.544e-06	8.0075e-06	8.074e-06	7.478e-06	7.9205e-06	7.888e-06	7.8885e-06	7.004e-06	8.362e-06	8.1155e-06	8.288e-06	8.0365e-06	7.9545e-06	7.4985e-06	6.9425e-06	7.9415e-06	7.884e-06	8.0605e-06	7.9135e-06	7.8715e-06	8.0525e-06	7.729e-06	8.0005e-06	7e-06	8.098e-06	8.284e-06	7.8265e-06	8.2005e-06	8.5935e-06	7.912e-06	7.2865e-06	7.0885e-06	7.8175e-06
	0.13	7.611e-06	7.457e-06	7.559e-06	7.179e-06	7.259e-06	6.9225e-06	7.4115e-06	7.2915e-06	7.29e-06	7.433e-06	7.178e-06	7.117e-06	7.305e-06	7.3095e-06	7.381e-06	7.9515e-06	7.4545e-06	7.492e-06	6.9365e-06	7.338e-06	7.3075e-06	7.3285e-06	6.481e-06	7.7645e-06	7.528e-06	7.692e-06	7.473e-06	7.391e-06	6.96e-06	6.4525e-06	7.366e-06	7.309e-06	7.4755e-06	7.3495e-06	7.2995e-06	7.464e-06	7.167e-06	7.4315e-06	6.5065e-06	7.4965e-06	7.7e-06	7.269e-06	7.61e-06	7.9895e-06	7.3535e-06	6.7595e-06	6.573e-06	7.2655e-06
	0.12	6.98e-06	6.877e-06	6.9725e-06	6.623e-06	6.69e-06	6.402e-06	6.8375e-06	6.738e-06	6.7255e-06	6.8555e-06	6.629e-06	6.554e-06	6.738e-06	6.7465e-06	6.808e-06	7.336e-06	6.867e-06	6.9175e-06	6.4005e-06	6.783e-06	6.7545e-06	6.762e-06	5.9835e-06	7.1635e-06	6.953e-06	7.108e-06	6.8845e-06	6.809e-06	6.425e-06	5.9405e-06	6.7965e-06	6.7405e-06	6.896e-06	6.7785e-06	6.7355e-06	6.8905e-06	6.619e-06	6.8495e-06	6.0365e-06	6.9105e-06	7.103e-06	6.714e-06	7.023e-06	7.3805e-06	6.7815e-06	6.241e-06	6.068e-06	6.7055e-06
	0.11	6.412e-06	6.3165e-06	6.394e-06	6.0695e-06	6.1235e-06	5.857e-06	6.2755e-06	6.177e-06	6.162e-06	6.2795e-06	6.0595e-06	6.011e-06	6.182e-06	6.1835e-06	6.2515e-06	6.703e-06	6.3135e-06	6.348e-06	5.8725e-06	6.2e-06	6.1895e-06	6.1915e-06	5.4865e-06	6.561e-06	6.3685e-06	6.505e-06	6.3095e-06	6.262e-06	5.889e-06	5.439e-06	6.234e-06	6.1835e-06	6.3195e-06	6.2245e-06	6.1775e-06	6.328e-06	6.077e-06	6.2745e-06	5.5215e-06	6.344e-06	6.515e-06	6.1635e-06	6.4435e-06	6.756e-06	6.215e-06	5.716e-06	5.563e-06	6.1475e-06
	0.1	5.822e-06	5.73e-06	5.8015e-06	5.5265e-06	5.589e-06	5.3335e-06	5.683e-06	5.6065e-06	5.601e-06	5.6985e-06	5.5095e-06	5.4615e-06	5.619e-06	5.617e-06	5.674e-06	6.096e-06	5.7325e-06	5.769e-06	5.32e-06	5.638e-06	5.6325e-06	5.6265e-06	4.989e-06	5.9755e-06	5.792e-06	5.916e-06	5.7425e-06	5.678e-06	5.3465e-06	4.934e-06	5.6655e-06	5.614e-06	5.746e-06	5.67e-06	5.6435e-06	5.7455e-06	5.5545e-06	5.7085e-06	5.0195e-06	5.7705e-06	5.9025e-06	5.589e-06	5.8455e-06	6.15e-06	5.652e-06	5.1875e-06	5.0595e-06	5.579e-06
	0.09	5.255e-06	5.1495e-06	5.221e-06	4.9565e-06	5.0205e-06	4.775e-06	5.1225e-06	5.0375e-06	5.0315e-06	5.1345e-06	4.958e-06	4.903e-06	5.064e-06	5.0505e-06	5.105e-06	5.491e-06	5.159e-06	5.1915e-06	4.8e-06	5.07e-06	5.073e-06	5.0795e-06	4.4755e-06	5.383e-06	5.2095e-06	5.332e-06	5.163e-06	5.12e-06	4.7995e-06	4.4465e-06	5.1e-06	5.0615e-06	5.162e-06	5.095e-06	5.0575e-06	5.164e-06	4.97e-06	5.128e-06	4.507e-06	5.1785e-06	5.333e-06	5.038e-06	5.2785e-06	5.537e-06	5.0805e-06	4.679e-06	4.5415e-06	5.032e-06
	0.08	4.68e-06	4.585e-06	4.6545e-06	4.4135e-06	4.4555e-06	4.2475e-06	4.555e-06	4.488e-06	4.473e-06	4.561e-06	4.4205e-06	4.37e-06	4.485e-06	4.49e-06	4.5435e-06	4.892e-06	4.5885e-06	4.5975e-06	4.256e-06	4.5175e-06	4.504e-06	4.509e-06	3.9715e-06	4.7915e-06	4.638e-06	4.7375e-06	4.5965e-06	4.559e-06	4.281e-06	3.948e-06	4.516e-06	4.4915e-06	4.592e-06	4.514e-06	4.488e-06	4.5955e-06	4.434e-06	4.561e-06	3.984e-06	4.6175e-06	4.7345e-06	4.4775e-06	4.677e-06	4.9265e-06	4.5355e-06	4.149e-06	4.045e-06	4.465e-06
	0.07	4.07e-06	4.01e-06	4.0665e-06	3.8545e-06	3.8985e-06	3.742e-06	3.98e-06	3.9175e-06	3.914e-06	4.0055e-06	3.848e-06	3.82e-06	3.935e-06	3.9325e-06	3.979e-06	4.273e-06	4.0135e-06	4.0215e-06	3.7315e-06	3.954e-06	3.9425e-06	3.9445e-06	3.4825e-06	4.1855e-06	4.053e-06	4.1495e-06	4.016e-06	3.978e-06	3.732e-06	3.4495e-06	3.9595e-06	3.9235e-06	4.0355e-06	3.962e-06	3.932e-06	4.0215e-06	3.868e-06	3.994e-06	3.5015e-06	4.033e-06	4.1545e-06	3.9215e-06	4.096e-06	4.313e-06	3.961e-06	3.632e-06	3.531e-06	3.902e-06
	0.06	3.5e-06	3.4355e-06	3.4865e-06	3.3195e-06	3.351e-06	3.1965e-06	3.4185e-06	3.3645e-06	3.3615e-06	3.423e-06	3.3055e-06	3.264e-06	3.366e-06	3.394e-06	3.413e-06	3.66e-06	3.452e-06	3.4605e-06	3.191e-06	3.39e-06	3.3805e-06	3.3755e-06	2.9705e-06	3.5895e-06	3.4745e-06	3.552e-06	3.451e-06	3.4055e-06	3.21e-06	2.964e-06	3.3965e-06	3.3645e-06	3.4555e-06	3.399e-06	3.368e-06	3.4395e-06	3.325e-06	3.416e-06	2.9895e-06	3.4835e-06	3.5645e-06	3.353e-06	3.5175e-06	3.6955e-06	3.386e-06	3.115e-06	3.034e-06	3.356e-06
	0.05	2.908e-06	2.8615e-06	2.908e-06	2.761e-06	2.794e-06	2.6635e-06	2.854e-06	2.796e-06	2.801e-06	2.8485e-06	2.7635e-06	2.728e-06	2.8095e-06	2.8215e-06	2.839e-06	3.0535e-06	2.8685e-06	2.8725e-06	2.651e-06	2.8085e-06	2.8185e-06	2.814e-06	2.482e-06	2.996e-06	2.9e-06	2.955e-06	2.8635e-06	2.8475e-06	2.6805e-06	2.4645e-06	2.8355e-06	2.8115e-06	2.881e-06	2.8345e-06	2.801e-06	2.879e-06	2.7645e-06	2.858e-06	2.5025e-06	2.893e-06	2.9735e-06	2.8075e-06	2.9455e-06	3.0795e-06	2.8225e-06	2.5965e-06	2.5255e-06	2.7955e-06
	0.04	2.3345e-06	2.296e-06	2.3325e-06	2.1995e-06	2.2355e-06	2.1335e-06	2.2775e-06	2.2355e-06	2.2425e-06	2.2925e-06	2.2115e-06	2.189e-06	2.2515e-06	2.2495e-06	2.27e-06	2.4525e-06	2.302e-06	2.303e-06	2.132e-06	2.2555e-06	2.2625e-06	2.265e-06	1.9845e-06	2.384e-06	2.324e-06	2.376e-06	2.3015e-06	2.2735e-06	2.134e-06	1.971e-06	2.2775e-06	2.248e-06	2.298e-06	2.2645e-06	2.2565e-06	2.3055e-06	2.208e-06	2.2885e-06	1.984e-06	2.3215e-06	2.378e-06	2.249e-06	2.3475e-06	2.4595e-06	2.2535e-06	2.0725e-06	2.017e-06	2.235e-06
	0.03	1.745e-06	1.7235e-06	1.746e-06	1.663e-06	1.663e-06	1.6e-06	1.7135e-06	1.684e-06	1.678e-06	1.717e-06	1.6575e-06	1.64e-06	1.686e-06	1.679e-06	1.707e-06	1.8375e-06	1.7265e-06	1.7285e-06	1.5955e-06	1.6915e-06	1.6825e-06	1.7015e-06	1.4935e-06	1.8075e-06	1.7365e-06	1.776e-06	1.726e-06	1.7035e-06	1.602e-06	1.4745e-06	1.702e-06	1.693e-06	1.7265e-06	1.7025e-06	1.6835e-06	1.7175e-06	1.6645e-06	1.7195e-06	1.4925e-06	1.733e-06	1.7875e-06	1.688e-06	1.759e-06	1.843e-06	1.7025e-06	1.5625e-06	1.509e-06	1.688e-06
	0.02	1.1685e-06	1.1535e-06	1.17e-06	1.1145e-06	1.121e-06	1.0785e-06	1.151e-06	1.1295e-06	1.1385e-06	1.1605e-06	1.103e-06	1.089e-06	1.1145e-06	1.1345e-06	1.135e-06	1.2265e-06	1.1595e-06	1.154e-06	1.0845e-06	1.1265e-06	1.1245e-06	1.1175e-06	9.895e-07	1.204e-06	1.165e-06	1.2025e-06	1.151e-06	1.1505e-06	1.0695e-06	9.884e-07	1.137e-06	1.1235e-06	1.1645e-06	1.1485e-06	1.125e-06	1.154e-06	1.108e-06	1.152e-06	9.9495e-07	1.159e-06	1.1815e-06	1.1265e-06	1.18e-06	1.2345e-06	1.1485e-06	1.031e-06	1.0115e-06	1.1175e-06
	0.01	5.856e-07	5.7365e-07	5.843e-07	5.5055e-07	5.5985e-07	5.319e-07	5.696e-07	5.6265e-07	5.6085e-07	5.721e-07	5.5435e-07	5.466e-07	5.652e-07	5.63e-07	5.681e-07	6.168e-07	5.7465e-07	5.7415e-07	5.3235e-07	5.688e-07	5.652e-07	5.6645e-07	4.954e-07	6.0105e-07	5.8115e-07	5.956e-07	5.7745e-07	5.6935e-07	5.3255e-07	5.0105e-07	5.671e-07	5.6595e-07	5.7655e-07	5.6845e-07	5.663e-07	5.7665e-07	5.535e-07	5.805e-07	5.0395e-07	5.7905e-07	5.9425e-07	5.614e-07	5.874e-07	6.1765e-07	5.679e-07	5.237e-07	5.046e-07	5.626e-07
	0	1.612e-09	1.367e-09	1.11e-09	1.097e-09	1.5135e-09	1.158e-09	1.26e-09	1.037e-09	1.0965e-09	1.1115e-09	1.227e-09	1.1502e-09	1.4465e-09	1.2495e-09	1.184e-09	1.3045e-09	9.055e-10	1.0265e-09	9.59e-10	1.3995e-09	1.372e-09	1.3785e-09	9.15e-10	1.1295e-09	1.1855e-09	1.2745e-09	1.1575e-09	1.271e-09	1.1015e-09	1.3745e-09	1.4865e-09	1.604e-09	1.3595e-09	1.4805e-09	1.7915e-09	1.0705e-09	1.0195e-09	1.592e-09	1.1295e-09	1.1745e-09	1.2525e-09	1.309e-09	1.1435e-09	1.069e-09	1.346e-09	1.6175e-09	1.3575e-09	1.399e-09
	0	1.006e-08	6.79e-09	1e-08	4.125e-09	4.61e-09	1.6365e-09	6.06e-09	8.345e-09	6.905e-09	1.9e-09	9.19e-09	1.3995e-09	4.38e-09	6.51e-09	1.664e-09	9.98e-09	1.7465e-09	1.0995e-08	1.604e-09	1.7165e-09	1.7305e-09	8.7e-09	6.43e-09	8.575e-09	9e-09	5.115e-09	9.485e-09	9.39e-09	1.7265e-09	1.6845e-09	1.491e-09	6.01e-09	6.71e-09	9.465e-09	5.835e-09	1.394e-09	1.769e-09	1.587e-09	1.4125e-09	9.12e-09	4.295e-09	1.8795e-09	5.54e-09	1.061e-08	6.485e-09	1.5025e-09	1.6675e-09	1.686e-09
	-0.01	6.981e-07	6.8195e-07	7.004e-07	6.5005e-07	6.553e-07	6.224e-07	6.767e-07	6.6625e-07	6.628e-07	6.768e-07	6.5295e-07	6.43e-07	6.641e-07	6.639e-07	6.738e-07	7.399e-07	6.832e-07	6.8885e-07	6.211e-07	6.7195e-07	6.691e-07	6.7075e-07	5.741e-07	7.2335e-07	6.976e-07	7.0885e-07	6.846e-07	6.765e-07	6.271e-07	5.7105e-07	6.708e-07	6.642e-07	6.8525e-07	6.7555e-07	6.6845e-07	6.911e-07	6.5325e-07	6.8215e-07	5.815e-07	6.9405e-07	7.083e-07	6.6395e-07	6.9795e-07	7.447e-07	6.7435e-07	6.07e-07	5.849e-07	6.6405e-07
	-0.02	1.3975e-06	1.367e-06	1.4015e-06	1.2975e-06	1.325e-06	1.255e-06	1.3575e-06	1.3365e-06	1.331e-06	1.3615e-06	1.3115e-06	1.29e-06	1.34e-06	1.337e-06	1.3515e-06	1.483e-06	1.3735e-06	1.3825e-06	1.249e-06	1.34e-06	1.3405e-06	1.349e-06	1.15015e-06	1.448e-06	1.3995e-06	1.429e-06	1.373e-06	1.3585e-06	1.26e-06	1.1434e-06	1.3465e-06	1.334e-06	1.375e-06	1.358e-06	1.34e-06	1.38e-06	1.315e-06	1.362e-06	1.1501e-06	1.392e-06	1.422e-06	1.3365e-06	1.411e-06	1.4955e-06	1.349e-06	1.2125e-06	1.1675e-06	1.329e-06
	-0.03	2.093e-06	2.04e-06	2.098e-06	1.933e-06	1.973e-06	1.872e-06	2.028e-06	1.991e-06	1.988e-06	2.0365e-06	1.9535e-06	1.924e-06	1.992e-06	1.9995e-06	2.0225e-06	2.2125e-06	2.055e-06	2.0685e-06	1.869e-06	2.006e-06	2.005e-06	2.0125e-06	1.7185e-06	2.163e-06	2.0875e-06	2.1315e-06	2.0485e-06	2.0265e-06	1.877e-06	1.7155e-06	2.014e-06	1.989e-06	2.059e-06	2.024e-06	2.008e-06	2.0645e-06	1.956e-06	2.031e-06	1.7355e-06	2.075e-06	2.1325e-06	1.996e-06	2.099e-06	2.231e-06	2.013e-06	1.817e-06	1.74e-06	1.983e-06
	-0.04	2.7855e-06	2.7295e-06	2.8015e-06	2.5845e-06	2.6355e-06	2.5065e-06	2.712e-06	2.6675e-06	2.6585e-06	2.7175e-06	2.6165e-06	2.5745e-06	2.661e-06	2.668e-06	2.7065e-06	2.964e-06	2.7425e-06	2.758e-06	2.4915e-06	2.6735e-06	2.683e-06	2.6875e-06	2.304e-06	2.8825e-06	2.7895e-06	2.845e-06	2.742e-06	2.7075e-06	2.5065e-06	2.287e-06	2.69e-06	2.663e-06	2.7525e-06	2.7025e-06	2.683e-06	2.763e-06	2.6345e-06	2.7165e-06	2.3185e-06	2.774e-06	2.8535e-06	2.6645e-06	2.804e-06	2.979e-06	2.697e-06	2.421e-06	2.3245e-06	2.648e-06
	-0.05	3.478e-06	3.4095e-06	3.489e-06	3.2255e-06	3.2905e-06	3.1285e-06	3.3805e-06	3.311e-06	3.3105e-06	3.395e-06	3.2575e-06	3.2175e-06	3.319e-06	3.3305e-06	3.371e-06	3.6825e-06	3.4225e-06	3.4335e-06	3.1125e-06	3.3365e-06	3.3435e-06	3.345e-06	2.871e-06	3.5965e-06	3.469e-06	3.5585e-06	3.411e-06	3.374e-06	3.127e-06	2.847e-06	3.355e-06	3.3215e-06	3.4315e-06	3.363e-06	3.3505e-06	3.4415e-06	3.272e-06	3.3935e-06	2.891e-06	3.4515e-06	3.525e-06	3.328e-06	3.5065e-06	3.709e-06	3.363e-06	3.032e-06	2.9045e-06	3.3015e-06
	-0.06	4.17e-06	4.08e-06	4.1835e-06	3.8695e-06	3.944e-06	3.7485e-06	4.052e-06	3.98e-06	3.969e-06	4.0725e-06	3.902e-06	3.848e-06	3.9865e-06	3.989e-06	4.04e-06	4.415e-06	4.102e-06	4.112e-06	3.725e-06	3.9985e-06	4.007e-06	4.011e-06	3.4375e-06	4.3115e-06	4.1615e-06	4.257e-06	4.0865e-06	4.046e-06	3.7465e-06	3.4175e-06	4.0245e-06	3.9745e-06	4.1065e-06	4.04e-06	4.0045e-06	4.1155e-06	3.91e-06	4.0625e-06	3.464e-06	4.1395e-06	4.2285e-06	3.9865e-06	4.19e-06	4.4475e-06	4.0245e-06	3.634e-06	3.481e-06	3.9555e-06
	-0.07	4.8755e-06	4.7785e-06	4.8895e-06	4.521e-06	4.612e-06	4.366e-06	4.732e-06	4.648e-06	4.633e-06	4.75e-06	4.559e-06	4.4985e-06	4.662e-06	4.664e-06	4.7195e-06	5.1615e-06	4.7925e-06	4.8245e-06	4.3525e-06	4.676e-06	4.684e-06	4.6925e-06	4.0155e-06	5.036e-06	4.8625e-06	4.9845e-06	4.779e-06	4.7165e-06	4.3825e-06	3.997e-06	4.699e-06	4.6455e-06	4.803e-06	4.7215e-06	4.683e-06	4.818e-06	4.5785e-06	4.747e-06	4.0515e-06	4.852e-06	4.9815e-06	4.6615e-06	4.8995e-06	5.1975e-06	4.708e-06	4.242e-06	4.0645e-06	4.6305e-06
	-0.08	5.5585e-06	5.459e-06	5.583e-06	5.1555e-06	5.2645e-06	5.002e-06	5.402e-06	5.3155e-06	5.2935e-06	5.424e-06	5.2105e-06	5.132e-06	5.313e-06	5.3225e-06	5.3865e-06	5.8915e-06	5.4665e-06	5.494e-06	4.9725e-06	5.334e-06	5.347e-06	5.355e-06	4.5975e-06	5.754e-06	5.5535e-06	5.685e-06	5.4575e-06	5.4015e-06	5.0055e-06	4.5625e-06	5.3675e-06	5.302e-06	5.4805e-06	5.3965e-06	5.3445e-06	5.4755e-06	5.225e-06	5.416e-06	4.6495e-06	5.5465e-06	5.683e-06	5.3145e-06	5.5895e-06	5.9375e-06	5.3775e-06	4.845e-06	4.6355e-06	5.274e-06
	-0.09	6.26e-06	6.137e-06	6.2755e-06	5.798e-06	5.9235e-06	5.6185e-06	6.082e-06	5.971e-06	5.9535e-06	6.1035e-06	5.858e-06	5.783e-06	5.9675e-06	5.9855e-06	6.059e-06	6.637e-06	6.166e-06	6.1735e-06	5.5945e-06	5.994e-06	6.013e-06	6.0205e-06	5.152e-06	6.4605e-06	6.2415e-06	6.3895e-06	6.129e-06	6.0805e-06	5.625e-06	5.1295e-06	6.045e-06	5.963e-06	6.1735e-06	6.063e-06	5.961e-06	6.151e-06	5.8745e-06	6.0975e-06	5.2095e-06	6.2165e-06	6.385e-06	5.982e-06	6.2875e-06	6.671e-06	6.0495e-06	5.449e-06	5.2145e-06	5.944e-06
	-0.1	6.954e-06	6.831e-06	6.976e-06	6.4525e-06	6.5855e-06	6.264e-06	6.767e-06	6.6425e-06	6.626e-06	6.79e-06	6.5205e-06	6.4345e-06	6.644e-06	6.6695e-06	6.746e-06	7.365e-06	6.8545e-06	6.8695e-06	6.2325e-06	6.671e-06	6.689e-06	6.701e-06	5.755e-06	7.193e-06	6.9465e-06	7.112e-06	6.826e-06	6.754e-06	6.2615e-06	5.7135e-06	6.7245e-06	6.6405e-06	6.8585e-06	6.7555e-06	6.636e-06	6.851e-06	6.541e-06	6.7865e-06	5.8e-06	6.9305e-06	7.1065e-06	6.653e-06	6.993e-06	7.417e-06	6.7265e-06	6.0705e-06	5.806e-06	6.6145e-06
	-0.11	7.6885e-06	7.5095e-06	7.671e-06	7.1e-06	7.2485e-06	6.888e-06	7.436e-06	7.305e-06	7.284e-06	7.474e-06	7.1765e-06	7.0675e-06	7.314e-06	7.3325e-06	7.411e-06	8.0965e-06	7.5395e-06	7.5565e-06	6.8485e-06	7.3345e-06	7.358e-06	7.3705e-06	6.3305e-06	7.9095e-06	7.636e-06	7.8255e-06	7.5025e-06	7.4315e-06	6.886e-06	6.299e-06	7.3855e-06	7.301e-06	7.5435e-06	7.4185e-06	7.2955e-06	7.53e-06	7.197e-06	7.457e-06	6.3865e-06	7.627e-06	7.819e-06	7.3225e-06	7.692e-06	8.1545e-06	7.4025e-06	6.6775e-06	6.4335e-06	7.2745e-06
	-0.12	8.39e-06	8.212e-06	8.3755e-06	7.7575e-06	7.9285e-06	7.5345e-06	8.1205e-06	7.986e-06	7.9665e-06	8.162e-06	7.843e-06	7.7155e-06	7.9905e-06	8.008e-06	8.0995e-06	8.865e-06	8.2365e-06	8.2585e-06	7.486e-06	8.018e-06	8.0305e-06	8.054e-06	6.916e-06	8.638e-06	8.349e-06	8.5475e-06	8.197e-06	8.105e-06	7.5325e-06	6.88e-06	8.082e-06	7.969e-06	8.246e-06	8.096e-06	7.9705e-06	8.2275e-06	7.856e-06	8.1455e-06	6.981e-06	8.3255e-06	8.5075e-06	7.996e-06	8.4015e-06	8.91e-06	8.085e-06	7.3015e-06	7.023e-06	7.952e-06
	-0.13	9.0545e-06	8.902e-06	9.076e-06	8.404e-06	8.593e-06	8.163e-06	8.8e-06	8.6595e-06	8.622e-06	8.841e-06	8.4945e-06	8.382e-06	8.6595e-06	8.6885e-06	8.772e-06	9.5815e-06	8.915e-06	8.9455e-06	8.1115e-06	8.6705e-06	8.7035e-06	8.7295e-06	7.4975e-06	9.3505e-06	9.039e-06	9.26e-06	8.879e-06	8.786e-06	8.148e-06	7.4535e-06	8.748e-06	8.64e-06	8.933e-06	8.7815e-06	8.637e-06	8.912e-06	8.5085e-06	8.8305e-06	7.571e-06	9.0105e-06	9.226e-06	8.664e-06	9.093e-06	9.646e-06	8.7645e-06	7.901e-06	7.601e-06	8.612e-06
	-0.14	9.773e-06	9.6e-06	9.764e-06	9.1035e-06	9.249e-06	8.799e-06	9.476e-06	9.3155e-06	9.2945e-06	9.5275e-06	9.149e-06	9.0235e-06	9.33e-06	9.357e-06	9.4455e-06	1.03115e-05	9.606e-06	9.6315e-06	8.736e-06	9.3385e-06	9.374e-06	9.3985e-06	8.081e-06	1.0069e-05	9.7325e-06	9.972e-06	9.561e-06	9.4715e-06	8.782e-06	8.036e-06	9.421e-06	9.308e-06	9.6255e-06	9.453e-06	9.3045e-06	9.6635e-06	9.1615e-06	9.506e-06	8.159e-06	9.7115e-06	9.9515e-06	9.3315e-06	9.7955e-06	1.03805e-05	9.4335e-06	8.51e-06	8.189e-06	9.2745e-06
	-0.15	1.04645e-05	1.0298e-05	1.048e-05	9.82e-06	9.9355e-06	9.4405e-06	1.0168e-05	9.995e-06	9.9645e-06	1.023e-05	9.82e-06	9.681e-06	1.00035e-05	1.00305e-05	1.01375e-05	1.10575e-05	1.03115e-05	1.0337e-05	9.379e-06	1.00205e-05	1.00595e-05	1.00775e-05	8.6585e-06	1.07965e-05	1.04425e-05	1.06965e-05	1.02545e-05	1.01585e-05	9.439e-06	8.6325e-06	1.0114e-05	9.985e-06	1.033e-05	1.02255e-05	9.982e-06	1.03625e-05	9.821e-06	1.0261e-05	8.7615e-06	1.0407e-05	1.06545e-05	1.00125e-05	1.051e-05	1.11385e-05	1.01235e-05	9.1385e-06	8.7935e-06	9.9465e-06
	-0.16	1.11485e-05	1.09935e-05	1.1178e-05	1.0463e-05	1.0602e-05	1.00705e-05	1.08505e-05	1.06735e-05	1.06365e-05	1.0914e-05	1.0475e-05	1.03345e-05	1.0672e-05	1.07135e-05	1.0815e-05	1.1785e-05	1.09955e-05	1.1044e-05	1.00005e-05	1.06895e-05	1.073e-05	1.0758e-05	9.262e-06	1.1501e-05	1.11395e-05	1.1414e-05	1.0943e-05	1.08535e-05	1.00665e-05	9.228e-06	1.079e-05	1.06495e-05	1.10145e-05	1.09065e-05	1.065e-05	1.10415e-05	1.04895e-05	1.09325e-05	9.3605e-06	1.11065e-05	1.138e-05	1.06665e-05	1.1213e-05	1.1885e-05	1.08015e-05	9.7435e-06	9.3845e-06	1.0624e-05
	-0.17	1.184e-05	1.1705e-05	1.1895e-05	1.10315e-05	1.1276e-05	1.06785e-05	1.154e-05	1.13545e-05	1.1313e-05	1.162e-05	1.115e-05	1.09955e-05	1.13715e-05	1.1419e-05	1.1501e-05	1.255e-05	1.169e-05	1.173e-05	1.065e-05	1.1378e-05	1.14155e-05	1.1448e-05	9.852e-06	1.2245e-05	1.185e-05	1.215e-05	1.1635e-05	1.153e-05	1.07155e-05	9.8225e-06	1.1496e-05	1.1332e-05	1.173e-05	1.1525e-05	1.1339e-05	1.1695e-05	1.11435e-05	1.158e-05	1.0026e-05	1.185e-05	1.2115e-05	1.13575e-05	1.193e-05	1.2635e-05	1.14995e-05	1.03695e-05	9.9825e-06	1.13035e-05
	-0.18	1.254e-05	1.2405e-05	1.259e-05	1.168e-05	1.195e-05	1.12615e-05	1.2215e-05	1.2035e-05	1.199e-05	1.231e-05	1.181e-05	1.166e-05	1.202e-05	1.206e-05	1.218e-05	1.3285e-05	1.2395e-05	1.2425e-05	1.1276e-05	1.207e-05	1.209e-05	1.214e-05	1.04515e-05	1.2965e-05	1.254e-05	1.285e-05	1.2335e-05	1.222e-05	1.1354e-05	1.0407e-05	1.2175e-05	1.2025e-05	1.2435e-05	1.222e-05	1.202e-05	1.2385e-05	1.182e-05	1.2265e-05	1.0618e-05	1.2525e-05	1.2795e-05	1.203e-05	1.2635e-05	1.338e-05	1.218e-05	1.09985e-05	1.0575e-05	1.195e-05
	-0.19	1.324e-05	1.311e-05	1.329e-05	1.246e-05	1.262e-05	1.1925e-05	1.29e-05	1.27e-05	1.266e-05	1.3005e-05	1.248e-05	1.2315e-05	1.27e-05	1.2735e-05	1.287e-05	1.4015e-05	1.31e-05	1.3145e-05	1.191e-05	1.2745e-05	1.276e-05	1.2805e-05	1.1056e-05	1.368e-05	1.3175e-05	1.3565e-05	1.3015e-05	1.29e-05	1.2e-05	1.0997e-05	1.2855e-05	1.271e-05	1.313e-05	1.289e-05	1.269e-05	1.3095e-05	1.248e-05	1.295e-05	1.11895e-05	1.3255e-05	1.355e-05	1.269e-05	1.3335e-05	1.4125e-05	1.286e-05	1.1695e-05	1.11885e-05	1.2635e-05
	-0.2	1.396e-05	1.383e-05	1.401e-05	1.3135e-05	1.331e-05	1.2635e-05	1.359e-05	1.3395e-05	1.335e-05	1.371e-05	1.316e-05	1.298e-05	1.339e-05	1.344e-05	1.358e-05	1.476e-05	1.3815e-05	1.383e-05	1.2555e-05	1.3435e-05	1.3465e-05	1.3505e-05	1.1635e-05	1.4415e-05	1.3895e-05	1.43e-05	1.3725e-05	1.3625e-05	1.265e-05	1.1625e-05	1.356e-05	1.3395e-05	1.384e-05	1.3585e-05	1.3455e-05	1.3805e-05	1.315e-05	1.3655e-05	1.1805e-05	1.3945e-05	1.428e-05	1.3385e-05	1.405e-05	1.488e-05	1.3565e-05	1.2335e-05	1.1795e-05	1.333e-05
	-0.21	1.4685e-05	1.453e-05	1.472e-05	1.368e-05	1.398e-05	1.3265e-05	1.43e-05	1.4075e-05	1.4015e-05	1.4405e-05	1.382e-05	1.3635e-05	1.408e-05	1.408e-05	1.4245e-05	1.55e-05	1.4495e-05	1.453e-05	1.3165e-05	1.408e-05	1.414e-05	1.419e-05	1.2245e-05	1.513e-05	1.459e-05	1.502e-05	1.4415e-05	1.43e-05	1.3305e-05	1.223e-05	1.4245e-05	1.407e-05	1.4535e-05	1.4275e-05	1.414e-05	1.4505e-05	1.3815e-05	1.4475e-05	1.248e-05	1.465e-05	1.498e-05	1.406e-05	1.477e-05	1.5625e-05	1.424e-05	1.2955e-05	1.239e-05	1.4005e-05
	-0.22	1.536e-05	1.525e-05	1.543e-05	1.4335e-05	1.465e-05	1.3935e-05	1.4985e-05	1.4765e-05	1.47e-05	1.5095e-05	1.4495e-05	1.43e-05	1.476e-05	1.478e-05	1.494e-05	1.6245e-05	1.5175e-05	1.522e-05	1.3815e-05	1.477e-05	1.4825e-05	1.487e-05	1.286e-05	1.585e-05	1.5305e-05	1.574e-05	1.511e-05	1.498e-05	1.3945e-05	1.2815e-05	1.491e-05	1.475e-05	1.5245e-05	1.4955e-05	1.4725e-05	1.5215e-05	1.447e-05	1.503e-05	1.304e-05	1.536e-05	1.571e-05	1.474e-05	1.5465e-05	1.637e-05	1.493e-05	1.3585e-05	1.2975e-05	1.468e-05
	-0.23	1.609e-05	1.596e-05	1.6145e-05	1.502e-05	1.5345e-05	1.46e-05	1.5685e-05	1.5465e-05	1.539e-05	1.5805e-05	1.5185e-05	1.4975e-05	1.546e-05	1.5465e-05	1.5635e-05	1.7e-05	1.589e-05	1.5965e-05	1.4485e-05	1.5475e-05	1.5515e-05	1.558e-05	1.35e-05	1.6595e-05	1.6005e-05	1.647e-05	1.582e-05	1.569e-05	1.461e-05	1.343e-05	1.5625e-05	1.543e-05	1.596e-05	1.5675e-05	1.552e-05	1.592e-05	1.5165e-05	1.587e-05	1.3685e-05	1.612e-05	1.642e-05	1.543e-05	1.619e-05	1.7125e-05	1.5645e-05	1.4245e-05	1.3605e-05	1.5375e-05
	-0.24	1.684e-05	1.6675e-05	1.6855e-05	1.581e-05	1.602e-05	1.527e-05	1.6375e-05	1.6145e-05	1.6075e-05	1.6505e-05	1.5855e-05	1.5645e-05	1.613e-05	1.616e-05	1.634e-05	1.7745e-05	1.66e-05	1.6675e-05	1.5125e-05	1.6155e-05	1.62e-05	1.626e-05	1.4085e-05	1.731e-05	1.6735e-05	1.719e-05	1.65e-05	1.6375e-05	1.527e-05	1.4035e-05	1.6315e-05	1.613e-05	1.667e-05	1.6375e-05	1.619e-05	1.662e-05	1.5875e-05	1.6455e-05	1.428e-05	1.6795e-05	1.7115e-05	1.6095e-05	1.6905e-05	1.7875e-05	1.6335e-05	1.4745e-05	1.421e-05	1.605e-05
	-0.25	1.756e-05	1.7395e-05	1.756e-05	1.635e-05	1.67e-05	1.592e-05	1.7075e-05	1.684e-05	1.6755e-05	1.722e-05	1.6545e-05	1.633e-05	1.685e-05	1.6945e-05	1.7035e-05	1.85e-05	1.7325e-05	1.7385e-05	1.5785e-05	1.684e-05	1.69e-05	1.6955e-05	1.4725e-05	1.805e-05	1.743e-05	1.7925e-05	1.7215e-05	1.7095e-05	1.5925e-05	1.4655e-05	1.702e-05	1.683e-05	1.74e-05	1.7085e-05	1.678e-05	1.7345e-05	1.65e-05	1.725e-05	1.492e-05	1.7515e-05	1.7885e-05	1.679e-05	1.764e-05	1.863e-05	1.7025e-05	1.542e-05	1.4845e-05	1.674e-05
	-0.26	1.8245e-05	1.811e-05	1.821e-05	1.7095e-05	1.7385e-05	1.659e-05	1.7765e-05	1.7535e-05	1.745e-05	1.7925e-05	1.7225e-05	1.6995e-05	1.7535e-05	1.7635e-05	1.773e-05	1.9235e-05	1.8025e-05	1.8005e-05	1.6425e-05	1.7495e-05	1.7585e-05	1.766e-05	1.534e-05	1.877e-05	1.8135e-05	1.865e-05	1.7925e-05	1.7785e-05	1.6595e-05	1.525e-05	1.771e-05	1.7505e-05	1.81e-05	1.7745e-05	1.7475e-05	1.803e-05	1.716e-05	1.8015e-05	1.555e-05	1.825e-05	1.863e-05	1.7465e-05	1.835e-05	1.938e-05	1.7755e-05	1.602e-05	1.543e-05	1.743e-05
	-0.27	1.9005e-05	1.8835e-05	1.8925e-05	1.7835e-05	1.807e-05	1.7265e-05	1.8405e-05	1.823e-05	1.813e-05	1.864e-05	1.7905e-05	1.7675e-05	1.8225e-05	1.83e-05	1.8365e-05	1.9945e-05	1.872e-05	1.879e-05	1.7135e-05	1.821e-05	1.8265e-05	1.835e-05	1.5945e-05	1.9495e-05	1.886e-05	1.9375e-05	1.862e-05	1.8475e-05	1.7265e-05	1.5875e-05	1.841e-05	1.8185e-05	1.881e-05	1.847e-05	1.817e-05	1.8745e-05	1.7835e-05	1.86e-05	1.6175e-05	1.895e-05	1.934e-05	1.814e-05	1.9065e-05	2.013e-05	1.843e-05	1.675e-05	1.605e-05	1.811e-05
	-0.28	1.9675e-05	1.9555e-05	1.965e-05	1.86e-05	1.874e-05	1.793e-05	1.912e-05	1.894e-05	1.8835e-05	1.936e-05	1.8595e-05	1.835e-05	1.893e-05	1.904e-05	1.9085e-05	2.0745e-05	1.945e-05	1.951e-05	1.773e-05	1.8905e-05	1.897e-05	1.9055e-05	1.658e-05	2.023e-05	1.957e-05	2.0115e-05	1.934e-05	1.9185e-05	1.794e-05	1.65e-05	1.9105e-05	1.889e-05	1.954e-05	1.921e-05	1.8835e-05	1.945e-05	1.8525e-05	1.938e-05	1.6835e-05	1.9675e-05	2.0095e-05	1.884e-05	1.98e-05	2.0905e-05	1.9175e-05	1.7325e-05	1.657e-05	1.882e-05
	-0.29	2.04e-05	2.0275e-05	2.035e-05	1.9275e-05	1.9445e-05	1.856e-05	1.9885e-05	1.963e-05	1.9515e-05	2.007e-05	1.9285e-05	1.9045e-05	1.962e-05	1.9705e-05	1.9785e-05	2.147e-05	2.016e-05	2.0245e-05	1.8415e-05	1.9555e-05	1.966e-05	1.9745e-05	1.723e-05	2.095e-05	2.036e-05	2.0865e-05	2.0045e-05	1.988e-05	1.859e-05	1.711e-05	1.981e-05	1.959e-05	2.0255e-05	1.9865e-05	1.955e-05	2.019e-05	1.9195e-05	2.0125e-05	1.7505e-05	2.0435e-05	2.0795e-05	1.9525e-05	2.0505e-05	2.1645e-05	1.985e-05	1.81e-05	1.729e-05	1.9495e-05
	-0.3	2.119e-05	2.1025e-05	2.1095e-05	1.974e-05	2.015e-05	1.927e-05	2.059e-05	2.034e-05	2.023e-05	2.079e-05	1.998e-05	1.9745e-05	2.033e-05	2.047e-05	2.0475e-05	2.2255e-05	2.0875e-05	2.097e-05	1.9075e-05	2.028e-05	2.0355e-05	2.046e-05	1.7855e-05	2.1695e-05	2.102e-05	2.157e-05	2.0755e-05	2.059e-05	1.9275e-05	1.7745e-05	2.053e-05	2.0275e-05	2.0985e-05	2.059e-05	2.0255e-05	2.103e-05	1.9895e-05	2.0775e-05	1.812e-05	2.1145e-05	2.154e-05	2.023e-05	2.1235e-05	2.2405e-05	2.0595e-05	1.8765e-05	1.7915e-05	2.022e-05
	-0.31	2.19e-05	2.1735e-05	2.18e-05	2.042e-05	2.0845e-05	1.995e-05	2.129e-05	2.103e-05	2.0915e-05	2.1505e-05	2.065e-05	2.044e-05	2.101e-05	2.118e-05	2.119e-05	2.296e-05	2.1595e-05	2.169e-05	1.973e-05	2.095e-05	2.1065e-05	2.1165e-05	1.848e-05	2.2415e-05	2.1865e-05	2.23e-05	2.1465e-05	2.13e-05	1.995e-05	1.8375e-05	2.123e-05	2.0965e-05	2.169e-05	2.1265e-05	2.0905e-05	2.162e-05	2.057e-05	2.157e-05	1.8755e-05	2.185e-05	2.228e-05	2.0915e-05	2.196e-05	2.315e-05	2.1255e-05	1.938e-05	1.827e-05	2.095e-05
	-0.32	2.263e-05	2.2465e-05	2.26e-05	2.1215e-05	2.153e-05	2.065e-05	2.2e-05	2.1735e-05	2.161e-05	2.2225e-05	2.135e-05	2.1125e-05	2.172e-05	2.1855e-05	2.1955e-05	2.3695e-05	2.2305e-05	2.24e-05	2.04e-05	2.168e-05	2.174e-05	2.1865e-05	1.9085e-05	2.314e-05	2.251e-05	2.3075e-05	2.217e-05	2.2025e-05	2.062e-05	1.9005e-05	2.194e-05	2.1655e-05	2.241e-05	2.199e-05	2.1655e-05	2.243e-05	2.125e-05	2.2235e-05	1.941e-05	2.259e-05	2.2995e-05	2.1655e-05	2.268e-05	2.3915e-05	2.201e-05	1.9945e-05	1.8885e-05	2.1645e-05
	-0.33	2.3345e-05	2.31e-05	2.3335e-05	2.21e-05	2.224e-05	2.132e-05	2.2715e-05	2.245e-05	2.2325e-05	2.2945e-05	2.2045e-05	2.18e-05	2.2435e-05	2.2585e-05	2.267e-05	2.45e-05	2.303e-05	2.3125e-05	2.101e-05	2.239e-05	2.247e-05	2.2575e-05	1.9765e-05	2.3885e-05	2.323e-05	2.3775e-05	2.291e-05	2.272e-05	2.131e-05	1.965e-05	2.2635e-05	2.2385e-05	2.3145e-05	2.2695e-05	2.237e-05	2.3155e-05	2.193e-05	2.2915e-05	2.008e-05	2.3335e-05	2.3725e-05	2.2345e-05	2.3405e-05	2.4675e-05	2.2725e-05	2.064e-05	1.981e-05	2.23e-05
	-0.34	2.397e-05	2.382e-05	2.405e-05	2.282e-05	2.2925e-05	2.199e-05	2.3425e-05	2.3155e-05	2.301e-05	2.3665e-05	2.2735e-05	2.2495e-05	2.3125e-05	2.3265e-05	2.337e-05	2.5255e-05	2.374e-05	2.3855e-05	2.17e-05	2.3035e-05	2.316e-05	2.3245e-05	2.041e-05	2.461e-05	2.3965e-05	2.4555e-05	2.362e-05	2.3415e-05	2.198e-05	2.0275e-05	2.3335e-05	2.3085e-05	2.3845e-05	2.343e-05	2.307e-05	2.383e-05	2.261e-05	2.364e-05	2.075e-05	2.4025e-05	2.4475e-05	2.3035e-05	2.413e-05	2.5425e-05	2.3435e-05	2.125e-05	2.035e-05	2.298e-05
	-0.35	2.485e-05	2.4555e-05	2.4775e-05	2.352e-05	2.3635e-05	2.2655e-05	2.413e-05	2.3875e-05	2.368e-05	2.44e-05	2.3475e-05	2.3195e-05	2.3845e-05	2.4005e-05	2.406e-05	2.599e-05	2.448e-05	2.459e-05	2.2395e-05	2.3765e-05	2.386e-05	2.395e-05	2.1065e-05	2.535e-05	2.4675e-05	2.523e-05	2.4345e-05	2.413e-05	2.268e-05	2.0905e-05	2.4065e-05	2.377e-05	2.461e-05	2.4135e-05	2.3745e-05	2.4585e-05	2.3295e-05	2.445e-05	2.1405e-05	2.4775e-05	2.5225e-05	2.3635e-05	2.4865e-05	2.6185e-05	2.4165e-05	2.1885e-05	2.107e-05	2.3655e-05
	-0.36	2.552e-05	2.528e-05	2.551e-05	2.416e-05	2.433e-05	2.3335e-05	2.485e-05	2.457e-05	2.438e-05	2.512e-05	2.415e-05	2.3815e-05	2.454e-05	2.467e-05	2.4805e-05	2.6755e-05	2.5205e-05	2.531e-05	2.3025e-05	2.445e-05	2.457e-05	2.47e-05	2.1715e-05	2.6075e-05	2.5285e-05	2.601e-05	2.504e-05	2.484e-05	2.3355e-05	2.1535e-05	2.4765e-05	2.4505e-05	2.534e-05	2.4855e-05	2.442e-05	2.5275e-05	2.3995e-05	2.513e-05	2.2075e-05	2.551e-05	2.5955e-05	2.434e-05	2.558e-05	2.6945e-05	2.474e-05	2.27e-05	2.148e-05	2.4435e-05
	-0.37	2.625e-05	2.6005e-05	2.62e-05	2.4595e-05	2.5005e-05	2.4015e-05	2.5565e-05	2.53e-05	2.5075e-05	2.5845e-05	2.4855e-05	2.4575e-05	2.527e-05	2.543e-05	2.551e-05	2.751e-05	2.5925e-05	2.603e-05	2.3805e-05	2.517e-05	2.5275e-05	2.5415e-05	2.2385e-05	2.6805e-05	2.6005e-05	2.671e-05	2.576e-05	2.556e-05	2.4045e-05	2.218e-05	2.5475e-05	2.5165e-05	2.6055e-05	2.5565e-05	2.512e-05	2.599e-05	2.4665e-05	2.5935e-05	2.2735e-05	2.6185e-05	2.668e-05	2.5025e-05	2.631e-05	2.77e-05	2.551e-05	2.329e-05	2.2255e-05	2.5105e-05
	-0.38	2.7015e-05	2.675e-05	2.696e-05	2.53e-05	2.572e-05	2.471e-05	2.629e-05	2.601e-05	2.581e-05	2.657e-05	2.5565e-05	2.529e-05	2.6e-05	2.613e-05	2.624e-05	2.8285e-05	2.665e-05	2.6765e-05	2.4365e-05	2.587e-05	2.599e-05	2.613e-05	2.304e-05	2.755e-05	2.6765e-05	2.7475e-05	2.6485e-05	2.627e-05	2.4735e-05	2.2825e-05	2.6185e-05	2.579e-05	2.68e-05	2.627e-05	2.5845e-05	2.682e-05	2.5365e-05	2.662e-05	2.344e-05	2.691e-05	2.744e-05	2.5775e-05	2.7055e-05	2.847e-05	2.6215e-05	2.3955e-05	2.2905e-05	2.583e-05
	-0.39	2.769e-05	2.749e-05	2.7675e-05	2.597e-05	2.638e-05	2.545e-05	2.6995e-05	2.6725e-05	2.65e-05	2.73e-05	2.6295e-05	2.5985e-05	2.669e-05	2.683e-05	2.6935e-05	2.899e-05	2.7365e-05	2.7485e-05	2.5135e-05	2.6575e-05	2.6695e-05	2.6755e-05	2.3665e-05	2.8275e-05	2.749e-05	2.818e-05	2.7205e-05	2.6975e-05	2.542e-05	2.2975e-05	2.6885e-05	2.646e-05	2.7525e-05	2.7005e-05	2.6505e-05	2.742e-05	2.6055e-05	2.7315e-05	2.409e-05	2.764e-05	2.8165e-05	2.651e-05	2.7765e-05	2.917e-05	2.7e-05	2.475e-05	2.3545e-05	2.6495e-05
	-0.4	2.8445e-05	2.822e-05	2.841e-05	2.6635e-05	2.7095e-05	2.608e-05	2.7775e-05	2.7435e-05	2.7205e-05	2.802e-05	2.698e-05	2.6695e-05	2.741e-05	2.7545e-05	2.7595e-05	2.974e-05	2.808e-05	2.8225e-05	2.576e-05	2.7255e-05	2.739e-05	2.748e-05	2.4325e-05	2.901e-05	2.8285e-05	2.8905e-05	2.7925e-05	2.767e-05	2.61e-05	2.36e-05	2.7595e-05	2.7155e-05	2.8235e-05	2.771e-05	2.7225e-05	2.825e-05	2.6745e-05	2.8075e-05	2.477e-05	2.8385e-05	2.8915e-05	2.7205e-05	2.8485e-05	2.995e-05	2.7705e-05	2.5355e-05	2.424e-05	2.7225e-05
	-0.41	2.919e-05	2.894e-05	2.915e-05	2.7405e-05	2.78e-05	2.6785e-05	2.85e-05	2.8155e-05	2.793e-05	2.8765e-05	2.769e-05	2.7405e-05	2.8115e-05	2.82e-05	2.8335e-05	3.0485e-05	2.8805e-05	2.8945e-05	2.6415e-05	2.8e-05	2.812e-05	2.8195e-05	2.508e-05	2.9805e-05	2.9005e-05	2.965e-05	2.866e-05	2.84e-05	2.681e-05	2.475e-05	2.832e-05	2.787e-05	2.9e-05	2.8435e-05	2.7995e-05	2.894e-05	2.7445e-05	2.8845e-05	2.5435e-05	2.9125e-05	2.966e-05	2.7875e-05	2.923e-05	3.071e-05	2.8475e-05	2.599e-05	2.4895e-05	2.796e-05
	-0.42	2.993e-05	2.97e-05	2.986e-05	2.81e-05	2.8505e-05	2.7505e-05	2.916e-05	2.888e-05	2.8615e-05	2.949e-05	2.8515e-05	2.8105e-05	2.8845e-05	2.895e-05	2.91e-05	3.127e-05	2.956e-05	2.9695e-05	2.7065e-05	2.87e-05	2.883e-05	2.89e-05	2.5725e-05	3.0535e-05	2.973e-05	3.038e-05	2.9405e-05	2.911e-05	2.749e-05	2.532e-05	2.9035e-05	2.8575e-05	2.97e-05	2.9155e-05	2.8665e-05	2.965e-05	2.813e-05	2.9575e-05	2.612e-05	2.986e-05	3.039e-05	2.8605e-05	2.996e-05	3.1465e-05	2.9105e-05	2.6725e-05	2.5475e-05	2.8655e-05
	-0.43	3.0715e-05	3.0585e-05	3.0535e-05	2.8825e-05	2.9205e-05	2.8205e-05	2.99e-05	2.962e-05	2.932e-05	3.023e-05	2.924e-05	2.883e-05	2.958e-05	2.975e-05	2.9825e-05	3.2e-05	3.0305e-05	3.043e-05	2.7845e-05	2.9405e-05	2.956e-05	2.9675e-05	2.6385e-05	3.122e-05	3.0455e-05	3.1125e-05	3.011e-05	2.984e-05	2.82e-05	2.5995e-05	2.976e-05	2.93e-05	3.0455e-05	2.986e-05	2.9335e-05	3.04e-05	2.8835e-05	3.0335e-05	2.682e-05	3.0625e-05	3.114e-05	2.9225e-05	3.07e-05	3.225e-05	2.981e-05	2.7405e-05	2.6185e-05	2.9335e-05
	-0.44	3.1415e-05	3.13e-05	3.135e-05	2.942e-05	2.9915e-05	2.886e-05	3.048e-05	3.033e-05	3.004e-05	3.0955e-05	2.9925e-05	2.9525e-05	3.029e-05	3.041e-05	3.0515e-05	3.267e-05	3.0935e-05	3.1165e-05	2.8475e-05	3.011e-05	3.0245e-05	3.048e-05	2.71e-05	3.1955e-05	3.1165e-05	3.1885e-05	3.084e-05	3.055e-05	2.8895e-05	2.6625e-05	3.047e-05	3.001e-05	3.1135e-05	3.0635e-05	3.005e-05	3.115e-05	2.9545e-05	3.105e-05	2.751e-05	3.136e-05	3.1885e-05	2.9955e-05	3.1435e-05	3.2975e-05	3.065e-05	2.807e-05	2.6835e-05	3.0035e-05
	-0.45	3.2185e-05	3.1895e-05	3.2105e-05	3.0205e-05	3.064e-05	2.974e-05	3.1185e-05	3.109e-05	3.0815e-05	3.1665e-05	3.0655e-05	3.023e-05	3.0945e-05	3.1125e-05	3.124e-05	3.354e-05	3.166e-05	3.194e-05	2.9195e-05	3.0795e-05	3.0975e-05	3.118e-05	2.775e-05	3.269e-05	3.1775e-05	3.2585e-05	3.1555e-05	3.1255e-05	2.9605e-05	2.676e-05	3.118e-05	3.0695e-05	3.193e-05	3.139e-05	3.075e-05	3.186e-05	3.023e-05	3.173e-05	2.8175e-05	3.215e-05	3.263e-05	3.064e-05	3.216e-05	3.3765e-05	3.1345e-05	2.874e-05	2.7485e-05	3.074e-05
	-0.46	3.292e-05	3.276e-05	3.283e-05	3.0885e-05	3.1315e-05	3.046e-05	3.2045e-05	3.179e-05	3.1515e-05	3.2415e-05	3.138e-05	3.099e-05	3.1765e-05	3.1805e-05	3.1985e-05	3.4295e-05	3.2395e-05	3.2745e-05	2.98e-05	3.1555e-05	3.171e-05	3.189e-05	2.843e-05	3.3445e-05	3.25e-05	3.319e-05	3.23e-05	3.199e-05	3.0315e-05	2.814e-05	3.1445e-05	3.142e-05	3.2655e-05	3.2095e-05	3.148e-05	3.265e-05	3.0955e-05	3.256e-05	2.889e-05	3.285e-05	3.3375e-05	3.133e-05	3.2905e-05	3.4555e-05	3.211e-05	2.9315e-05	2.817e-05	3.147e-05
	-0.47	3.3665e-05	3.35e-05	3.3605e-05	3.173e-05	3.203e-05	3.109e-05	3.2555e-05	3.2525e-05	3.2215e-05	3.3165e-05	3.2035e-05	3.166e-05	3.246e-05	3.2535e-05	3.268e-05	3.499e-05	3.3235e-05	3.337e-05	3.051e-05	3.2265e-05	3.242e-05	3.261e-05	2.912e-05	3.4175e-05	3.305e-05	3.3855e-05	3.301e-05	3.2705e-05	3.101e-05	2.809e-05	3.214e-05	3.2135e-05	3.341e-05	3.275e-05	3.215e-05	3.338e-05	3.162e-05	3.3115e-05	2.958e-05	3.3645e-05	3.4125e-05	3.2045e-05	3.354e-05	3.531e-05	3.2845e-05	3.0095e-05	2.8835e-05	3.2235e-05
	-0.48	3.4335e-05	3.4245e-05	3.4375e-05	3.241e-05	3.276e-05	3.183e-05	3.3365e-05	3.3245e-05	3.2935e-05	3.39e-05	3.276e-05	3.238e-05	3.317e-05	3.329e-05	3.345e-05	3.559e-05	3.3965e-05	3.4185e-05	3.1335e-05	3.3005e-05	3.3225e-05	3.338e-05	2.9805e-05	3.4945e-05	3.3945e-05	3.462e-05	3.375e-05	3.3425e-05	3.175e-05	2.878e-05	3.3355e-05	3.2865e-05	3.4125e-05	3.341e-05	3.288e-05	3.4125e-05	3.2355e-05	3.3895e-05	3.028e-05	3.4165e-05	3.488e-05	3.276e-05	3.4285e-05	3.6075e-05	3.3565e-05	3.0835e-05	2.94e-05	3.2955e-05
	-0.49	3.5235e-05	3.497e-05	3.5185e-05	3.307e-05	3.3455e-05	3.2535e-05	3.4135e-05	3.398e-05	3.364e-05	3.4635e-05	3.3115e-05	3.31e-05	3.3905e-05	3.4095e-05	3.405e-05	3.6565e-05	3.469e-05	3.4925e-05	3.189e-05	3.3715e-05	3.387e-05	3.4105e-05	3.0495e-05	3.57e-05	3.453e-05	3.536e-05	3.4515e-05	3.4155e-05	3.245e-05	2.936e-05	3.357e-05	3.3585e-05	3.485e-05	3.4275e-05	3.359e-05	3.4875e-05	3.306e-05	3.4335e-05	3.0985e-05	3.495e-05	3.5625e-05	3.345e-05	3.506e-05	3.6845e-05	3.43e-05	3.1505e-05	3.0055e-05	3.3665e-05
	-0.5	3.584e-05	3.5715e-05	3.58e-05	3.369e-05	3.415e-05	3.2945e-05	3.487e-05	3.469e-05	3.4375e-05	3.537e-05	3.3805e-05	3.373e-05	3.467e-05	3.4715e-05	3.479e-05	3.7225e-05	3.522e-05	3.5705e-05	3.26e-05	3.4315e-05	3.4585e-05	3.481e-05	3.119e-05	3.643e-05	3.539e-05	3.59e-05	3.5165e-05	3.486e-05	3.349e-05	3.064e-05	3.4285e-05	3.4275e-05	3.5605e-05	3.5075e-05	3.428e-05	3.525e-05	3.381e-05	3.536e-05	3.168e-05	3.5685e-05	3.6365e-05	3.419e-05	3.585e-05	3.7595e-05	3.5225e-05	3.2185e-05	3.0755e-05	3.4395e-05
	-0.51	3.6655e-05	3.647e-05	3.654e-05	3.4455e-05	3.4885e-05	3.3635e-05	3.566e-05	3.534e-05	3.54e-05	3.612e-05	3.46e-05	3.448e-05	3.536e-05	3.5455e-05	3.559e-05	3.81e-05	3.597e-05	3.6325e-05	3.3255e-05	3.5045e-05	3.531e-05	3.5325e-05	3.0995e-05	3.7195e-05	3.6095e-05	3.6665e-05	3.5835e-05	3.55e-05	3.402e-05	3.1345e-05	3.5505e-05	3.5025e-05	3.6365e-05	3.5785e-05	3.499e-05	3.596e-05	3.4475e-05	3.5975e-05	3.239e-05	3.644e-05	3.713e-05	3.4865e-05	3.658e-05	3.837e-05	3.5935e-05	3.2775e-05	3.142e-05	3.516e-05
	-0.52	3.721e-05	3.7215e-05	3.723e-05	3.541e-05	3.5575e-05	3.426e-05	3.628e-05	3.6065e-05	3.5875e-05	3.686e-05	3.5335e-05	3.5215e-05	3.6095e-05	3.635e-05	3.633e-05	3.8885e-05	3.674e-05	3.713e-05	3.398e-05	3.5835e-05	3.5955e-05	3.605e-05	3.1675e-05	3.789e-05	3.681e-05	3.7715e-05	3.658e-05	3.622e-05	3.4765e-05	3.198e-05	3.575e-05	3.578e-05	3.7095e-05	3.6545e-05	3.571e-05	3.662e-05	3.517e-05	3.6705e-05	3.3095e-05	3.7185e-05	3.786e-05	3.5715e-05	3.7265e-05	3.908e-05	3.671e-05	3.3705e-05	3.209e-05	3.5825e-05
	-0.53	3.8135e-05	3.797e-05	3.817e-05	3.612e-05	3.632e-05	3.507e-05	3.699e-05	3.68e-05	3.658e-05	3.76e-05	3.609e-05	3.6025e-05	3.6815e-05	3.726e-05	3.6965e-05	3.9595e-05	3.7565e-05	3.7885e-05	3.4485e-05	3.639e-05	3.6705e-05	3.6975e-05	3.2425e-05	3.863e-05	3.7445e-05	3.8245e-05	3.733e-05	3.6965e-05	3.545e-05	3.2285e-05	3.697e-05	3.6495e-05	3.7855e-05	3.725e-05	3.645e-05	3.734e-05	3.589e-05	3.7395e-05	3.381e-05	3.7995e-05	3.862e-05	3.6445e-05	3.8015e-05	3.996e-05	3.747e-05	3.4215e-05	3.2915e-05	3.658e-05
	-0.54	3.881e-05	3.8685e-05	3.8795e-05	3.665e-05	3.6875e-05	3.5795e-05	3.7675e-05	3.75e-05	3.728e-05	3.8315e-05	3.72e-05	3.672e-05	3.7555e-05	3.7815e-05	3.779e-05	4.0185e-05	3.8245e-05	3.8665e-05	3.5325e-05	3.7145e-05	3.743e-05	3.7985e-05	3.4265e-05	3.939e-05	3.821e-05	3.918e-05	3.802e-05	3.7655e-05	3.6005e-05	3.2805e-05	3.721e-05	3.721e-05	3.8595e-05	3.7995e-05	3.716e-05	3.8e-05	3.6585e-05	3.859e-05	3.4565e-05	3.864e-05	3.935e-05	3.7145e-05	3.8725e-05	4.076e-05	3.8285e-05	3.495e-05	3.364e-05	3.727e-05
	-0.55	3.957e-05	3.95e-05	3.9605e-05	3.729e-05	3.7395e-05	3.672e-05	3.8425e-05	3.8265e-05	3.8135e-05	3.906e-05	3.763e-05	3.7405e-05	3.836e-05	3.863e-05	3.8425e-05	4.1065e-05	3.8975e-05	3.9465e-05	3.607e-05	3.79e-05	3.813e-05	3.8675e-05	3.4985e-05	4.0115e-05	3.9445e-05	3.988e-05	3.8945e-05	3.8365e-05	3.6795e-05	3.3655e-05	3.8405e-05	3.8035e-05	3.934e-05	3.8595e-05	3.788e-05	3.888e-05	3.7245e-05	3.935e-05	3.529e-05	3.9655e-05	4.01e-05	3.785e-05	3.95e-05	4.148e-05	3.904e-05	3.5535e-05	3.448e-05	3.7975e-05
	-0.56	4.0415e-05	4.0265e-05	4.0275e-05	3.812e-05	3.832e-05	3.7535e-05	3.92e-05	3.902e-05	3.8875e-05	3.9805e-05	3.8285e-05	3.817e-05	3.908e-05	3.9465e-05	3.9165e-05	4.168e-05	3.9745e-05	4.023e-05	3.647e-05	3.848e-05	3.897e-05	3.921e-05	3.5365e-05	4.088e-05	3.971e-05	4.0645e-05	3.9675e-05	3.928e-05	3.7625e-05	3.4605e-05	3.877e-05	3.8665e-05	4.021e-05	3.9625e-05	3.858e-05	3.977e-05	3.791e-05	3.9855e-05	3.6015e-05	4.0305e-05	4.0845e-05	3.859e-05	4.0295e-05	4.215e-05	3.9695e-05	3.6565e-05	3.5245e-05	3.861e-05
	-0.57	4.1105e-05	4.0895e-05	4.1255e-05	3.8785e-05	3.902e-05	3.8245e-05	3.982e-05	3.98e-05	4.003e-05	4.0515e-05	3.904e-05	3.8935e-05	3.973e-05	4.0085e-05	3.9925e-05	4.2455e-05	4.059e-05	4.0965e-05	3.7475e-05	3.942e-05	3.97e-05	4.054e-05	3.5445e-05	4.1645e-05	4.0385e-05	4.127e-05	4.049e-05	3.999e-05	3.823e-05	3.539e-05	3.9765e-05	3.9505e-05	4.094e-05	4.0365e-05	3.95e-05	4.0485e-05	3.864e-05	4.084e-05	3.6705e-05	4.1105e-05	4.16e-05	3.9305e-05	4.0955e-05	4.3e-05	4.0475e-05	3.6935e-05	3.6015e-05	3.9445e-05
	-0.58	4.19e-05	4.157e-05	4.2355e-05	3.9365e-05	3.975e-05	3.892e-05	4.0575e-05	4.057e-05	4.0575e-05	4.1285e-05	4.0275e-05	3.9625e-05	4.0785e-05	4.091e-05	4.07e-05	4.3235e-05	4.1305e-05	4.1705e-05	3.822e-05	4.019e-05	4.0455e-05	4.061e-05	3.6565e-05	4.2365e-05	4.1375e-05	4.209e-05	4.1145e-05	4.072e-05	3.9335e-05	3.576e-05	4.021e-05	4.0265e-05	4.159e-05	4.1045e-05	3.999e-05	4.122e-05	3.9405e-05	4.1505e-05	3.735e-05	4.196e-05	4.233e-05	4.0065e-05	4.165e-05	4.376e-05	4.1215e-05	3.766e-05	3.655e-05	4.0175e-05
	-0.59	4.282e-05	4.245e-05	4.282e-05	4.003e-05	4.0545e-05	3.966e-05	4.1365e-05	4.128e-05	4.133e-05	4.203e-05	4.0605e-05	4.0435e-05	4.1285e-05	4.1525e-05	4.142e-05	4.3955e-05	4.1895e-05	4.236e-05	3.8665e-05	4.064e-05	4.1185e-05	4.132e-05	3.7065e-05	4.3125e-05	4.2345e-05	4.2815e-05	4.164e-05	4.155e-05	3.9665e-05	3.64e-05	4.1105e-05	4.1005e-05	4.2395e-05	4.1675e-05	4.0665e-05	4.194e-05	4.017e-05	4.244e-05	3.809e-05	4.2575e-05	4.306e-05	4.077e-05	4.23e-05	4.4555e-05	4.1855e-05	3.842e-05	3.7295e-05	4.1035e-05
	-0.6	4.3655e-05	4.3155e-05	4.361e-05	4.0915e-05	4.1325e-05	4.047e-05	4.203e-05	4.206e-05	4.189e-05	4.2745e-05	4.129e-05	4.13e-05	4.208e-05	4.246e-05	4.2005e-05	4.4665e-05	4.275e-05	4.3325e-05	3.943e-05	4.1465e-05	4.192e-05	4.1865e-05	3.8055e-05	4.3855e-05	4.284e-05	4.362e-05	4.247e-05	4.2275e-05	4.059e-05	3.7025e-05	4.1885e-05	4.1805e-05	4.3205e-05	4.2285e-05	4.1285e-05	4.263e-05	4.088e-05	4.3405e-05	3.879e-05	4.3295e-05	4.3685e-05	4.1485e-05	4.314e-05	4.5455e-05	4.274e-05	3.911e-05	3.8015e-05	4.177e-05
	-0.61	4.4315e-05	4.39e-05	4.445e-05	4.148e-05	4.212e-05	4.1055e-05	4.284e-05	4.284e-05	4.305e-05	4.3445e-05	4.2415e-05	4.198e-05	4.279e-05	4.3125e-05	4.2885e-05	4.54e-05	4.331e-05	4.419e-05	4.077e-05	4.221e-05	4.2655e-05	4.2895e-05	3.8805e-05	4.4765e-05	4.3265e-05	4.432e-05	4.308e-05	4.289e-05	4.125e-05	3.78e-05	4.2275e-05	4.2495e-05	4.3995e-05	4.315e-05	4.197e-05	4.339e-05	4.1655e-05	4.414e-05	3.953e-05	4.4255e-05	4.458e-05	4.218e-05	4.4025e-05	4.625e-05	4.33e-05	3.982e-05	3.881e-05	4.2435e-05
	-0.62	4.491e-05	4.461e-05	4.504e-05	4.2135e-05	4.272e-05	4.199e-05	4.355e-05	4.353e-05	4.3265e-05	4.424e-05	4.2845e-05	4.2685e-05	4.356e-05	4.383e-05	4.3505e-05	4.6195e-05	4.3785e-05	4.4925e-05	4.155e-05	4.3055e-05	4.34e-05	4.37e-05	3.9605e-05	4.5495e-05	4.445e-05	4.5025e-05	4.397e-05	4.361e-05	4.2415e-05	3.8085e-05	4.391e-05	4.3185e-05	4.4745e-05	4.403e-05	4.2965e-05	4.4275e-05	4.229e-05	4.525e-05	4.033e-05	4.4875e-05	4.523e-05	4.288e-05	4.451e-05	4.701e-05	4.42e-05	4.056e-05	3.9675e-05	4.321e-05
	-0.63	4.5685e-05	4.53e-05	4.6035e-05	4.2855e-05	4.332e-05	4.27e-05	4.4135e-05	4.431e-05	4.4525e-05	4.491e-05	4.3625e-05	4.3505e-05	4.43e-05	4.4535e-05	4.436e-05	4.701e-05	4.4525e-05	4.5615e-05	4.278e-05	4.383e-05	4.4115e-05	4.443e-05	4.072e-05	4.6215e-05	4.4885e-05	4.5825e-05	4.4735e-05	4.422e-05	4.388e-05	3.87e-05	4.4625e-05	4.374e-05	4.5245e-05	4.4605e-05	4.373e-05	4.4865e-05	4.296e-05	4.53e-05	4.1055e-05	4.5565e-05	4.5955e-05	4.361e-05	4.54e-05	4.7795e-05	4.4895e-05	4.1315e-05	4.029e-05	4.39e-05
	-0.64	4.6555e-05	4.6005e-05	4.6875e-05	4.3865e-05	4.4245e-05	4.3245e-05	4.504e-05	4.5085e-05	4.5245e-05	4.5565e-05	4.444e-05	4.423e-05	4.5025e-05	4.5285e-05	4.5245e-05	4.761e-05	4.5165e-05	4.6285e-05	4.3515e-05	4.4405e-05	4.489e-05	4.5175e-05	4.2215e-05	4.7025e-05	4.5725e-05	4.666e-05	4.5525e-05	4.4975e-05	4.4095e-05	4.0795e-05	4.533e-05	4.452e-05	4.608e-05	4.53e-05	4.45e-05	4.5595e-05	4.3485e-05	4.62e-05	4.1395e-05	4.6235e-05	4.677e-05	4.432e-05	4.603e-05	4.855e-05	4.546e-05	4.1995e-05	4.102e-05	4.459e-05
	-0.65	4.714e-05	4.6945e-05	4.7695e-05	4.441e-05	4.496e-05	4.3995e-05	4.5645e-05	4.5845e-05	4.5865e-05	4.625e-05	4.511e-05	4.5155e-05	4.5705e-05	4.5865e-05	4.5985e-05	4.822e-05	4.583e-05	4.695e-05	4.43e-05	4.519e-05	4.5645e-05	4.6325e-05	4.3375e-05	4.7815e-05	4.6345e-05	4.726e-05	4.6295e-05	4.57e-05	4.491e-05	4.1125e-05	4.606e-05	4.544e-05	4.692e-05	4.6065e-05	4.501e-05	4.645e-05	4.437e-05	4.7615e-05	4.246e-05	4.7015e-05	4.7545e-05	4.507e-05	4.69e-05	4.9215e-05	4.643e-05	4.257e-05	4.1625e-05	4.5615e-05
	-0.66	4.7985e-05	4.7635e-05	4.8515e-05	4.4965e-05	4.57e-05	4.4455e-05	4.6595e-05	4.666e-05	4.684e-05	4.712e-05	4.588e-05	4.582e-05	4.672e-05	4.6615e-05	4.662e-05	4.9315e-05	4.654e-05	4.7935e-05	4.4585e-05	4.576e-05	4.633e-05	4.7245e-05	4.39e-05	4.818e-05	4.715e-05	4.79e-05	4.705e-05	4.6585e-05	4.633e-05	4.178e-05	4.7135e-05	4.6225e-05	4.7535e-05	4.707e-05	4.5835e-05	4.659e-05	4.512e-05	4.839e-05	4.3185e-05	4.7775e-05	4.807e-05	4.5925e-05	4.758e-05	4.9965e-05	4.699e-05	4.4075e-05	4.265e-05	4.616e-05
	-0.67	4.8475e-05	4.83e-05	4.95e-05	4.5585e-05	4.6305e-05	4.523e-05	4.7155e-05	4.7375e-05	4.768e-05	4.794e-05	4.6775e-05	4.6965e-05	4.7595e-05	4.742e-05	4.744e-05	4.9855e-05	4.756e-05	4.928e-05	4.518e-05	4.6705e-05	4.72e-05	4.765e-05	4.4125e-05	4.902e-05	4.7895e-05	4.864e-05	4.8005e-05	4.7175e-05	4.7085e-05	4.275e-05	4.8225e-05	4.6875e-05	4.8485e-05	4.7735e-05	4.6955e-05	4.7165e-05	4.5895e-05	4.942e-05	4.4005e-05	4.857e-05	4.889e-05	4.6925e-05	4.836e-05	5.0815e-05	4.781e-05	4.466e-05	4.3315e-05	4.6825e-05
	-0.68	4.958e-05	4.912e-05	5.0265e-05	4.6025e-05	4.6885e-05	4.5885e-05	4.806e-05	4.8215e-05	4.8305e-05	4.8655e-05	4.735e-05	4.727e-05	4.849e-05	4.8175e-05	4.8285e-05	5.0555e-05	4.88e-05	5.0215e-05	4.613e-05	4.751e-05	4.802e-05	4.844e-05	4.516e-05	4.9845e-05	4.8555e-05	4.9555e-05	4.9085e-05	4.8045e-05	4.715e-05	4.3515e-05	4.949e-05	4.773e-05	4.905e-05	4.857e-05	4.7685e-05	4.7915e-05	4.661e-05	5.043e-05	4.4925e-05	4.924e-05	4.9635e-05	4.7315e-05	4.8995e-05	5.16e-05	4.8525e-05	4.5265e-05	4.3885e-05	4.7655e-05
	-0.69	5.0085e-05	4.985e-05	5.097e-05	4.71e-05	4.758e-05	4.67e-05	4.8745e-05	4.8925e-05	4.8695e-05	4.942e-05	4.8095e-05	4.806e-05	4.931e-05	4.917e-05	4.882e-05	5.119e-05	4.9155e-05	5.079e-05	4.645e-05	4.8175e-05	4.871e-05	4.887e-05	4.5985e-05	5.089e-05	4.943e-05	5.006e-05	4.9255e-05	4.892e-05	4.7725e-05	4.4105e-05	5.0015e-05	4.8375e-05	4.997e-05	4.946e-05	4.7985e-05	4.9205e-05	4.721e-05	5.118e-05	4.604e-05	5.036e-05	5.033e-05	4.747e-05	4.9725e-05	5.2445e-05	4.9235e-05	4.597e-05	4.459e-05	4.8455e-05
	-0.7	5.0915e-05	5.0715e-05	5.1455e-05	4.8095e-05	4.8395e-05	4.7345e-05	4.949e-05	4.963e-05	4.9145e-05	5.024e-05	4.8855e-05	4.845e-05	4.9725e-05	4.984e-05	4.9615e-05	5.206e-05	5.0405e-05	5.1805e-05	4.671e-05	4.8645e-05	4.9245e-05	4.95e-05	4.7085e-05	5.1655e-05	5.0335e-05	5.0765e-05	5.013e-05	4.9385e-05	4.968e-05	4.5385e-05	5.1125e-05	4.9025e-05	5.068e-05	5.029e-05	4.8655e-05	4.97e-05	4.788e-05	5.1955e-05	4.691e-05	5.085e-05	5.1145e-05	4.8405e-05	5.0505e-05	5.334e-05	4.9795e-05	4.6665e-05	4.5015e-05	4.931e-05
	-0.71	5.1565e-05	5.1475e-05	5.23e-05	4.8755e-05	4.8785e-05	4.8375e-05	5.028e-05	5.0655e-05	5.02e-05	5.0975e-05	4.9715e-05	4.908e-05	5.025e-05	5.0515e-05	4.945e-05	5.3035e-05	5.119e-05	5.133e-05	4.779e-05	4.952e-05	5.005e-05	5.048e-05	4.777e-05	5.2235e-05	5.1325e-05	5.1615e-05	5.1105e-05	5.002e-05	4.9755e-05	4.605e-05	5.18e-05	4.9775e-05	5.131e-05	5.0835e-05	4.9455e-05	5.0365e-05	4.864e-05	5.2915e-05	4.757e-05	5.1825e-05	5.1825e-05	4.969e-05	5.147e-05	5.4075e-05	5.075e-05	4.7545e-05	4.6415e-05	5.011e-05
	-0.72	5.1995e-05	5.1935e-05	5.2955e-05	4.9105e-05	4.9875e-05	4.911e-05	5.101e-05	5.172e-05	5.11e-05	5.145e-05	5.0265e-05	5.003e-05	5.1675e-05	5.111e-05	5.024e-05	5.3585e-05	5.207e-05	5.23e-05	4.8195e-05	5.034e-05	5.062e-05	5.1005e-05	4.85e-05	5.293e-05	5.161e-05	5.2495e-05	5.2625e-05	5.0615e-05	5.0445e-05	4.6925e-05	5.251e-05	5.0845e-05	5.253e-05	5.208e-05	5.0305e-05	5.122e-05	4.931e-05	5.3505e-05	4.8535e-05	5.271e-05	5.259e-05	5.025e-05	5.2005e-05	5.497e-05	5.145e-05	4.816e-05	4.689e-05	5.0855e-05
	-0.73	5.284e-05	5.2495e-05	5.4265e-05	5.001e-05	5.042e-05	4.9665e-05	5.181e-05	5.225e-05	5.178e-05	5.218e-05	5.133e-05	5.1225e-05	5.255e-05	5.2085e-05	5.131e-05	5.417e-05	5.2925e-05	5.326e-05	4.961e-05	5.117e-05	5.1515e-05	5.1335e-05	4.9715e-05	5.3475e-05	5.213e-05	5.3295e-05	5.315e-05	5.126e-05	5.154e-05	4.769e-05	5.2935e-05	5.1625e-05	5.3055e-05	5.2545e-05	5.0815e-05	5.1985e-05	5.002e-05	5.4245e-05	4.9265e-05	5.3345e-05	5.311e-05	5.097e-05	5.278e-05	5.546e-05	5.23e-05	4.912e-05	4.847e-05	5.1545e-05
	-0.74	5.3435e-05	5.352e-05	5.4775e-05	5.072e-05	5.105e-05	5.097e-05	5.2505e-05	5.2315e-05	5.267e-05	5.285e-05	5.1475e-05	5.115e-05	5.317e-05	5.262e-05	5.2035e-05	5.4935e-05	5.339e-05	5.43e-05	5.0045e-05	5.179e-05	5.183e-05	5.193e-05	5.0505e-05	5.3875e-05	5.271e-05	5.405e-05	5.3905e-05	5.1995e-05	5.232e-05	4.833e-05	5.396e-05	5.2385e-05	5.3905e-05	5.31e-05	5.1525e-05	5.236e-05	5.092e-05	5.5625e-05	4.96e-05	5.428e-05	5.377e-05	5.1495e-05	5.3435e-05	5.6175e-05	5.276e-05	4.9625e-05	4.91e-05	5.2255e-05
	-0.75	5.3825e-05	5.404e-05	5.5555e-05	5.212e-05	5.159e-05	5.1365e-05	5.33e-05	5.297e-05	5.308e-05	5.405e-05	5.276e-05	5.2565e-05	5.408e-05	5.3365e-05	5.3445e-05	5.595e-05	5.4295e-05	5.531e-05	5.0715e-05	5.209e-05	5.2775e-05	5.239e-05	5.0855e-05	5.463e-05	5.3595e-05	5.483e-05	5.3965e-05	5.26e-05	5.3095e-05	4.9155e-05	5.5005e-05	5.3515e-05	5.4725e-05	5.416e-05	5.2375e-05	5.338e-05	5.135e-05	5.6015e-05	5.0445e-05	5.511e-05	5.476e-05	5.2655e-05	5.4345e-05	5.6985e-05	5.348e-05	5.0545e-05	4.986e-05	5.3025e-05
	-0.76	5.508e-05	5.51e-05	5.634e-05	5.226e-05	5.2265e-05	5.251e-05	5.4165e-05	5.4185e-05	5.3715e-05	5.4395e-05	5.3585e-05	5.345e-05	5.445e-05	5.452e-05	5.412e-05	5.628e-05	5.4565e-05	5.6475e-05	5.117e-05	5.383e-05	5.354e-05	5.3605e-05	5.2695e-05	5.5805e-05	5.431e-05	5.5605e-05	5.5575e-05	5.311e-05	5.3385e-05	4.994e-05	5.5235e-05	5.4105e-05	5.5075e-05	5.453e-05	5.2975e-05	5.4295e-05	5.2065e-05	5.642e-05	5.15e-05	5.5625e-05	5.5105e-05	5.31e-05	5.536e-05	5.7555e-05	5.414e-05	5.0965e-05	5.118e-05	5.402e-05
	-0.77	5.574e-05	5.6325e-05	5.739e-05	5.3255e-05	5.365e-05	5.352e-05	5.4345e-05	5.5395e-05	5.425e-05	5.457e-05	5.398e-05	5.355e-05	5.536e-05	5.4865e-05	5.485e-05	5.7075e-05	5.4815e-05	5.736e-05	5.1655e-05	5.4415e-05	5.428e-05	5.4355e-05	5.455e-05	5.6505e-05	5.479e-05	5.6495e-05	5.619e-05	5.438e-05	5.4355e-05	5.169e-05	5.5885e-05	5.4955e-05	5.5425e-05	5.495e-05	5.37e-05	5.485e-05	5.2765e-05	5.727e-05	5.26e-05	5.6495e-05	5.5575e-05	5.384e-05	5.614e-05	5.827e-05	5.5045e-05	5.216e-05	5.1935e-05	5.42e-05
	-0.78	5.647e-05	5.654e-05	5.8115e-05	5.437e-05	5.522e-05	5.4045e-05	5.4795e-05	5.648e-05	5.52e-05	5.5305e-05	5.4015e-05	5.366e-05	5.607e-05	5.4995e-05	5.5435e-05	5.8065e-05	5.599e-05	5.8065e-05	5.384e-05	5.515e-05	5.5205e-05	5.413e-05	5.6285e-05	5.7185e-05	5.5745e-05	5.741e-05	5.7095e-05	5.478e-05	5.549e-05	5.258e-05	5.591e-05	5.523e-05	5.6215e-05	5.6585e-05	5.48e-05	5.604e-05	5.3325e-05	5.8935e-05	5.446e-05	5.691e-05	5.6565e-05	5.4805e-05	5.6405e-05	5.89e-05	5.537e-05	5.283e-05	5.3245e-05	5.516e-05
	-0.79	5.693e-05	5.676e-05	5.8045e-05	5.554e-05	5.6395e-05	5.538e-05	5.5945e-05	5.7015e-05	5.555e-05	5.561e-05	5.516e-05	5.474e-05	5.6855e-05	5.5825e-05	5.612e-05	5.8775e-05	5.6555e-05	5.8395e-05	5.5e-05	5.614e-05	5.5515e-05	5.469e-05	5.684e-05	5.766e-05	5.661e-05	5.7945e-05	5.7695e-05	5.5795e-05	5.6045e-05	5.382e-05	5.6175e-05	5.637e-05	5.7175e-05	5.7225e-05	5.5735e-05	5.632e-05	5.4265e-05	5.89e-05	5.5335e-05	5.79e-05	5.7245e-05	5.559e-05	5.6985e-05	5.948e-05	5.609e-05	5.37e-05	5.4915e-05	5.5385e-05
	-0.8	5.809e-05	5.7675e-05	5.9945e-05	5.5955e-05	5.7405e-05	5.651e-05	5.703e-05	5.6995e-05	5.6425e-05	5.6585e-05	5.5395e-05	5.564e-05	5.7185e-05	5.6585e-05	5.745e-05	5.9055e-05	5.6735e-05	6.03e-05	5.596e-05	5.706e-05	5.6175e-05	5.588e-05	5.7205e-05	5.829e-05	5.7005e-05	5.851e-05	5.9045e-05	5.658e-05	5.6215e-05	5.4835e-05	5.747e-05	5.688e-05	5.8385e-05	5.829e-05	5.601e-05	5.745e-05	5.5145e-05	6.012e-05	5.553e-05	5.791e-05	5.784e-05	5.6315e-05	5.777e-05	6.042e-05	5.695e-05	5.4365e-05	5.563e-05	5.5855e-05
	-0.81	5.8205e-05	5.826e-05	6.0185e-05	5.637e-05	5.851e-05	5.786e-05	5.712e-05	5.7645e-05	5.684e-05	5.7585e-05	5.619e-05	5.5545e-05	5.895e-05	5.7625e-05	5.7985e-05	5.948e-05	5.7465e-05	6.1905e-05	5.7615e-05	5.768e-05	5.6565e-05	5.798e-05	5.7905e-05	5.978e-05	5.836e-05	5.9745e-05	6.0345e-05	5.791e-05	5.7245e-05	5.544e-05	5.8635e-05	5.878e-05	5.8175e-05	5.8065e-05	5.727e-05	5.8805e-05	5.6105e-05	6.065e-05	5.6785e-05	5.9165e-05	5.844e-05	5.6385e-05	5.9015e-05	6.137e-05	5.752e-05	5.6055e-05	5.607e-05	5.713e-05
	-0.82	5.8245e-05	5.875e-05	6.018e-05	5.6815e-05	5.9515e-05	5.8365e-05	5.8195e-05	5.8725e-05	5.736e-05	5.7545e-05	5.799e-05	5.6545e-05	5.9675e-05	5.7915e-05	5.8595e-05	6.046e-05	5.9145e-05	6.159e-05	5.8595e-05	5.8095e-05	5.7985e-05	5.8705e-05	5.933e-05	5.991e-05	5.9445e-05	5.941e-05	6.0875e-05	5.8345e-05	5.808e-05	5.515e-05	5.9445e-05	5.868e-05	5.922e-05	5.884e-05	5.7615e-05	6.0425e-05	5.673e-05	6.1745e-05	5.686e-05	5.9775e-05	5.909e-05	5.806e-05	6.042e-05	6.182e-05	5.791e-05	5.628e-05	5.603e-05	5.708e-05
	-0.83	5.9205e-05	6.06e-05	6.093e-05	5.7945e-05	5.9855e-05	5.959e-05	6.0095e-05	5.933e-05	5.7515e-05	5.8425e-05	5.7925e-05	5.738e-05	6.042e-05	5.8305e-05	5.9765e-05	6.086e-05	5.978e-05	6.268e-05	6.015e-05	5.8985e-05	5.868e-05	6.006e-05	6.0655e-05	6.0565e-05	5.9925e-05	6.0385e-05	6.1445e-05	5.9525e-05	5.8365e-05	5.6715e-05	5.9745e-05	5.9975e-05	5.988e-05	5.936e-05	5.8615e-05	6.0315e-05	5.7005e-05	6.2125e-05	5.7575e-05	5.998e-05	5.9835e-05	5.861e-05	6.117e-05	6.261e-05	5.913e-05	5.715e-05	5.7165e-05	5.7685e-05
	-0.84	5.9485e-05	6.054e-05	6.1395e-05	5.8425e-05	6.046e-05	5.9355e-05	6.0665e-05	6.0535e-05	5.8005e-05	5.945e-05	5.9405e-05	5.805e-05	6.0305e-05	5.9695e-05	6.038e-05	6.1145e-05	6.0345e-05	6.348e-05	6.0965e-05	5.983e-05	6.046e-05	6.1045e-05	6.148e-05	6.2115e-05	6.0705e-05	6.0955e-05	6.215e-05	5.988e-05	5.939e-05	5.907e-05	6.0815e-05	6.037e-05	6.1265e-05	6.0315e-05	5.9175e-05	6.103e-05	5.7485e-05	6.3225e-05	5.8525e-05	5.982e-05	6.0705e-05	5.918e-05	6.194e-05	6.34e-05	5.9655e-05	5.773e-05	5.8395e-05	5.833e-05
	-0.85	6.0035e-05	6.1055e-05	6.245e-05	5.925e-05	6.0995e-05	5.9715e-05	6.1045e-05	6.132e-05	5.835e-05	5.978e-05	5.9665e-05	5.934e-05	6.143e-05	6.0345e-05	6.0905e-05	6.1835e-05	6.095e-05	6.3965e-05	6.1765e-05	6.026e-05	6.0755e-05	6.2065e-05	6.148e-05	6.2225e-05	6.13e-05	6.1515e-05	6.325e-05	6.073e-05	6.0995e-05	6.0435e-05	6.1695e-05	6.1745e-05	6.203e-05	6.077e-05	5.9445e-05	6.1865e-05	5.88e-05	6.3025e-05	5.8305e-05	6.1445e-05	6.148e-05	6.047e-05	6.265e-05	6.457e-05	6.1035e-05	5.821e-05	5.7965e-05	5.8775e-05
	-0.86	6.0725e-05	6.2185e-05	6.1835e-05	6.003e-05	6.174e-05	6.136e-05	6.213e-05	6.222e-05	6.003e-05	6.028e-05	6.1265e-05	6.0055e-05	6.2275e-05	6.1065e-05	6.175e-05	6.221e-05	6.1905e-05	6.5075e-05	6.1845e-05	6.1315e-05	6.2985e-05	6.308e-05	6.246e-05	6.2845e-05	6.247e-05	6.221e-05	6.452e-05	6.1875e-05	6.0045e-05	6.0935e-05	6.194e-05	6.244e-05	6.203e-05	6.18e-05	6.032e-05	6.304e-05	5.79e-05	6.4395e-05	6.0785e-05	6.2205e-05	6.1675e-05	6.129e-05	6.3365e-05	6.4985e-05	6.1905e-05	5.874e-05	5.8725e-05	5.9285e-05
	-0.87	6.2115e-05	6.305e-05	6.26e-05	6.162e-05	6.21e-05	6.2605e-05	6.3045e-05	6.322e-05	6.1055e-05	6.151e-05	6.141e-05	5.9315e-05	6.3455e-05	6.1445e-05	6.182e-05	6.422e-05	6.296e-05	6.638e-05	6.2205e-05	6.1885e-05	6.2965e-05	6.349e-05	6.314e-05	6.3765e-05	6.3735e-05	6.308e-05	6.554e-05	6.3145e-05	6.1535e-05	6.3155e-05	6.27e-05	6.2345e-05	6.506e-05	6.2685e-05	6.0805e-05	6.381e-05	5.918e-05	6.4655e-05	6.0465e-05	6.2875e-05	6.277e-05	6.1435e-05	6.4325e-05	6.4975e-05	6.294e-05	5.973e-05	6.013e-05	6.024e-05
	-0.88	6.346e-05	6.364e-05	6.3585e-05	6.2825e-05	6.3545e-05	6.297e-05	6.345e-05	6.404e-05	6.1855e-05	6.3115e-05	6.215e-05	6.084e-05	6.3565e-05	6.22e-05	6.252e-05	6.447e-05	6.4045e-05	6.6785e-05	6.373e-05	6.406e-05	6.3975e-05	6.41e-05	6.3785e-05	6.4505e-05	6.4695e-05	6.3305e-05	6.5825e-05	6.3965e-05	6.2115e-05	6.413e-05	6.413e-05	6.275e-05	6.5225e-05	6.3165e-05	6.1495e-05	6.4965e-05	6.0165e-05	6.629e-05	6.231e-05	6.358e-05	6.295e-05	6.164e-05	6.563e-05	6.597e-05	6.3565e-05	6.0435e-05	6.194e-05	6.001e-05
	-0.89	6.428e-05	6.3685e-05	6.464e-05	6.3975e-05	6.4735e-05	6.53e-05	6.4375e-05	6.4805e-05	6.352e-05	6.382e-05	6.259e-05	6.3025e-05	6.4975e-05	6.307e-05	6.3035e-05	6.6195e-05	6.4505e-05	6.8195e-05	6.531e-05	6.4895e-05	6.454e-05	6.542e-05	6.4085e-05	6.528e-05	6.576e-05	6.4735e-05	6.658e-05	6.4295e-05	6.4495e-05	6.3655e-05	6.4095e-05	6.4585e-05	6.526e-05	6.367e-05	6.153e-05	6.6415e-05	6.19e-05	6.788e-05	6.334e-05	6.4885e-05	6.478e-05	6.201e-05	6.57e-05	6.6885e-05	6.479e-05	6.155e-05	6.4115e-05	6.136e-05
	-0.9	6.4855e-05	6.4045e-05	6.567e-05	6.5445e-05	6.4735e-05	6.5915e-05	6.546e-05	6.516e-05	6.47e-05	6.56e-05	6.2535e-05	6.3805e-05	6.6305e-05	6.4995e-05	6.3365e-05	6.768e-05	6.5675e-05	6.9735e-05	6.6415e-05	6.5195e-05	6.6185e-05	6.6925e-05	6.478e-05	6.5605e-05	6.699e-05	6.5815e-05	6.6635e-05	6.425e-05	6.4705e-05	6.429e-05	6.5905e-05	6.629e-05	6.5525e-05	6.4205e-05	6.323e-05	6.78e-05	6.2365e-05	6.853e-05	6.4945e-05	6.6255e-05	6.561e-05	6.3015e-05	6.7035e-05	6.7625e-05	6.53e-05	6.1665e-05	6.5335e-05	6.2345e-05
	-0.91	6.5755e-05	6.539e-05	6.7065e-05	6.6235e-05	6.713e-05	6.63e-05	6.7155e-05	6.721e-05	6.5205e-05	6.6525e-05	6.383e-05	6.4875e-05	6.635e-05	6.657e-05	6.481e-05	6.835e-05	6.705e-05	7.0205e-05	6.76e-05	6.546e-05	6.677e-05	6.787e-05	6.557e-05	6.659e-05	6.7415e-05	6.695e-05	6.829e-05	6.5895e-05	6.5565e-05	6.5565e-05	6.8465e-05	6.718e-05	6.5875e-05	6.4835e-05	6.4275e-05	6.7995e-05	6.2995e-05	7.1505e-05	6.53e-05	6.6455e-05	6.6085e-05	6.349e-05	6.7745e-05	6.856e-05	6.606e-05	6.3775e-05	6.8675e-05	6.21e-05
	-0.92	6.78e-05	6.6535e-05	6.781e-05	6.854e-05	6.7635e-05	6.8095e-05	6.795e-05	6.747e-05	6.513e-05	6.772e-05	6.3965e-05	6.446e-05	6.7525e-05	6.6675e-05	6.5755e-05	6.92e-05	6.691e-05	7.1755e-05	6.925e-05	6.6105e-05	6.834e-05	6.8955e-05	6.6095e-05	6.7445e-05	6.7925e-05	6.767e-05	6.9475e-05	6.646e-05	6.59e-05	6.601e-05	6.8835e-05	6.791e-05	6.7425e-05	6.629e-05	6.5115e-05	6.83e-05	6.4205e-05	7.1575e-05	6.5955e-05	6.6495e-05	6.689e-05	6.4185e-05	6.839e-05	7.0475e-05	6.5865e-05	6.399e-05	6.9015e-05	6.369e-05
	-0.93	6.7085e-05	6.7245e-05	6.8995e-05	6.903e-05	6.7565e-05	6.9045e-05	6.8355e-05	6.884e-05	6.6015e-05	6.809e-05	6.54e-05	6.522e-05	6.809e-05	6.8095e-05	6.8155e-05	7.0615e-05	6.7645e-05	7.3135e-05	7.1335e-05	6.726e-05	6.922e-05	6.9435e-05	6.716e-05	6.784e-05	6.924e-05	6.878e-05	6.9685e-05	6.774e-05	6.93e-05	6.682e-05	6.927e-05	6.8885e-05	6.7635e-05	6.7555e-05	6.515e-05	6.933e-05	6.5405e-05	7.3715e-05	6.889e-05	6.758e-05	6.757e-05	6.5045e-05	6.918e-05	7.128e-05	6.75e-05	6.5805e-05	6.9055e-05	6.37e-05
	-0.94	6.856e-05	6.8975e-05	7.1015e-05	6.988e-05	6.852e-05	6.987e-05	6.9025e-05	6.9965e-05	6.744e-05	6.881e-05	6.6e-05	6.5345e-05	6.8795e-05	6.95e-05	6.905e-05	7.2485e-05	6.891e-05	7.4655e-05	7.2175e-05	6.867e-05	6.9775e-05	7.025e-05	6.8215e-05	6.905e-05	7.013e-05	7.0375e-05	7.12e-05	6.837e-05	6.988e-05	6.9665e-05	7.0065e-05	7.0905e-05	6.888e-05	6.793e-05	6.6185e-05	7.038e-05	6.711e-05	7.393e-05	7.01e-05	6.8805e-05	6.805e-05	6.6155e-05	6.9695e-05	7.22e-05	6.836e-05	6.679e-05	7.083e-05	6.618e-05
	-0.95	6.9475e-05	7.071e-05	7.27e-05	7.101e-05	6.957e-05	7.078e-05	6.886e-05	7.0825e-05	6.79e-05	7.0295e-05	6.834e-05	6.76e-05	6.7295e-05	7.0445e-05	7.009e-05	7.1895e-05	6.9945e-05	7.5465e-05	7.42e-05	6.9255e-05	7.0785e-05	7.073e-05	6.798e-05	7.064e-05	7.0695e-05	7.0695e-05	7.2105e-05	7.0145e-05	7.097e-05	6.9615e-05	7.112e-05	7.238e-05	7.013e-05	6.827e-05	6.624e-05	7.0765e-05	6.7225e-05	7.504e-05	7.2545e-05	7.062e-05	6.966e-05	6.7145e-05	7.1155e-05	7.204e-05	6.91e-05	6.861e-05	7.1895e-05	6.6535e-05
	-0.96	7.078e-05	7.2725e-05	7.3025e-05	7.1505e-05	6.974e-05	7.1305e-05	7.174e-05	7.2865e-05	6.9135e-05	7.126e-05	6.856e-05	6.563e-05	7.0105e-05	7.1805e-05	7.1535e-05	7.3205e-05	7.0875e-05	7.771e-05	7.4855e-05	7.0195e-05	7.1805e-05	7.1135e-05	6.8755e-05	7.061e-05	7.2005e-05	7.3145e-05	7.244e-05	7.1335e-05	7.094e-05	7.24e-05	7.209e-05	7.234e-05	7.0835e-05	6.997e-05	6.7475e-05	7.172e-05	6.8315e-05	7.591e-05	7.381e-05	7.092e-05	7.0115e-05	6.7585e-05	7.2605e-05	7.2985e-05	6.977e-05	7.09e-05	7.397e-05	6.878e-05
	-0.97	7.1595e-05	7.3665e-05	7.469e-05	7.239e-05	7.067e-05	7.1975e-05	7.325e-05	7.31e-05	6.9095e-05	7.142e-05	6.959e-05	6.62e-05	7.226e-05	7.2335e-05	7.1955e-05	7.482e-05	7.362e-05	7.8135e-05	7.527e-05	7.15e-05	7.34e-05	7.284e-05	6.918e-05	7.165e-05	7.232e-05	7.462e-05	7.285e-05	7.2225e-05	7.261e-05	7.255e-05	7.3495e-05	7.3285e-05	7.197e-05	7.043e-05	6.872e-05	7.2825e-05	6.9335e-05	7.785e-05	7.4215e-05	7.2445e-05	7.019e-05	6.922e-05	7.336e-05	7.376e-05	7.08e-05	7.1695e-05	7.478e-05	6.9405e-05
	-0.98	7.21e-05	7.453e-05	7.6055e-05	7.3735e-05	7.112e-05	7.317e-05	7.3865e-05	7.3815e-05	6.9775e-05	7.2015e-05	7.0585e-05	6.6715e-05	7.3285e-05	7.4425e-05	7.4175e-05	7.622e-05	7.453e-05	8.0175e-05	7.5925e-05	7.375e-05	7.3635e-05	7.4065e-05	6.9785e-05	7.314e-05	7.405e-05	7.5325e-05	7.457e-05	7.3305e-05	7.528e-05	7.345e-05	7.401e-05	7.416e-05	7.2e-05	7.1915e-05	6.9985e-05	7.3945e-05	7.129e-05	8.029e-05	7.48e-05	7.33e-05	7.2445e-05	7.071e-05	7.3665e-05	7.4475e-05	7.2085e-05	7.2285e-05	7.608e-05	6.9245e-05
	-0.99	7.2345e-05	7.4485e-05	7.6295e-05	7.557e-05	7.339e-05	7.38e-05	7.4515e-05	7.431e-05	7.1565e-05	7.333e-05	7.0585e-05	6.7475e-05	7.6035e-05	7.518e-05	7.5025e-05	7.7925e-05	7.4875e-05	8.081e-05	7.7185e-05	7.497e-05	7.3075e-05	7.572e-05	7.324e-05	7.396e-05	7.4245e-05	7.579e-05	7.5085e-05	7.4615e-05	7.6405e-05	7.299e-05	7.636e-05	7.5255e-05	7.305e-05	7.29e-05	7.194e-05	7.491e-05	7.2675e-05	8.1105e-05	7.702e-05	7.433e-05	7.377e-05	7.167e-05	7.4655e-05	7.6085e-05	7.354e-05	7.409e-05	7.881e-05	7.023e-05
	-1	7.2745e-05	7.5755e-05	7.614e-05	7.69e-05	7.4815e-05	7.2285e-05	7.536e-05	7.666e-05	7.2725e-05	7.4335e-05	7.099e-05	6.864e-05	7.6265e-05	7.64e-05	7.6865e-05	7.842e-05	7.5495e-05	8.1695e-05	7.832e-05	7.623e-05	7.5315e-05	7.7525e-05	7.304e-05	7.332e-05	7.543e-05	7.7505e-05	7.607e-05	7.4425e-05	7.773e-05	7.4135e-05	7.736e-05	7.6685e-05	7.4085e-05	7.479e-05	7.2755e-05	7.6425e-05	7.211e-05	8.216e-05	7.8265e-05	7.499e-05	7.4365e-05	7.3205e-05	7.5255e-05	7.713e-05	7.371e-05	7.4265e-05	8.015e-05	7.087e-05
	-1.01	7.4365e-05	7.655e-05	7.7955e-05	7.736e-05	7.485e-05	7.4515e-05	7.8175e-05	7.7275e-05	7.4425e-05	7.5825e-05	7.1545e-05	6.897e-05	7.7185e-05	7.737e-05	7.7755e-05	7.8805e-05	7.689e-05	8.1305e-05	7.99e-05	7.702e-05	7.5765e-05	7.89e-05	7.241e-05	7.5295e-05	7.6515e-05	7.7185e-05	7.737e-05	7.5095e-05	7.885e-05	7.5645e-05	7.7535e-05	7.7945e-05	7.5925e-05	7.5485e-05	7.3535e-05	7.7915e-05	7.353e-05	8.2845e-05	7.892e-05	7.592e-05	7.6745e-05	7.35e-05	7.7525e-05	7.7505e-05	7.4785e-05	7.6765e-05	8.0315e-05	7.0835e-05
	-1.02	7.5075e-05	7.816e-05	7.9195e-05	7.8255e-05	7.5005e-05	7.544e-05	7.79e-05	7.8805e-05	7.5395e-05	7.7595e-05	7.4055e-05	6.9045e-05	7.936e-05	7.74e-05	7.8225e-05	7.98e-05	7.8175e-05	8.233e-05	7.9815e-05	7.923e-05	7.7185e-05	7.939e-05	7.4475e-05	7.627e-05	7.88e-05	7.897e-05	7.779e-05	7.587e-05	7.9445e-05	7.828e-05	7.8635e-05	7.828e-05	7.7245e-05	7.7175e-05	7.301e-05	7.911e-05	7.437e-05	8.3675e-05	7.978e-05	7.7485e-05	7.6545e-05	7.4255e-05	7.7735e-05	7.8865e-05	7.7375e-05	7.6895e-05	8.2955e-05	7.209e-05
	-1.03	7.633e-05	7.8535e-05	8.0085e-05	7.8915e-05	7.4855e-05	7.765e-05	8.0195e-05	7.9545e-05	7.7345e-05	7.8565e-05	7.5435e-05	7.324e-05	8.0285e-05	7.8665e-05	8.116e-05	8.1725e-05	7.8535e-05	8.3075e-05	8.1845e-05	8.071e-05	7.856e-05	8.1075e-05	7.508e-05	7.682e-05	7.973e-05	7.9345e-05	7.9305e-05	7.6665e-05	7.969e-05	8.036e-05	7.907e-05	8.0245e-05	7.845e-05	7.794e-05	7.55e-05	8.025e-05	7.6035e-05	8.5165e-05	8.123e-05	7.791e-05	7.83e-05	7.49e-05	7.782e-05	8.08e-05	7.891e-05	7.835e-05	8.4575e-05	7.252e-05
	-1.04	7.773e-05	7.881e-05	8.023e-05	7.997e-05	7.6715e-05	7.964e-05	8.131e-05	8.037e-05	7.819e-05	8.0825e-05	7.598e-05	7.509e-05	8.2e-05	7.888e-05	8.099e-05	8.166e-05	8.084e-05	8.397e-05	8.2365e-05	8.1325e-05	7.9935e-05	8.2885e-05	7.54e-05	7.7985e-05	8.005e-05	8.0055e-05	8.1055e-05	7.8095e-05	8.063e-05	8.176e-05	8.0535e-05	8.159e-05	7.9305e-05	7.8985e-05	7.6395e-05	8.1235e-05	7.793e-05	8.604e-05	8.3605e-05	7.9605e-05	8.0445e-05	7.642e-05	8.0385e-05	8.2945e-05	7.8985e-05	7.9815e-05	8.5795e-05	7.304e-05
	-1.05	7.847e-05	7.8405e-05	8.155e-05	7.961e-05	7.728e-05	8.0695e-05	8.2875e-05	8.1515e-05	7.86e-05	8.0815e-05	7.7025e-05	7.604e-05	8.2855e-05	8.0315e-05	8.146e-05	8.3655e-05	8.1015e-05	8.364e-05	8.348e-05	8.122e-05	8.113e-05	8.439e-05	7.923e-05	7.905e-05	7.9425e-05	8.159e-05	8.0965e-05	8e-05	8.208e-05	8.384e-05	8.0325e-05	8.1865e-05	8.0355e-05	8.12e-05	7.764e-05	8.322e-05	7.8825e-05	8.7915e-05	8.727e-05	7.991e-05	8.1745e-05	7.712e-05	8.1975e-05	8.272e-05	8.113e-05	8.126e-05	8.651e-05	7.5055e-05
	-1.06	8.009e-05	7.8595e-05	8.3055e-05	8.033e-05	8.0315e-05	8.1255e-05	8.2965e-05	8.314e-05	7.9925e-05	8.094e-05	7.751e-05	7.5855e-05	8.328e-05	8.0395e-05	8.305e-05	8.359e-05	8.2115e-05	8.445e-05	8.5395e-05	8.164e-05	8.1535e-05	8.368e-05	8.0025e-05	7.946e-05	8.131e-05	8.253e-05	8.2805e-05	8.069e-05	8.2295e-05	8.4605e-05	8.106e-05	8.2795e-05	8.091e-05	8.2705e-05	7.845e-05	8.437e-05	8.0425e-05	8.8365e-05	8.712e-05	7.9885e-05	8.2225e-05	7.797e-05	8.327e-05	8.434e-05	8.2865e-05	8.2315e-05	8.804e-05	7.478e-05
	-1.07	8.033e-05	8.0555e-05	8.364e-05	8.0355e-05	8.13e-05	7.993e-05	8.36e-05	8.4725e-05	8.0705e-05	8.3255e-05	7.818e-05	7.677e-05	8.568e-05	8.315e-05	8.261e-05	8.3e-05	8.3385e-05	8.555e-05	8.5935e-05	8.1995e-05	8.261e-05	8.4435e-05	8.57e-05	8.0975e-05	8.138e-05	8.362e-05	8.4855e-05	8.196e-05	8.348e-05	8.622e-05	8.0885e-05	8.3045e-05	8.1815e-05	8.1795e-05	7.8735e-05	8.533e-05	8.126e-05	9.019e-05	8.752e-05	8.2415e-05	8.2685e-05	7.948e-05	8.3285e-05	8.5935e-05	8.442e-05	8.3485e-05	8.912e-05	7.621e-05
	-1.08	7.9995e-05	8.1525e-05	8.4315e-05	8.064e-05	8.2365e-05	8.2505e-05	8.3735e-05	8.5625e-05	8.04e-05	8.371e-05	8.0415e-05	7.8645e-05	8.5135e-05	8.3815e-05	8.272e-05	8.396e-05	8.454e-05	8.5405e-05	8.669e-05	8.422e-05	8.347e-05	8.589e-05	8.5985e-05	8.1375e-05	8.1075e-05	8.3955e-05	8.668e-05	8.392e-05	8.429e-05	8.755e-05	8.132e-05	8.1435e-05	8.1495e-05	8.352e-05	7.92e-05	8.675e-05	8.34e-05	9.108e-05	8.898e-05	8.282e-05	8.335e-05	8.1045e-05	8.371e-05	8.751e-05	8.591e-05	8.372e-05	9.04e-05	7.7465e-05
	-1.09	7.9735e-05	8.21e-05	8.3675e-05	8.115e-05	8.3425e-05	8.277e-05	8.456e-05	8.594e-05	8.3475e-05	8.541e-05	8.185e-05	8.092e-05	8.594e-05	8.3365e-05	8.323e-05	8.4975e-05	8.4775e-05	8.6785e-05	8.747e-05	8.4565e-05	8.3615e-05	8.645e-05	8.795e-05	8.19e-05	8.215e-05	8.418e-05	8.7015e-05	8.33e-05	8.476e-05	8.8855e-05	8.3115e-05	8.2005e-05	8.161e-05	8.359e-05	7.8845e-05	8.5695e-05	8.401e-05	9.1345e-05	8.9155e-05	8.574e-05	8.387e-05	8.1975e-05	8.3865e-05	8.7575e-05	8.747e-05	8.3115e-05	9.174e-05	7.8515e-05
	-1.1	8.042e-05	8.1915e-05	8.371e-05	8.215e-05	8.4045e-05	8.2465e-05	8.578e-05	8.4135e-05	8.552e-05	8.428e-05	8.2755e-05	8.1945e-05	8.696e-05	8.442e-05	8.3835e-05	8.4925e-05	8.614e-05	8.8105e-05	8.8235e-05	8.519e-05	8.53e-05	8.65e-05	8.872e-05	8.397e-05	8.2655e-05	8.397e-05	8.7265e-05	8.3525e-05	8.5285e-05	8.8765e-05	8.4575e-05	8.309e-05	8.0505e-05	8.408e-05	8.0155e-05	8.776e-05	8.754e-05	9.1265e-05	9.177e-05	8.4995e-05	8.1905e-05	8.2925e-05	8.415e-05	8.8605e-05	8.751e-05	8.292e-05	9.3415e-05	7.9035e-05
	-1.11	8.041e-05	8.353e-05	8.487e-05	8.2805e-05	8.518e-05	8.267e-05	8.5775e-05	8.619e-05	8.485e-05	8.5755e-05	8.3885e-05	8.229e-05	8.649e-05	8.481e-05	8.499e-05	8.567e-05	8.6765e-05	8.894e-05	8.9595e-05	8.561e-05	8.6555e-05	8.642e-05	8.8285e-05	8.4945e-05	8.3e-05	8.4855e-05	8.7015e-05	8.561e-05	8.658e-05	8.952e-05	8.4135e-05	8.3865e-05	8.048e-05	8.4205e-05	8.1835e-05	8.932e-05	8.8375e-05	9.3285e-05	9.1805e-05	8.539e-05	8.3445e-05	8.4505e-05	8.435e-05	9.001e-05	8.953e-05	8.364e-05	9.235e-05	7.8965e-05
	-1.12	8.0965e-05	8.353e-05	8.627e-05	8.3815e-05	8.5125e-05	8.365e-05	8.7445e-05	8.6485e-05	8.591e-05	8.591e-05	8.371e-05	8.306e-05	8.7875e-05	8.4735e-05	8.429e-05	8.447e-05	8.627e-05	8.887e-05	8.776e-05	8.576e-05	8.7105e-05	8.7215e-05	8.884e-05	8.626e-05	8.26e-05	8.4095e-05	8.774e-05	8.681e-05	8.6465e-05	9.041e-05	8.5215e-05	8.4425e-05	8.251e-05	8.508e-05	8.267e-05	8.896e-05	8.912e-05	9.2585e-05	9.285e-05	8.548e-05	8.4235e-05	8.482e-05	8.47e-05	9.0375e-05	8.851e-05	8.573e-05	9.3145e-05	7.927e-05
	-1.13	8.1765e-05	8.318e-05	8.658e-05	8.4695e-05	8.4985e-05	8.474e-05	8.7565e-05	8.5935e-05	8.6255e-05	8.5105e-05	8.3795e-05	8.2185e-05	8.7115e-05	8.5155e-05	8.526e-05	8.532e-05	8.7225e-05	9.0355e-05	8.8565e-05	8.5725e-05	8.651e-05	8.7305e-05	8.894e-05	8.7155e-05	8.1025e-05	8.516e-05	8.813e-05	8.702e-05	8.766e-05	9.071e-05	8.619e-05	8.506e-05	8.1815e-05	8.5455e-05	8.3105e-05	8.978e-05	8.9375e-05	9.3895e-05	9.3575e-05	8.4475e-05	8.4145e-05	8.638e-05	8.552e-05	9.1155e-05	8.889e-05	8.659e-05	9.277e-05	8.0435e-05
	-1.14	8.3185e-05	8.3485e-05	8.5875e-05	8.5225e-05	8.4865e-05	8.6815e-05	8.8145e-05	8.6535e-05	8.6885e-05	8.566e-05	8.383e-05	8.3015e-05	8.7595e-05	8.426e-05	8.605e-05	8.66e-05	8.736e-05	9.03e-05	8.927e-05	8.5985e-05	8.456e-05	8.8895e-05	8.992e-05	8.7265e-05	8.1125e-05	8.5655e-05	8.8625e-05	8.604e-05	8.875e-05	9.138e-05	8.65e-05	8.6e-05	8.265e-05	8.491e-05	8.353e-05	8.9455e-05	8.981e-05	9.3755e-05	9.5705e-05	8.5615e-05	8.5295e-05	8.766e-05	8.599e-05	9.176e-05	9.0415e-05	8.6485e-05	9.3615e-05	7.9995e-05
	-1.15	8.471e-05	8.362e-05	8.5705e-05	8.5995e-05	8.535e-05	8.7105e-05	8.8875e-05	8.568e-05	8.7e-05	8.643e-05	8.288e-05	8.246e-05	8.982e-05	8.5035e-05	8.533e-05	8.756e-05	8.8335e-05	8.9875e-05	9.0235e-05	8.6655e-05	8.652e-05	8.9295e-05	9.0165e-05	8.69e-05	8.0535e-05	8.447e-05	8.777e-05	8.5955e-05	8.7855e-05	9.241e-05	8.705e-05	8.6285e-05	8.2905e-05	8.4685e-05	8.3945e-05	8.968e-05	8.931e-05	9.3385e-05	9.6e-05	8.399e-05	8.666e-05	8.681e-05	8.6235e-05	9.255e-05	8.9475e-05	8.757e-05	9.2355e-05	7.9295e-05
	-1.16	8.5845e-05	8.4025e-05	8.572e-05	8.3705e-05	8.5475e-05	8.7745e-05	8.719e-05	8.5555e-05	8.7055e-05	8.809e-05	8.107e-05	8.3585e-05	8.992e-05	8.4625e-05	8.5065e-05	8.843e-05	8.8835e-05	9.0265e-05	9.0365e-05	8.7225e-05	8.791e-05	9.0055e-05	8.9235e-05	8.904e-05	7.9455e-05	8.878e-05	8.917e-05	8.705e-05	8.842e-05	9.27e-05	8.6165e-05	8.6615e-05	8.334e-05	8.4255e-05	8.5185e-05	8.758e-05	8.7255e-05	9.497e-05	9.612e-05	8.5265e-05	8.7045e-05	8.6795e-05	8.6025e-05	9.255e-05	9.045e-05	8.858e-05	9.2195e-05	8.04e-05
	-1.17	8.607e-05	8.3815e-05	8.7855e-05	8.259e-05	8.566e-05	8.7405e-05	8.5055e-05	8.639e-05	8.697e-05	8.9345e-05	8.0585e-05	8.367e-05	9.146e-05	8.2765e-05	8.587e-05	8.8065e-05	8.88e-05	9.0375e-05	9.008e-05	8.8615e-05	8.7565e-05	9.016e-05	8.723e-05	8.914e-05	8.2115e-05	8.791e-05	8.939e-05	8.7935e-05	8.802e-05	9.3895e-05	8.8045e-05	8.836e-05	8.4495e-05	8.3135e-05	8.4635e-05	9.0045e-05	8.8025e-05	9.5665e-05	9.7855e-05	8.4525e-05	8.714e-05	8.6515e-05	8.6025e-05	9.255e-05	9.0425e-05	8.093e-05	9.324e-05	8.006e-05
	-1.18	8.6045e-05	8.0505e-05	8.765e-05	8.464e-05	8.454e-05	8.832e-05	8.4805e-05	8.705e-05	8.541e-05	9.005e-05	8.012e-05	8.3635e-05	9.0925e-05	8.474e-05	8.643e-05	8.846e-05	8.9095e-05	9.109e-05	9.1095e-05	8.751e-05	8.5285e-05	9.0155e-05	8.831e-05	8.8235e-05	8.47e-05	8.902e-05	8.851e-05	8.7835e-05	8.395e-05	9.4485e-05	8.8905e-05	8.8325e-05	8.574e-05	8.5395e-05	8.619e-05	8.868e-05	8.4955e-05	9.6885e-05	9.925e-05	8.4615e-05	8.5065e-05	8.813e-05	8.576e-05	9.2755e-05	8.9965e-05	7.9075e-05	9.383e-05	7.996e-05
	-1.19	8.759e-05	7.734e-05	8.786e-05	8.2875e-05	8.617e-05	8.7665e-05	8.187e-05	8.5955e-05	8.702e-05	8.9275e-05	8.0835e-05	8.291e-05	9.09e-05	8.3115e-05	8.168e-05	8.9895e-05	8.9485e-05	9.0485e-05	9.075e-05	8.7845e-05	8.4565e-05	9.0835e-05	8.713e-05	8.643e-05	7.332e-05	9.1325e-05	8.877e-05	8.841e-05	8.0895e-05	9.412e-05	8.9155e-05	8.789e-05	8.544e-05	8.404e-05	8.661e-05	8.846e-05	8.428e-05	9.7325e-05	9.9695e-05	8.5775e-05	8.414e-05	8.8295e-05	8.636e-05	9.343e-05	8.554e-05	8.19e-05	9.3965e-05	7.8635e-05
	-1.2	8.7165e-05	7.8955e-05	8.845e-05	8.2575e-05	8.738e-05	8.882e-05	8.3445e-05	8.6645e-05	8.683e-05	8.9245e-05	7.648e-05	8.2575e-05	9.406e-05	8.502e-05	7.704e-05	9.0145e-05	9.0735e-05	8.795e-05	9.0785e-05	8.858e-05	8.0385e-05	8.9955e-05	8.751e-05	8.7895e-05	7.612e-05	9.197e-05	9.0335e-05	8.853e-05	7.902e-05	9.591e-05	9.0665e-05	8.8625e-05	8.7185e-05	8.3595e-05	8.6155e-05	8.7315e-05	7.766e-05	9.813e-05	9.98e-05	8.6585e-05	8.4195e-05	8.899e-05	8.885e-05	9.269e-05	8.43e-05	8.3775e-05	9.4705e-05	7.906e-05
	-1.21	8.6345e-05	7.388e-05	8.914e-05	8.311e-05	8.6475e-05	8.8265e-05	8.293e-05	8.525e-05	8.631e-05	8.9775e-05	7.8575e-05	8.268e-05	9.301e-05	8.4575e-05	7.876e-05	8.8185e-05	9.14e-05	8.7615e-05	9.178e-05	8.8625e-05	8.238e-05	8.929e-05	8.6135e-05	8.8335e-05	7.6055e-05	9.213e-05	8.8735e-05	8.787e-05	8.1625e-05	9.543e-05	8.9545e-05	8.894e-05	8.816e-05	8.2575e-05	8.7625e-05	8.859e-05	7.6535e-05	9.8025e-05	0.00010177	8.332e-05	8.4325e-05	8.898e-05	8.645e-05	9.389e-05	8.36e-05	8.224e-05	9.5835e-05	7.975e-05
	-1.22	8.724e-05	8.1135e-05	8.604e-05	8.357e-05	8.613e-05	8.9225e-05	8.25e-05	8.6075e-05	8.5105e-05	9.149e-05	7.9525e-05	7.881e-05	9.317e-05	8.386e-05	8.0005e-05	8.935e-05	9.2795e-05	8.9035e-05	9.0885e-05	8.808e-05	8.2345e-05	9.0225e-05	8.5625e-05	7.5485e-05	7.7625e-05	9.004e-05	8.963e-05	8.9355e-05	8.169e-05	9.6515e-05	9.1605e-05	8.7585e-05	8.9125e-05	8.368e-05	8.6165e-05	8.947e-05	7.929e-05	9.9595e-05	0.00010371	8.321e-05	8.415e-05	8.9515e-05	8.6695e-05	9.3655e-05	8.4805e-05	7.9685e-05	9.5535e-05	8.102e-05
	-1.23	8.9165e-05	7.9185e-05	8.675e-05	8.337e-05	8.742e-05	8.8445e-05	8.1285e-05	7.7005e-05	8.256e-05	9.015e-05	7.92e-05	7.888e-05	9.5005e-05	8.4095e-05	7.994e-05	8.9385e-05	9.2885e-05	8.7035e-05	9.1365e-05	8.883e-05	8.3875e-05	9.0835e-05	8.7845e-05	7.9045e-05	7.642e-05	9.1445e-05	8.8185e-05	8.894e-05	8.234e-05	9.67e-05	9.2535e-05	8.899e-05	8.8805e-05	8.0615e-05	8.7445e-05	8.5175e-05	7.6805e-05	9.7865e-05	0.000102365	8.2295e-05	8.591e-05	8.785e-05	7.185e-05	9.6245e-05	8.573e-05	7.893e-05	9.5775e-05	8.019e-05
	-1.24	8.9085e-05	7.992e-05	8.8555e-05	8.574e-05	8.737e-05	9.0555e-05	8.2015e-05	8.001e-05	8.344e-05	8.956e-05	8.1335e-05	7.766e-05	9.637e-05	8.6575e-05	7.704e-05	8.9555e-05	9.3575e-05	8.6365e-05	9.107e-05	8.969e-05	8.4385e-05	9.209e-05	8.7955e-05	7.8855e-05	7.2985e-05	8.7925e-05	8.8975e-05	9.091e-05	8.0915e-05	9.6495e-05	9.404e-05	8.8285e-05	8.9685e-05	8.0135e-05	8.59e-05	8.417e-05	7.869e-05	9.7415e-05	0.00010429	8.2835e-05	7.9375e-05	8.726e-05	7.309e-05	9.466e-05	8.393e-05	8.3765e-05	9.614e-05	8.0585e-05
	-1.25	8.77e-05	8.139e-05	8.877e-05	8.5695e-05	8.7705e-05	8.785e-05	8.4695e-05	8.1395e-05	8.114e-05	8.8875e-05	8.1025e-05	7.5725e-05	9.6745e-05	8.5145e-05	7.789e-05	8.979e-05	9.1455e-05	8.408e-05	9.043e-05	8.852e-05	8.5195e-05	9.3425e-05	8.7175e-05	8.108e-05	7.9155e-05	8.7575e-05	8.514e-05	9.183e-05	8.375e-05	9.6705e-05	9.2345e-05	8.8025e-05	8.8785e-05	7.889e-05	8.7715e-05	8.434e-05	8.3015e-05	9.86e-05	0.00010373	8.289e-05	8.0825e-05	8.3335e-05	7.4425e-05	9.585e-05	8.45e-05	8.1105e-05	9.7455e-05	8.2645e-05
	-1.26	8.726e-05	8.0985e-05	9.1275e-05	8.5175e-05	8.735e-05	8.871e-05	8.166e-05	8.0205e-05	8.3805e-05	8.988e-05	8.246e-05	7.4405e-05	9.621e-05	8.3095e-05	7.8355e-05	8.9055e-05	9.145e-05	7.9875e-05	9.199e-05	8.648e-05	8.556e-05	9.2195e-05	8.719e-05	8.493e-05	7.5765e-05	8.6575e-05	8.6465e-05	9.331e-05	8.298e-05	9.9005e-05	9.059e-05	9.0155e-05	8.669e-05	8.163e-05	8.9015e-05	8.1105e-05	8.404e-05	0.000100825	0.000105425	8.5995e-05	8.0385e-05	8.3985e-05	7.811e-05	9.6105e-05	8.554e-05	8.138e-05	9.7475e-05	8.4805e-05
	-1.27	8.874e-05	8.4135e-05	9.274e-05	8.6525e-05	7.98e-05	8.863e-05	8.1885e-05	8.062e-05	8.1495e-05	9.02e-05	8.475e-05	7.755e-05	9.453e-05	8.082e-05	8.0755e-05	8.9405e-05	9.1015e-05	8.1655e-05	9.212e-05	8.621e-05	8.4795e-05	9.454e-05	8.829e-05	8.2865e-05	7.8755e-05	8.6755e-05	8.7005e-05	9.0695e-05	8.351e-05	9.9565e-05	8.967e-05	8.8705e-05	8.7505e-05	8.1515e-05	8.952e-05	8.4045e-05	8.5265e-05	0.000100605	0.000103305	8.6345e-05	8.4275e-05	8.4095e-05	7.917e-05	9.6545e-05	8.8275e-05	8.337e-05	9.7685e-05	8.257e-05
	-1.28	8.9475e-05	8.407e-05	9.2975e-05	8.5555e-05	8.1825e-05	8.6265e-05	7.96e-05	8.0315e-05	7.776e-05	9.145e-05	8.429e-05	7.9075e-05	9.488e-05	8.3475e-05	8.2235e-05	8.633e-05	9.119e-05	8.0825e-05	9.2605e-05	7.9975e-05	8.3145e-05	9.3095e-05	8.8945e-05	8.6705e-05	7.7945e-05	7.612e-05	8.76e-05	8.8635e-05	8.19e-05	9.8425e-05	8.612e-05	8.9315e-05	8.3325e-05	8.2455e-05	8.888e-05	8.327e-05	8.6115e-05	0.00010295	0.000104455	8.5475e-05	8.4735e-05	8.661e-05	8e-05	9.5635e-05	8.922e-05	8.2345e-05	9.7715e-05	8.2545e-05
	-1.29	8.7935e-05	8.465e-05	9.355e-05	8.5385e-05	8.3375e-05	8.372e-05	7.7025e-05	7.843e-05	8.0935e-05	9.0685e-05	8.484e-05	7.7475e-05	9.558e-05	8.245e-05	8.426e-05	8.2925e-05	9.1665e-05	8.503e-05	9.347e-05	7.994e-05	7.829e-05	9.3675e-05	8.878e-05	8.767e-05	7.7215e-05	7.805e-05	9.012e-05	8.845e-05	8.447e-05	9.968e-05	8.6375e-05	9.107e-05	8.5265e-05	8.1675e-05	8.547e-05	8.335e-05	8.4325e-05	0.000100865	0.000104275	8.67e-05	8.7625e-05	8.7425e-05	7.888e-05	9.515e-05	8.91e-05	8.4025e-05	9.969e-05	8.305e-05
	-1.3	8.7305e-05	8.295e-05	9.3045e-05	8.646e-05	8.388e-05	7.5575e-05	7.6975e-05	7.864e-05	8.172e-05	8.9175e-05	8.3495e-05	7.6875e-05	9.478e-05	8.4265e-05	8.9085e-05	7.678e-05	9.085e-05	8.425e-05	9.294e-05	7.9825e-05	8.2555e-05	9.378e-05	9.048e-05	8.4555e-05	7.5555e-05	7.901e-05	8.952e-05	8.385e-05	8.431e-05	9.9045e-05	9.109e-05	9.1355e-05	8.366e-05	8.349e-05	7.4985e-05	8.414e-05	8.4095e-05	0.000101365	0.00010501	8.2575e-05	8.829e-05	8.7575e-05	8.262e-05	9.51e-05	8.957e-05	8.579e-05	9.8795e-05	8.3395e-05
	-1.31	8.859e-05	8.237e-05	9.17e-05	8.628e-05	8.5275e-05	7.798e-05	7.969e-05	8.121e-05	7.9405e-05	8.91e-05	8.348e-05	7.589e-05	9.2865e-05	8.8045e-05	8.7115e-05	7.6465e-05	9.049e-05	8.4275e-05	9.204e-05	8.0005e-05	8.5085e-05	9.425e-05	9.097e-05	8.5015e-05	7.814e-05	7.932e-05	8.882e-05	8.318e-05	8.4415e-05	0.000100975	8.7485e-05	9.0105e-05	8.494e-05	8.6275e-05	6.988e-05	8.662e-05	8.353e-05	0.0001011	0.000104965	8.3655e-05	8.9625e-05	8.5235e-05	8.155e-05	9.611e-05	8.931e-05	8.249e-05	9.952e-05	8.134e-05
	-1.32	8.8445e-05	8.408e-05	9.1915e-05	8.44e-05	8.1145e-05	7.731e-05	8.5425e-05	8.0575e-05	8.254e-05	8.9835e-05	8.3105e-05	7.719e-05	8.5655e-05	8.491e-05	8.778e-05	7.3365e-05	8.849e-05	8.365e-05	9.2745e-05	7.496e-05	8.712e-05	9.2955e-05	9.285e-05	8.682e-05	8.1255e-05	8.644e-05	9.203e-05	8.291e-05	8.546e-05	0.000101285	7.8765e-05	8.972e-05	8.4395e-05	8.588e-05	7.9145e-05	8.6015e-05	8.4895e-05	0.000102825	0.000105655	8.3745e-05	8.919e-05	8.068e-05	8.1565e-05	9.6295e-05	8.4805e-05	8.545e-05	9.57e-05	8.195e-05
	-1.33	8.819e-05	8.504e-05	9.2695e-05	8.318e-05	8.331e-05	8.019e-05	8.441e-05	8.291e-05	8.395e-05	8.923e-05	8.366e-05	7.8325e-05	8.7545e-05	8.116e-05	8.666e-05	7.728e-05	8.0045e-05	8.572e-05	9.0805e-05	7.7995e-05	8.9355e-05	9.29e-05	9.103e-05	8.5015e-05	8.197e-05	9.062e-05	9.2335e-05	7.514e-05	8.574e-05	9.9905e-05	8.3875e-05	8.843e-05	8.7245e-05	8.7465e-05	8.003e-05	8.5625e-05	8.767e-05	0.00010228	0.000105235	8.496e-05	8.9225e-05	8.5385e-05	8.248e-05	9.69e-05	8.6765e-05	8.5675e-05	9.5615e-05	8.421e-05
	-1.34	8.6645e-05	8.3425e-05	9.3785e-05	8.624e-05	7.4815e-05	7.9655e-05	8.4905e-05	8.203e-05	8.6935e-05	9.0945e-05	8.2545e-05	8.1915e-05	9.063e-05	7.9745e-05	8.6425e-05	7.176e-05	7.472e-05	8.7635e-05	7.67e-05	7.5245e-05	8.7635e-05	9.078e-05	9.294e-05	8.537e-05	8.2915e-05	9.1665e-05	9.4125e-05	7.8365e-05	8.714e-05	0.00010208	8.4095e-05	7.343e-05	8.5345e-05	8.6085e-05	8.1605e-05	8.6785e-05	8.744e-05	9.131e-05	0.00010396	8.624e-05	9.11e-05	8.8095e-05	7.8665e-05	9.62e-05	8.461e-05	8.448e-05	9.174e-05	8.6065e-05
	-1.35	7.9165e-05	7.786e-05	9.5365e-05	8.5565e-05	7.9665e-05	7.948e-05	8.6765e-05	8.5375e-05	8.3885e-05	9.12e-05	8.454e-05	8.019e-05	9.237e-05	8.318e-05	8.904e-05	7.483e-05	7.61e-05	8.818e-05	7.883e-05	7.8125e-05	8.6495e-05	9.1605e-05	9.513e-05	8.41e-05	8.388e-05	9.305e-05	9.2265e-05	8.3425e-05	8.9365e-05	0.000102435	8.674e-05	8.0065e-05	8.744e-05	8.752e-05	7.84e-05	8.5085e-05	8.737e-05	9.3675e-05	0.000103265	8.592e-05	9.297e-05	8.6005e-05	8.696e-05	9.7485e-05	8.436e-05	8.6115e-05	9.343e-05	8.431e-05
	-1.36	7.6265e-05	7.913e-05	9.4685e-05	8.76e-05	8.3795e-05	7.9675e-05	8.749e-05	8.545e-05	8.4315e-05	9.0285e-05	8.6115e-05	8.6285e-05	9.277e-05	8.62e-05	8.6355e-05	7.1505e-05	7.7935e-05	8.826e-05	8.1715e-05	8.058e-05	8.885e-05	9.1605e-05	9.632e-05	8.602e-05	8.5655e-05	9.2055e-05	9.064e-05	7.8015e-05	9.24e-05	8.45e-05	8.668e-05	7.849e-05	8.5595e-05	8.643e-05	7.793e-05	8.597e-05	8.625e-05	9.2145e-05	0.00010213	8.483e-05	9.2225e-05	8.558e-05	8.4415e-05	9.632e-05	8.823e-05	8.554e-05	8.8745e-05	8.408e-05
	-1.37	7.361e-05	8.219e-05	9.1625e-05	8.355e-05	8.012e-05	8.049e-05	8.376e-05	8.6195e-05	8.2435e-05	8.9625e-05	8.7795e-05	8.376e-05	9.262e-05	8.6805e-05	9.181e-05	7.284e-05	8.1155e-05	8.962e-05	8.1855e-05	7.9855e-05	9.0905e-05	9.2975e-05	9.452e-05	8.4975e-05	8.753e-05	9.563e-05	9.182e-05	8.3535e-05	9.0005e-05	8.279e-05	8.705e-05	8.106e-05	8.7915e-05	9.135e-05	7.7935e-05	8.875e-05	8.8305e-05	9.4475e-05	0.000102705	8.635e-05	9.201e-05	8.7175e-05	8.382e-05	9.6845e-05	8.8375e-05	8.782e-05	9.07e-05	8.56e-05
	-1.38	7.5035e-05	8.2605e-05	9.1545e-05	8.6105e-05	8.1085e-05	8.37e-05	8.6295e-05	8.847e-05	8.7425e-05	9.088e-05	8.767e-05	8.47e-05	9.166e-05	8.8935e-05	8.9315e-05	7.693e-05	8.422e-05	9.001e-05	8.109e-05	8.165e-05	8.6395e-05	9.5285e-05	9.5465e-05	8.6025e-05	8.9045e-05	9.368e-05	9.227e-05	8.0875e-05	9.402e-05	8.772e-05	8.9365e-05	7.792e-05	8.906e-05	8.9615e-05	8.012e-05	8.9155e-05	9.2055e-05	0.00010041	9.359e-05	8.532e-05	9.118e-05	8.633e-05	7.978e-05	9.8335e-05	8.7975e-05	8.798e-05	9.149e-05	8.5865e-05
	-1.39	7.5505e-05	8.26e-05	9.1605e-05	8.855e-05	8.4125e-05	8.6235e-05	8.8625e-05	8.712e-05	8.8855e-05	9.1875e-05	8.7755e-05	8.4975e-05	9.447e-05	8.2565e-05	9.262e-05	7.825e-05	8.145e-05	9.3065e-05	7.97e-05	7.955e-05	8.5165e-05	9.5505e-05	9.591e-05	8.695e-05	8.9295e-05	9.523e-05	8.9915e-05	8.424e-05	9.444e-05	8.9155e-05	8.888e-05	8.323e-05	8.9185e-05	9.0165e-05	7.85e-05	8.717e-05	9.0155e-05	9.826e-05	8.2145e-05	8.8745e-05	9.1015e-05	8.591e-05	8.136e-05	9.4915e-05	9.136e-05	8.99e-05	9.4175e-05	8.462e-05
	-1.4	7.8305e-05	8.296e-05	7.791e-05	8.8105e-05	8.4385e-05	8.6735e-05	8.4535e-05	8.916e-05	8.157e-05	8.989e-05	9.0935e-05	9.0395e-05	9.1595e-05	8.388e-05	9.333e-05	7.4335e-05	8.453e-05	9.105e-05	7.7065e-05	8.696e-05	8.387e-05	9.4795e-05	9.763e-05	8.787e-05	9.084e-05	9.378e-05	8.7095e-05	8.546e-05	9.43e-05	8.804e-05	8.8815e-05	8.712e-05	9.124e-05	8.969e-05	7.913e-05	9.1415e-05	9.053e-05	9.9675e-05	7.6975e-05	8.7015e-05	8.7635e-05	9.06e-05	8.871e-05	9.079e-05	9.0535e-05	9.283e-05	8.8855e-05	8.15e-05
	-1.41	7.897e-05	8.1655e-05	7.9545e-05	9.1345e-05	8.676e-05	8.815e-05	8.2825e-05	8.927e-05	8.369e-05	8.195e-05	8.9365e-05	9.096e-05	9.2815e-05	8.7275e-05	9.1355e-05	7.984e-05	8.1915e-05	9.6105e-05	7.779e-05	8.6995e-05	8.806e-05	9.551e-05	9.5875e-05	8.8235e-05	8.7175e-05	9.632e-05	9.0855e-05	8.451e-05	9.4905e-05	8.841e-05	9.2295e-05	8.981e-05	9.143e-05	8.906e-05	7.9705e-05	9.0795e-05	9.103e-05	0.000102525	8.1835e-05	9.004e-05	9.0795e-05	8.744e-05	9.048e-05	9.012e-05	9.3205e-05	8.921e-05	9.9075e-05	8.5565e-05
	-1.42	8.0785e-05	8.851e-05	8.2985e-05	9.2145e-05	8.5e-05	8.7205e-05	8.48e-05	8.933e-05	8.123e-05	7.979e-05	8.392e-05	8.996e-05	9.3935e-05	8.8315e-05	9.215e-05	7.8615e-05	7.9795e-05	9.5545e-05	7.7395e-05	8.455e-05	8.528e-05	8.992e-05	9.4285e-05	8.926e-05	8.6975e-05	9.6725e-05	9.2765e-05	8.7155e-05	9.549e-05	8.9595e-05	9.023e-05	8.8295e-05	9.3355e-05	8.8925e-05	7.991e-05	9.213e-05	8.7565e-05	9.5735e-05	8.4745e-05	9.283e-05	8.896e-05	8.9775e-05	8.6535e-05	9.005e-05	9.587e-05	8.783e-05	9.529e-05	8.935e-05
	-1.43	8.1045e-05	8.8675e-05	8.2875e-05	8.9465e-05	8.3355e-05	8.562e-05	8.66e-05	8.712e-05	8.317e-05	8.0175e-05	8.8045e-05	8.9815e-05	9.1965e-05	8.7495e-05	9.221e-05	8.2555e-05	8.4045e-05	9.6495e-05	7.9575e-05	8.954e-05	8.907e-05	9.212e-05	9.3845e-05	9.011e-05	8.808e-05	9.9115e-05	9.101e-05	8.8625e-05	9.79e-05	8.3435e-05	9.022e-05	9.0245e-05	9.2265e-05	8.7775e-05	8.2415e-05	9.4075e-05	9.1845e-05	9.6105e-05	8.265e-05	9.0875e-05	8.9915e-05	9.2125e-05	8.784e-05	8.209e-05	9.5345e-05	9.131e-05	9.7365e-05	8.867e-05
	-1.44	8.1805e-05	9.125e-05	8.141e-05	9.128e-05	8.5655e-05	8.892e-05	8.8765e-05	9.112e-05	8.1965e-05	7.9325e-05	8.961e-05	8.4745e-05	9.536e-05	9.3515e-05	9.46e-05	8.1795e-05	8.615e-05	9.574e-05	8.021e-05	8.8785e-05	8.891e-05	8.8325e-05	9.4435e-05	8.9935e-05	9.192e-05	9.706e-05	9.34e-05	8.9145e-05	9.498e-05	9.1045e-05	9.09e-05	9.0415e-05	9.285e-05	8.9955e-05	8.142e-05	9.1305e-05	9.2055e-05	9.513e-05	8.2285e-05	9.129e-05	9.1935e-05	9.326e-05	9.1415e-05	8.4685e-05	9.6275e-05	9.1845e-05	9.6695e-05	9.183e-05
	-1.45	8.1205e-05	9.264e-05	8.535e-05	8.6695e-05	8.5195e-05	8.89e-05	8.899e-05	8.8265e-05	7.963e-05	7.596e-05	8.933e-05	8.873e-05	9.205e-05	8.951e-05	9.439e-05	7.8435e-05	8.483e-05	9.615e-05	8.245e-05	9.0815e-05	8.729e-05	9.062e-05	9.6995e-05	9.1755e-05	9.828e-05	0.000101125	9.23e-05	9.005e-05	9.5645e-05	9.414e-05	9.4625e-05	9.014e-05	8.834e-05	8.729e-05	8.4455e-05	9.112e-05	9.112e-05	9.403e-05	8.8785e-05	8.96e-05	9.077e-05	8.9925e-05	8.7845e-05	8.605e-05	9.5795e-05	9.3035e-05	9.8265e-05	9.252e-05
	-1.46	8.151e-05	8.8585e-05	8.4925e-05	8.964e-05	8.516e-05	9.1145e-05	8.9795e-05	8.7245e-05	8.459e-05	7.757e-05	8.9935e-05	9.0435e-05	9.163e-05	9.2745e-05	9.5025e-05	8.345e-05	8.829e-05	9.8225e-05	8.284e-05	9.2745e-05	8.922e-05	7.945e-05	9.427e-05	9.2175e-05	9.0965e-05	9.7625e-05	8.879e-05	9.347e-05	9.425e-05	9.5625e-05	9.2515e-05	8.69e-05	8.6785e-05	8.6995e-05	8.699e-05	9.1735e-05	9.2285e-05	9.5635e-05	8.7625e-05	9.0225e-05	9.292e-05	9.38e-05	8.8545e-05	8.8535e-05	9.66e-05	9.1235e-05	9.9785e-05	9.362e-05
	-1.47	8.6335e-05	8.8845e-05	8.5155e-05	9.028e-05	8.7095e-05	9.0765e-05	8.9225e-05	8.844e-05	8.6465e-05	7.4625e-05	8.915e-05	9.309e-05	9.218e-05	9.2355e-05	9.46e-05	8.0625e-05	8.8195e-05	9.9625e-05	8.2825e-05	9.383e-05	8.889e-05	8.2635e-05	9.534e-05	9.216e-05	9.6385e-05	9.514e-05	9.4845e-05	9.361e-05	9.5015e-05	9.3185e-05	9.31e-05	9.0055e-05	8.567e-05	8.88e-05	8.642e-05	9.425e-05	9.331e-05	9.7485e-05	8.99e-05	9.1275e-05	9.086e-05	9.269e-05	8.799e-05	9.274e-05	9.7125e-05	9.0575e-05	9.8085e-05	9.271e-05
	-1.48	8.2885e-05	8.967e-05	8.615e-05	8.6695e-05	8.7125e-05	9.459e-05	9.073e-05	8.7515e-05	8.866e-05	8.056e-05	9.0035e-05	9.2885e-05	9.464e-05	9.3515e-05	9.466e-05	8.3e-05	8.742e-05	0.000100965	8.6695e-05	9.299e-05	8.9385e-05	8.611e-05	9.805e-05	9.188e-05	9.5685e-05	9.1175e-05	9.0945e-05	9.39e-05	9.8055e-05	9.704e-05	9.59e-05	9.035e-05	8.422e-05	8.7765e-05	8.605e-05	9.2365e-05	9.325e-05	9.7535e-05	8.659e-05	9.635e-05	9.3235e-05	9.127e-05	8.758e-05	9.0415e-05	9.725e-05	9.1455e-05	0.00010215	9.589e-05
	-1.49	8.5e-05	9.421e-05	8.627e-05	8.725e-05	8.4575e-05	9.525e-05	9.135e-05	8.967e-05	8.7565e-05	7.9995e-05	9.208e-05	9.6e-05	9.149e-05	9.297e-05	9.3665e-05	8.2325e-05	8.8105e-05	9.7385e-05	8.6925e-05	9.3365e-05	9.019e-05	8.728e-05	9.905e-05	9.484e-05	9.389e-05	9.1975e-05	9.483e-05	9.5715e-05	9.1715e-05	9.7605e-05	9.5975e-05	8.8275e-05	8.324e-05	9.124e-05	8.4325e-05	9.323e-05	9.479e-05	9.8545e-05	8.9475e-05	9.1835e-05	9.363e-05	9.1035e-05	8.9365e-05	8.905e-05	9.8545e-05	9.191e-05	0.000102115	9.5715e-05
	-1.5	8.6485e-05	9.6565e-05	8.762e-05	8.9035e-05	8.795e-05	9.427e-05	9.1095e-05	9.066e-05	8.8145e-05	7.966e-05	9.2315e-05	9.612e-05	9.3755e-05	9.2145e-05	9.4185e-05	8.006e-05	9.1575e-05	9.7635e-05	8.6305e-05	9.1655e-05	9.143e-05	8.812e-05	9.8945e-05	9.6285e-05	9.5035e-05	9.4035e-05	9.276e-05	9.4955e-05	9.4005e-05	9.9645e-05	9.7205e-05	9.1525e-05	8.767e-05	8.924e-05	8.7085e-05	9.526e-05	9.404e-05	9.651e-05	8.9495e-05	9.491e-05	9.1195e-05	9.051e-05	9.0545e-05	9.06e-05	9.8865e-05	9.48e-05	0.000100295	9.5925e-05
	-1.51	8.811e-05	9.337e-05	8.811e-05	9.1675e-05	9.087e-05	9.469e-05	9.214e-05	9.1615e-05	8.555e-05	8.235e-05	9.4915e-05	9.541e-05	9.255e-05	9.392e-05	9.488e-05	8.454e-05	8.928e-05	9.5945e-05	8.691e-05	9.3555e-05	9.5765e-05	8.8545e-05	0.00010072	9.7215e-05	9.545e-05	9.1735e-05	9.3875e-05	9.63e-05	9.5255e-05	9.833e-05	9.418e-05	9.437e-05	8.737e-05	9.5585e-05	8.7545e-05	9.5175e-05	9.517e-05	9.7755e-05	9.29e-05	9.7875e-05	9.1435e-05	8.8555e-05	9.3725e-05	9.0365e-05	9.956e-05	9.7345e-05	0.00010358	9.6825e-05
	-1.52	8.869e-05	9.2285e-05	9.1895e-05	9.0545e-05	8.8695e-05	9.347e-05	9.1965e-05	9.167e-05	8.278e-05	8.5145e-05	9.559e-05	9.5335e-05	9.3625e-05	8.827e-05	9.3015e-05	8.6355e-05	8.5885e-05	9.4695e-05	8.9975e-05	9.406e-05	9.2135e-05	8.9955e-05	9.8245e-05	9.5255e-05	9.8985e-05	9.2995e-05	9.687e-05	0.000100375	9.2825e-05	0.00010231	9.608e-05	9.514e-05	8.9735e-05	9.2835e-05	8.6415e-05	9.4685e-05	9.408e-05	9.966e-05	9.2725e-05	9.7175e-05	9.0275e-05	9.208e-05	9.5485e-05	8.492e-05	0.00010018	9.614e-05	0.00010057	9.624e-05
	-1.53	8.8675e-05	9.387e-05	9.2435e-05	9.147e-05	9.2315e-05	9.4355e-05	8.9885e-05	9.0575e-05	8.7565e-05	8.592e-05	9.533e-05	9.8145e-05	9.163e-05	9.28e-05	8.9615e-05	9.0805e-05	8.5055e-05	9.3615e-05	9.183e-05	9.5605e-05	9.257e-05	9.163e-05	9.711e-05	9.6895e-05	9.7725e-05	9.599e-05	9.8355e-05	9.711e-05	9.4335e-05	9.7155e-05	9.762e-05	9.6985e-05	8.9725e-05	9.2215e-05	8.494e-05	9.6985e-05	9.601e-05	0.000102615	9.4975e-05	9.3795e-05	9.2035e-05	9.037e-05	9.419e-05	8.9435e-05	9.532e-05	9.5565e-05	9.9905e-05	9.5475e-05
	-1.54	9.22e-05	9.3275e-05	8.975e-05	9.182e-05	9.1195e-05	9.3865e-05	9.1755e-05	8.984e-05	8.8375e-05	8.59e-05	9.69e-05	0.000100005	9.398e-05	9.32e-05	9.091e-05	9.042e-05	9.1905e-05	9.8715e-05	8.912e-05	9.276e-05	8.9905e-05	9.1895e-05	9.9705e-05	9.6475e-05	9.4745e-05	9.6525e-05	9.61e-05	9.5615e-05	8.852e-05	9.6395e-05	9.6545e-05	9.6385e-05	8.9015e-05	9.372e-05	8.843e-05	9.761e-05	9.446e-05	9.9845e-05	9.765e-05	9.1985e-05	9.272e-05	9.2355e-05	9.685e-05	9.167e-05	9.7895e-05	9.604e-05	0.000102735	9.855e-05
	-1.55	9.297e-05	9.131e-05	9.2285e-05	9.0515e-05	9.3485e-05	9.527e-05	9.372e-05	9.047e-05	8.6805e-05	8.911e-05	9.9005e-05	9.8595e-05	9.3545e-05	9.523e-05	9.165e-05	8.842e-05	9.2285e-05	9.8645e-05	9.0765e-05	9.1135e-05	9.269e-05	9.133e-05	9.6055e-05	9.6795e-05	9.41e-05	9.6495e-05	9.6935e-05	9.798e-05	9.416e-05	9.8755e-05	9.7e-05	9.4635e-05	9.295e-05	9.5075e-05	9.0695e-05	9.904e-05	9.927e-05	9.927e-05	9.732e-05	9.2925e-05	9.4685e-05	9.231e-05	9.213e-05	9.095e-05	9.5915e-05	9.743e-05	0.000102965	9.7965e-05
	-1.56	9.318e-05	9.258e-05	9.499e-05	9.0815e-05	9.2355e-05	9.351e-05	9.3405e-05	9.2155e-05	8.86e-05	9.0655e-05	9.6195e-05	9.3875e-05	9.593e-05	9.508e-05	9.4765e-05	9.165e-05	9.2465e-05	9.995e-05	9.001e-05	9.309e-05	9.317e-05	9.2485e-05	9.9465e-05	9.909e-05	9.4865e-05	9.6165e-05	0.000101555	9.7235e-05	9.731e-05	9.9255e-05	9.651e-05	9.795e-05	9.1025e-05	9.4945e-05	9.069e-05	9.7765e-05	9.9395e-05	0.0001023	9.646e-05	9.6565e-05	9.5735e-05	9.2165e-05	9.3175e-05	9.169e-05	9.5595e-05	9.6065e-05	0.000104665	9.866e-05
	-1.57	9.2815e-05	9.2205e-05	9.2725e-05	8.949e-05	9.3305e-05	9.1795e-05	9.2825e-05	9.446e-05	9.042e-05	9.2975e-05	0.00010005	9.455e-05	9.7305e-05	9.453e-05	9.324e-05	9.0355e-05	9.191e-05	9.9625e-05	9.2215e-05	9.5105e-05	9.1185e-05	9.443e-05	9.854e-05	9.952e-05	9.798e-05	9.768e-05	0.000101805	9.74e-05	0.00010004	9.767e-05	9.895e-05	9.6865e-05	9.202e-05	9.4285e-05	9.183e-05	0.00010098	9.8775e-05	0.00010132	9.9945e-05	9.5795e-05	9.654e-05	9.29e-05	9.3625e-05	9.1245e-05	9.771e-05	9.644e-05	0.000105185	9.683e-05
	-1.58	9.1385e-05	9.479e-05	8.972e-05	8.952e-05	9.4585e-05	9.4335e-05	9.489e-05	9.293e-05	8.94e-05	9.119e-05	0.000100295	9.7515e-05	9.885e-05	9.5665e-05	9.3735e-05	8.8215e-05	9.562e-05	9.926e-05	9.697e-05	9.6215e-05	9.5965e-05	9.5395e-05	9.9745e-05	9.95e-05	9.798e-05	0.00010275	9.7365e-05	9.738e-05	9.6035e-05	0.000100245	9.753e-05	9.805e-05	9.2995e-05	9.6385e-05	9.2625e-05	9.713e-05	9.911e-05	0.00010346	0.00010302	9.4055e-05	9.7095e-05	9.6015e-05	9.5125e-05	9.064e-05	9.5115e-05	9.6085e-05	0.000105945	9.8815e-05
	-1.59	9.1555e-05	9.3605e-05	9.05e-05	8.9065e-05	9.528e-05	9.7155e-05	8.758e-05	9.3265e-05	9.0605e-05	9.258e-05	9.9585e-05	9.79e-05	9.848e-05	9.4515e-05	9.455e-05	9.156e-05	9.4125e-05	9.8475e-05	9.6965e-05	9.573e-05	9.575e-05	9.426e-05	0.00010074	0.00010078	9.6205e-05	9.9305e-05	9.529e-05	9.5955e-05	9.8595e-05	0.000100625	0.00010098	9.711e-05	9.5605e-05	9.799e-05	9.3385e-05	9.614e-05	9.7025e-05	0.000104975	9.921e-05	9.374e-05	9.8405e-05	9.8175e-05	9.4005e-05	9.096e-05	9.9795e-05	9.6635e-05	0.000107775	0.00010062
	-1.6	9.2235e-05	9.328e-05	9.415e-05	9.5515e-05	9.426e-05	9.7585e-05	9.506e-05	9.2955e-05	9.016e-05	9.222e-05	0.00010191	9.9275e-05	9.6925e-05	9.606e-05	9.8055e-05	8.947e-05	9.7485e-05	9.863e-05	9.87e-05	9.612e-05	9.459e-05	9.5605e-05	0.000102775	0.000101585	9.7415e-05	0.000101565	9.9655e-05	9.3635e-05	9.7485e-05	0.000103175	9.972e-05	9.8845e-05	9.4745e-05	9.713e-05	9.136e-05	9.668e-05	9.659e-05	0.000103655	0.00010188	9.5205e-05	9.642e-05	9.547e-05	9.8375e-05	9.1895e-05	9.788e-05	9.718e-05	0.000106225	0.000101735
	-1.61	9.4375e-05	9.5485e-05	9.254e-05	9.446e-05	9.4645e-05	9.9255e-05	9.345e-05	9.5995e-05	9.355e-05	9.257e-05	9.8015e-05	9.7805e-05	9.79e-05	9.46e-05	9.784e-05	9.1125e-05	9.6105e-05	0.00010156	9.762e-05	9.621e-05	9.37e-05	9.508e-05	0.000102145	9.9365e-05	9.7045e-05	9.778e-05	9.8745e-05	9.402e-05	9.5035e-05	0.000101125	9.9265e-05	9.414e-05	9.491e-05	9.658e-05	8.878e-05	9.583e-05	9.6905e-05	0.00010813	0.000103395	9.2195e-05	9.549e-05	9.543e-05	9.4455e-05	9.53e-05	0.00010321	9.4555e-05	0.00010414	0.00010097
	-1.62	9.176e-05	9.2955e-05	9.6085e-05	9.022e-05	9.4565e-05	9.984e-05	9.436e-05	9.407e-05	9.183e-05	9.0245e-05	0.000100345	9.7185e-05	9.939e-05	9.4505e-05	9.735e-05	9.078e-05	9.6495e-05	0.00010003	9.938e-05	9.5345e-05	9.5825e-05	9.5665e-05	0.000101895	9.881e-05	9.837e-05	9.971e-05	9.9015e-05	9.5565e-05	9.984e-05	0.00010422	0.000102345	9.4195e-05	9.5625e-05	9.61e-05	9.246e-05	9.6145e-05	9.658e-05	0.00010471	0.000101885	9.5505e-05	9.556e-05	0.000100555	9.6795e-05	9.462e-05	0.000106025	9.74e-05	0.000105795	9.8535e-05
	-1.63	9.416e-05	9.3565e-05	9.72e-05	9.279e-05	9.252e-05	0.00010038	9.5235e-05	9.487e-05	9.5065e-05	8.9615e-05	9.92e-05	9.614e-05	9.711e-05	9.5445e-05	9.536e-05	9.0925e-05	9.621e-05	0.00010171	9.6565e-05	9.6545e-05	9.984e-05	9.7565e-05	0.00010088	9.591e-05	9.652e-05	9.9275e-05	9.683e-05	9.39e-05	9.839e-05	0.00010489	0.00010173	9.735e-05	9.299e-05	9.8135e-05	8.9715e-05	9.3915e-05	9.8975e-05	0.000103005	0.000106465	9.33e-05	9.613e-05	9.6615e-05	9.738e-05	9.643e-05	0.000102795	9.976e-05	0.000104995	0.00010029
	-1.64	9.4655e-05	9.218e-05	9.4855e-05	9.264e-05	9.487e-05	0.000103185	9.3095e-05	9.433e-05	9.4835e-05	9.4675e-05	0.000100495	9.6585e-05	9.695e-05	9.69e-05	9.8255e-05	9.292e-05	9.6935e-05	0.000103955	9.8605e-05	9.447e-05	9.812e-05	9.803e-05	0.00010014	9.6645e-05	9.78e-05	9.369e-05	9.9165e-05	9.4095e-05	0.00010018	0.000104665	0.000101535	9.6825e-05	9.4595e-05	9.759e-05	8.989e-05	9.4745e-05	9.648e-05	0.000105525	0.00010597	9.577e-05	9.552e-05	9.4475e-05	9.7415e-05	9.6795e-05	0.00010428	9.874e-05	0.000107565	0.000100925
	-1.65	9.7475e-05	9.3025e-05	9.5015e-05	9.6545e-05	9.3715e-05	9.8205e-05	9.5385e-05	9.2e-05	9.4505e-05	9.6655e-05	0.00010034	9.4955e-05	9.9625e-05	9.683e-05	9.675e-05	9.1525e-05	9.4695e-05	0.00010355	9.809e-05	9.702e-05	9.9515e-05	9.698e-05	0.000100755	0.0001006	9.8975e-05	9.823e-05	0.000102095	9.6145e-05	0.0001007	0.000107405	0.000101285	9.5165e-05	9.423e-05	9.662e-05	9.0295e-05	9.852e-05	0.00010041	0.00010514	0.0001033	9.48e-05	9.569e-05	9.742e-05	9.4815e-05	9.737e-05	0.000103865	9.825e-05	0.0001103	0.000102365
	-1.66	9.7235e-05	9.5685e-05	9.3535e-05	9.199e-05	9.475e-05	9.9505e-05	9.335e-05	9.322e-05	9.4745e-05	9.514e-05	9.963e-05	9.5965e-05	0.000100535	9.9695e-05	9.7035e-05	9.3415e-05	9.9265e-05	0.0001027	9.894e-05	0.00010111	9.95e-05	9.6925e-05	0.00010085	0.000100495	9.896e-05	0.0001002	0.000100005	9.6775e-05	9.8895e-05	0.000105215	9.5925e-05	9.96e-05	9.365e-05	9.737e-05	9.045e-05	9.837e-05	0.00010012	0.00010544	0.000102435	9.7155e-05	9.6755e-05	9.8235e-05	9.4895e-05	9.72e-05	0.000104995	9.782e-05	0.00011101	0.00010283
	-1.67	9.258e-05	9.4555e-05	9.1585e-05	9.029e-05	9.8525e-05	9.8025e-05	9.7585e-05	9.5145e-05	9.584e-05	9.8545e-05	0.000101115	9.947e-05	0.00010012	0.000102365	0.000100315	9.034e-05	9.822e-05	0.00010461	9.6575e-05	9.623e-05	9.726e-05	9.9565e-05	9.8495e-05	9.943e-05	9.712e-05	9.9195e-05	0.000101235	9.875e-05	9.7015e-05	0.000105055	0.00010139	9.8175e-05	9.358e-05	9.707e-05	9.092e-05	9.733e-05	0.000102165	0.000104715	0.000103165	9.7645e-05	9.8175e-05	9.867e-05	9.7175e-05	9.8175e-05	0.000105295	9.992e-05	0.00010976	0.000100725
	-1.68	9.3365e-05	9.411e-05	9.1595e-05	9.4e-05	9.745e-05	0.000101105	9.5735e-05	9.451e-05	9.288e-05	9.68e-05	0.000100345	9.893e-05	0.000100095	0.000102645	0.000103425	8.957e-05	0.000100745	0.000104135	9.573e-05	9.845e-05	9.631e-05	9.7805e-05	9.9765e-05	0.00010059	9.842e-05	0.00010188	0.00010126	9.927e-05	9.9785e-05	0.00010723	9.494e-05	9.996e-05	9.574e-05	9.9785e-05	9.386e-05	9.767e-05	0.000100615	0.000106905	0.000104615	9.6385e-05	9.8865e-05	9.948e-05	9.8715e-05	9.6835e-05	0.00010284	9.777e-05	0.00010878	0.000101195
	-1.69	9.294e-05	9.494e-05	9.589e-05	9.581e-05	9.826e-05	9.9305e-05	9.591e-05	9.617e-05	9.496e-05	9.775e-05	0.000101135	9.685e-05	9.9625e-05	0.00010047	9.943e-05	9.609e-05	9.741e-05	0.00010606	9.7735e-05	9.654e-05	0.000101185	9.9705e-05	0.000103285	0.00010104	9.9335e-05	0.00010329	9.9405e-05	9.635e-05	0.00010037	0.000106215	0.000100205	9.9815e-05	9.664e-05	9.768e-05	9.2835e-05	9.658e-05	9.943e-05	0.000108425	0.000103725	9.6015e-05	9.8825e-05	9.973e-05	9.7405e-05	9.768e-05	0.00010377	9.817e-05	0.000110995	9.8735e-05
	-1.7	9.142e-05	9.8175e-05	9.9975e-05	9.188e-05	9.803e-05	9.837e-05	9.9375e-05	9.8485e-05	9.8835e-05	9.6135e-05	0.0001019	9.88e-05	0.00010045	0.0001015	9.825e-05	9.254e-05	0.00010035	0.000103115	9.926e-05	9.7555e-05	9.8445e-05	0.000102625	0.00010318	0.000103745	9.8455e-05	0.000106865	0.000101465	9.7175e-05	9.7235e-05	0.000103125	9.8655e-05	9.904e-05	9.8845e-05	9.953e-05	9.515e-05	9.7285e-05	0.000102185	0.000109755	0.000104995	9.519e-05	9.9025e-05	9.4605e-05	9.8295e-05	9.9255e-05	0.00010528	9.8675e-05	0.000112055	9.78e-05
	-1.71	9.909e-05	9.4335e-05	9.676e-05	8.9915e-05	0.00010053	0.000100565	9.6705e-05	9.673e-05	9.7375e-05	9.5115e-05	0.000103195	0.00010047	0.00010129	0.000100075	0.000100395	9.623e-05	0.00010086	0.000102545	9.8235e-05	9.8435e-05	9.7575e-05	0.000101085	0.00010444	0.000104715	9.6725e-05	0.00010679	0.00010553	9.9675e-05	9.9925e-05	0.00010402	0.00010136	0.00010045	9.9875e-05	0.000100595	9.113e-05	9.8205e-05	9.925e-05	0.000107545	0.00010414	9.8725e-05	9.9065e-05	9.7925e-05	9.993e-05	0.00010028	0.000106625	9.9345e-05	0.000110915	0.00010392
	-1.72	9.9145e-05	9.5825e-05	9.9745e-05	9.1915e-05	0.000101615	0.00010037	9.8435e-05	0.000100085	9.713e-05	9.9755e-05	0.0001017	0.000100715	0.00010083	0.000103115	9.8755e-05	9.49e-05	9.833e-05	0.00010364	9.864e-05	0.00010094	9.5225e-05	9.679e-05	0.000102225	0.00010169	9.8245e-05	0.00010389	0.000102505	9.569e-05	9.8635e-05	0.000104965	0.000104695	9.8775e-05	9.8425e-05	9.9145e-05	9.3745e-05	9.9785e-05	9.8175e-05	0.00010682	0.00010507	9.9745e-05	9.9635e-05	0.000102865	9.969e-05	0.00010216	0.000104185	9.902e-05	0.000110855	0.000101315
	-1.73	9.8385e-05	9.5185e-05	9.3225e-05	9.7355e-05	9.879e-05	0.00010042	9.935e-05	9.746e-05	9.6675e-05	9.7485e-05	0.00010035	9.9755e-05	0.00010072	0.00010019	9.6895e-05	9.598e-05	9.8095e-05	0.000102745	0.000100925	9.923e-05	9.5365e-05	9.837e-05	9.878e-05	0.00010346	0.00010172	0.00010641	0.000100305	9.6635e-05	9.949e-05	0.000105935	0.000101945	0.00010019	9.9165e-05	0.000100705	9.0495e-05	0.00010095	9.8635e-05	0.00010791	0.000106095	9.9205e-05	9.9235e-05	0.00010025	9.577e-05	0.0001013	0.000104595	0.000100975	0.000112085	0.00010126
	-1.74	9.9385e-05	9.744e-05	9.5355e-05	9.5855e-05	9.942e-05	0.00010237	9.6845e-05	9.697e-05	9.6705e-05	9.6965e-05	0.00010207	9.806e-05	0.00010286	0.00010265	9.901e-05	9.621e-05	0.000100525	0.00010401	9.872e-05	9.893e-05	9.984e-05	9.8605e-05	0.000102045	0.00010348	0.000103	0.00010674	0.000104095	9.443e-05	9.7925e-05	0.00010592	0.00010254	9.839e-05	0.00010063	9.8895e-05	9.372e-05	0.000100375	0.000102915	0.000108335	0.000106675	9.878e-05	9.957e-05	9.826e-05	9.721e-05	0.000100775	0.000105335	9.872e-05	0.000111795	0.000103495
	-1.75	0.00010127	9.3225e-05	9.752e-05	9.618e-05	9.942e-05	0.0001026	9.4085e-05	9.471e-05	9.6495e-05	0.000100225	0.000102435	9.7835e-05	9.8315e-05	9.862e-05	9.977e-05	9.641e-05	0.0001011	0.000105835	0.000100425	9.769e-05	9.6685e-05	9.7095e-05	0.0001003	0.00010562	9.86e-05	0.00010514	0.00010348	9.2745e-05	9.7465e-05	0.00010412	0.00010198	9.5805e-05	0.000103545	0.00010002	9.372e-05	0.000100405	0.000101775	0.00010958	0.00010454	9.9975e-05	0.0001007	0.000102025	9.7575e-05	0.000100255	0.000106855	0.00010052	0.000110805	0.000104435
	-1.76	0.000101235	9.533e-05	9.729e-05	9.8405e-05	9.801e-05	0.000101135	9.492e-05	9.58e-05	9.9565e-05	9.809e-05	0.0001011	9.8705e-05	9.9965e-05	0.00010127	9.914e-05	9.698e-05	0.00010169	0.000102255	0.00010244	9.927e-05	9.6965e-05	9.5575e-05	9.997e-05	0.000104255	9.7665e-05	0.00010172	0.000105495	9.562e-05	9.7115e-05	0.000105295	0.00010326	9.8795e-05	0.00010149	9.9925e-05	9.4055e-05	0.00010322	0.00010256	0.00010566	0.000104945	9.8145e-05	0.00010232	9.896e-05	9.5225e-05	0.00010493	0.00010767	9.886e-05	0.00010991	0.00010551
	-1.77	9.9555e-05	9.432e-05	9.7305e-05	9.8565e-05	9.789e-05	0.000102605	9.63e-05	9.5435e-05	9.7445e-05	9.96e-05	0.00010296	9.959e-05	0.000100275	0.0001042	0.00010203	9.844e-05	0.00010274	0.000104965	0.000102395	0.000104325	9.7045e-05	9.791e-05	9.9345e-05	0.000107265	9.8905e-05	0.00010231	0.00010356	9.4935e-05	9.7785e-05	0.000104685	0.00010215	9.9305e-05	0.00010272	0.000102	9.6055e-05	0.000100265	0.00010109	0.000107755	0.00010583	0.000100715	0.00010038	0.00010116	9.689e-05	0.000102595	0.00010657	0.000101135	0.000112105	0.00010865
	-1.78	9.6855e-05	9.2945e-05	9.8775e-05	9.614e-05	9.727e-05	0.00010025	9.715e-05	9.534e-05	9.537e-05	0.00010167	0.0001036	9.7925e-05	0.00010054	0.000100685	0.00010041	9.7915e-05	0.00010249	0.00010505	0.00010275	0.0001014	9.647e-05	9.854e-05	0.00010034	0.000108225	0.000100195	0.00010224	0.000102235	9.5665e-05	9.8935e-05	0.00010302	0.000103915	9.6285e-05	0.000103795	0.000102645	9.555e-05	9.888e-05	0.000102605	0.00010912	0.000104855	9.967e-05	9.8895e-05	0.000101935	9.974e-05	0.00010341	0.000107685	0.000103955	0.00011409	0.00010704
	-1.79	0.00010047	9.3805e-05	9.7115e-05	9.696e-05	0.0001004	0.000102305	9.777e-05	9.7615e-05	9.651e-05	0.00010105	0.00010098	0.000100135	9.852e-05	9.8575e-05	9.9465e-05	9.759e-05	0.000100275	0.00010476	0.00010362	0.00010155	0.000101775	0.000100225	0.00010215	0.0001071	0.000102045	0.000101875	0.000102615	9.454e-05	0.00010219	0.00010444	9.8455e-05	9.837e-05	0.000104855	0.000102135	9.9215e-05	0.00010049	0.00010004	0.000111445	0.0001039	0.00010206	0.000101075	0.00010207	9.7665e-05	0.00010341	0.00010832	0.000102665	0.00011197	0.00010965
	-1.8	9.844e-05	9.629e-05	0.00010006	9.5745e-05	9.9735e-05	0.00010457	9.6435e-05	9.721e-05	9.9295e-05	0.00010086	0.000103545	0.00010023	0.00010118	0.00010151	0.000100955	9.8635e-05	9.8335e-05	0.0001062	0.0001023	0.00010104	9.9015e-05	9.9865e-05	0.00010418	0.00010541	0.00010106	0.000104345	0.000102395	9.5845e-05	0.00010105	0.0001039	9.963e-05	0.000100075	0.000103965	0.000103475	9.805e-05	0.000102425	0.000103745	0.00011041	0.00010422	0.00010072	9.8885e-05	0.000100815	9.69e-05	0.00010514	0.00010739	0.00010217	0.000112185	0.000105955
	-1.81	9.9145e-05	9.743e-05	9.8785e-05	9.738e-05	0.00010201	0.000105975	9.78e-05	9.7485e-05	0.00010117	0.00010227	0.00010804	0.00010303	0.000102245	0.00010254	9.9635e-05	9.63e-05	9.8015e-05	0.00010589	0.000101265	0.000105355	9.9835e-05	9.833e-05	0.000102535	0.000108345	0.000103395	0.000102855	0.000104145	9.93e-05	0.00010104	0.00010543	0.000100955	0.00010035	0.000103305	0.00010102	9.833e-05	0.00010113	0.000105515	0.000110695	0.00010545	0.000101355	9.941e-05	0.00010325	9.6525e-05	0.000102925	0.00010662	0.0001007	0.000111895	0.00010811
	-1.82	9.807e-05	0.000100355	9.967e-05	9.6865e-05	9.911e-05	0.00010464	9.5275e-05	0.000100445	9.6635e-05	9.963e-05	0.00010631	0.000101715	0.000101285	0.00010152	0.00010315	9.8355e-05	9.822e-05	0.000106295	0.00010092	0.000102735	9.9415e-05	9.9285e-05	0.00010392	0.00010829	0.000102115	0.000103675	0.00010422	0.00010008	9.8955e-05	0.0001058	0.000103905	0.00010101	0.00010214	0.000101115	0.00010162	0.00010166	0.00010388	0.00011112	0.00010391	0.0001036	9.9835e-05	0.000101835	0.000101655	0.000103495	0.00010189	0.000103095	0.000112955	0.000107055
	-1.83	9.856e-05	9.882e-05	9.731e-05	0.000100055	0.00010008	0.000108125	9.7645e-05	9.917e-05	9.8315e-05	0.0001043	0.000106845	0.000103355	0.000101805	9.957e-05	0.00010437	9.85e-05	9.9595e-05	0.00010219	9.911e-05	0.000104795	0.000101325	0.000102895	0.000105815	0.00010834	9.9675e-05	0.000106955	0.00010438	9.9505e-05	0.00010109	0.000107745	0.00010199	0.000100455	0.000101605	0.0001018	0.000101235	0.0001032	0.00010502	0.000111185	0.00010315	0.000105105	0.000103385	0.000103825	9.7945e-05	0.000102715	0.000107385	0.000106135	0.0001137	0.0001065
	-1.84	9.8015e-05	9.674e-05	9.9155e-05	0.000100255	0.000100065	0.000106255	9.701e-05	9.915e-05	9.74e-05	0.00010475	0.00010829	0.00010368	0.00010108	0.000104745	0.00010626	9.7645e-05	0.000101325	0.000103035	0.000101195	0.0001034	0.000105095	0.000101685	0.00010613	0.00010889	0.00010311	0.00010866	0.000102265	9.639e-05	0.000105415	0.000107635	0.00010433	9.8865e-05	0.00010269	0.000102385	9.9005e-05	0.000102925	0.000104365	0.00011201	0.000106275	0.00010442	0.000101595	0.00010016	9.9465e-05	0.00010376	0.00010702	0.00010695	0.00011488	0.000107375
	-1.85	9.889e-05	0.000102495	9.937e-05	0.000102055	0.000101335	0.00010707	0.0001012	9.779e-05	9.7395e-05	0.000104945	0.00010841	0.000102205	9.9055e-05	0.000102845	0.000108365	9.607e-05	0.000103425	0.00010295	0.0001002	0.000104405	0.00010033	0.000104675	0.00010834	0.000107875	0.00010163	0.000109175	0.00010623	0.00010164	0.000101465	0.00010899	0.000103935	9.8335e-05	0.00010288	0.00010392	9.6545e-05	0.00010341	0.00010619	0.000112465	0.000106705	0.00010438	0.00010394	9.8515e-05	9.902e-05	0.000102275	0.000106225	0.00010676	0.0001118	0.000106165
	-1.86	9.903e-05	0.00010037	0.000102935	0.00010194	9.861e-05	0.000107125	9.87e-05	9.815e-05	9.763e-05	0.000108445	0.000105695	0.000101985	0.00010034	0.000103605	0.00010583	9.675e-05	0.000102465	0.00010391	0.00010363	0.00010559	0.000100205	0.00010381	0.000106415	0.0001105	9.9425e-05	0.00011017	0.00010543	9.7785e-05	0.00010273	0.00010697	0.000105735	0.00010257	0.000102845	0.000102295	9.9315e-05	0.000102715	0.00010422	0.000113535	0.000108555	0.0001049	0.00010203	0.000102585	0.000102415	0.00010491	0.000106605	0.000106205	0.000114	0.00010598
	-1.87	0.000100995	9.7665e-05	0.000100825	0.000102095	0.000101045	0.000107105	9.635e-05	9.8935e-05	9.7995e-05	0.00010401	0.00010636	0.000102035	0.00010153	0.00010151	0.000108325	9.935e-05	0.00010461	0.000103045	0.00010257	0.000105395	0.00010349	0.00010111	0.000107535	0.000111795	0.000101465	0.00010754	0.000104355	0.00010111	0.000102155	0.00010744	0.00010567	0.00010458	0.00010242	0.00010378	9.735e-05	0.00010145	0.000104915	0.000111825	0.00010625	0.00010712	0.00010025	0.00010203	0.00010068	0.00010339	0.000106985	0.00010467	0.0001138	0.000106075
	-1.88	9.821e-05	9.89e-05	9.967e-05	0.000103245	9.968e-05	0.000105665	9.9925e-05	9.791e-05	9.7095e-05	0.000103875	0.000106805	0.000102895	0.00010228	0.000102365	0.00010769	0.00010012	0.00010414	0.000108115	0.00010523	0.000104905	0.00010113	9.8525e-05	0.000107945	0.00011123	0.00010221	0.00010785	0.000106155	9.8885e-05	0.000104035	0.00010708	0.000105285	0.00010227	0.00010463	0.000102585	9.8735e-05	0.000100935	0.00010527	0.00011263	0.000104865	0.000104865	0.0001022	0.00010105	0.00010215	0.00010092	0.00010652	0.000106545	0.0001121	0.0001053
	-1.89	9.913e-05	0.00010212	0.00010137	0.00010186	0.000100525	0.00010612	0.000100415	9.9375e-05	0.00010017	0.000103845	0.00010836	0.00010385	0.000100815	0.0001037	0.000107805	9.6265e-05	0.000102745	0.00010486	0.00010471	0.00010648	0.00010057	9.9595e-05	0.00010698	0.000112195	0.00010048	0.000107915	0.00010606	0.00010013	0.000104615	0.000111505	0.00010715	0.00010157	0.00010396	0.00010638	9.972e-05	0.000103445	0.00010631	0.0001082	0.00010792	0.000101995	0.00010406	0.000102195	0.000104635	0.000105145	0.000107255	0.00010684	0.00011395	0.00010799
	-1.9	9.9235e-05	0.000102895	0.00010254	0.00010039	0.00010086	0.000107575	9.993e-05	9.819e-05	9.728e-05	0.000104565	0.000105255	0.00010388	0.0001019	0.000104985	0.000107725	9.8155e-05	0.000100435	0.000106955	0.000104325	0.000108625	0.000102695	9.8775e-05	0.00010703	0.0001094	0.000102145	0.000108205	0.00010769	9.66e-05	0.000104025	0.000110295	0.00010422	0.000102955	0.000104255	0.00010539	9.687e-05	0.000104035	0.00010605	0.00010965	0.000107525	0.000103935	0.00010209	0.00010055	0.00010389	0.000101005	0.00010894	0.000109135	0.00011445	0.00010583
	-1.91	0.000100925	0.00010053	0.00010216	0.000102245	0.000103425	0.00010628	0.000100205	0.00010048	9.922e-05	0.000106895	0.000107355	0.000104965	0.000100765	0.0001054	0.00010838	0.00010065	0.000101325	0.00010793	0.00010585	0.000106005	0.00010135	0.00010027	0.000105575	0.000108255	0.00010207	0.00010885	0.00010648	0.00010003	0.00010665	0.000110725	0.000109245	0.000102685	0.00010135	0.000106055	0.000100645	0.0001031	0.00010671	0.0001115	0.000108055	0.000104235	0.00010359	0.00010086	0.0001033	0.0001058	0.00011246	0.000106975	0.00011445	0.0001089
	-1.92	0.000100255	0.000100755	0.00010252	9.987e-05	0.000102455	0.00010463	9.7775e-05	9.7555e-05	0.000100545	0.0001055	0.00010812	0.0001065	0.000102005	0.00010708	0.00010572	9.7795e-05	0.0001088	0.000108925	0.000108555	0.00010983	9.7335e-05	0.000101715	0.00010649	0.00011172	0.000101755	0.00010782	0.00010759	9.8515e-05	0.000105995	0.000110225	0.000106365	0.00010286	0.000106175	0.00010781	9.7875e-05	0.00010794	0.00011029	0.00011165	0.0001054	0.00010728	0.000106545	0.000106695	0.000104735	0.00010485	0.00010935	0.000106815	0.0001143	0.00010417
	-1.93	9.9835e-05	0.0001007	0.000103515	9.9395e-05	0.000104595	0.000107295	9.9995e-05	9.952e-05	0.0001009	0.00010677	0.0001107	0.00010528	0.0001058	0.00010272	0.00010794	0.00010007	0.000107345	0.00010895	0.00010607	0.000109475	9.683e-05	0.000103125	0.00010431	0.000108755	0.000102625	0.000108205	0.000107905	0.00010001	0.00010322	0.000111365	0.000106105	9.9785e-05	0.000107325	0.000105255	0.000100815	0.00010635	0.00010823	0.00011155	0.000105585	0.000106625	0.00010325	0.000103975	0.00010529	0.00010231	0.00011181	0.00010664	0.0001153	0.00010394
	-1.94	0.000100385	9.899e-05	0.000103795	0.00010261	0.000104905	0.000105245	0.000101115	0.000100345	9.9785e-05	0.000105255	0.0001083	0.00010369	0.0001032	0.00010783	0.00010836	9.85e-05	0.000107385	0.000107145	0.000104325	0.000105495	0.000102065	0.00010347	0.0001053	0.00011166	0.000104535	0.000108825	0.000107385	0.00010238	0.000104645	0.0001103	0.00010783	0.000102145	0.000106015	0.000102815	0.000102635	0.00010469	0.000110365	0.000112	0.00010705	0.00010549	0.000104595	0.000103655	0.000104325	0.000103555	0.000111455	0.0001075	0.0001161	0.000104675
	-1.95	9.9275e-05	9.9e-05	0.000103105	9.978e-05	0.000103965	0.000105875	9.9705e-05	0.000101195	0.00010019	0.00010438	0.00010888	0.000105995	0.000105815	0.000104265	0.000110805	0.00010017	0.000107455	0.000107265	0.000105515	0.00010659	0.000102065	0.000105465	0.00010631	0.00010985	0.00010425	0.000109765	0.00010678	0.000103	0.000106935	0.000108135	0.00010845	9.9405e-05	0.00010605	0.000103725	0.000101235	0.000103745	0.000107705	0.0001114	0.00010732	0.0001054	0.00010487	0.00010567	0.00010586	0.000102045	0.00011356	0.0001076	0.00011435	0.00010655
	-1.96	9.985e-05	0.000102295	0.000101	0.00010015	0.000104005	0.000106355	0.00010127	9.875e-05	9.815e-05	0.00010672	0.000108885	0.000105245	0.00010562	0.000105065	0.000111155	9.8805e-05	0.00010811	0.000111395	0.000106135	0.00010811	0.000103015	0.00010386	0.000105425	0.000109635	0.000103475	0.0001109	0.000107195	0.00010383	0.00010721	0.000110255	0.00010853	0.00010216	0.000107055	0.00010686	0.00010065	0.000104505	0.000108745	0.0001151	0.00010822	0.00010427	0.000103005	0.0001043	0.00010468	0.00010371	0.00011166	0.00010908	0.0001142	0.00010698
	-1.97	0.000101485	0.000104615	0.00010482	0.0001023	0.00010361	0.0001061	0.000100935	0.0001006	9.7255e-05	0.00010505	0.000110425	0.000106955	0.000104295	0.000106115	0.00011215	0.00010036	0.00010944	0.0001079	0.00010448	0.000108965	0.000106415	0.00010733	0.00010479	0.000109955	0.000106325	0.00010713	0.00010849	0.000104285	0.000107495	0.00011102	0.00010786	0.000102905	0.00010887	0.00010567	0.00010058	0.00010576	0.000113575	0.0001129	0.000106835	0.00010463	0.00010509	0.000102045	0.0001053	0.000102895	0.00011117	0.00010851	0.0001139	0.00010809
	-1.98	0.00010015	0.000103945	0.000106275	0.00010119	0.00010247	0.000106335	0.00010139	9.996e-05	0.000101985	0.00010721	0.00011081	0.000106155	0.00010601	0.000106065	0.000111765	9.8805e-05	0.00010923	0.00010818	0.000104205	0.00011004	0.00010814	0.000104475	0.00010627	0.00011036	0.000104965	0.00010896	0.000108075	0.000103885	0.00010693	0.00011055	0.000107085	0.00010218	0.00011105	0.00010517	9.9785e-05	0.000104325	0.0001106	0.0001153	0.00010711	0.00010409	0.0001038	0.000103195	0.000105165	0.000102125	0.000109555	0.00010753	0.00011665	0.000104795
	-1.99	0.000102415	0.00010542	0.0001054	9.914e-05	0.000102455	0.000104755	0.000101655	0.000104155	9.9665e-05	0.00010654	0.00011033	0.000105705	0.00010745	0.00010541	0.00010938	9.9375e-05	0.00010764	0.000107025	0.00010588	0.000111305	0.000106985	0.000105145	0.000107365	0.000110405	0.000104275	0.00011004	0.00010749	0.000104735	0.00011029	0.000109905	0.00010735	0.000101375	0.0001094	0.000106465	0.000102965	0.00010622	0.000105645	0.0001134	0.000110215	0.000106335	0.00010311	0.00010398	0.000103675	0.00010399	0.000112275	0.000109865	0.0001172	0.000107695
	-2	0.000101245	0.00010528	0.00010539	9.766e-05	0.000101285	0.00010059	0.000101535	0.000102575	0.00010139	0.00010831	0.00011212	0.000106725	0.000106845	0.00010383	0.00011137	9.9785e-05	0.000108105	0.00010894	0.00010689	0.00010997	0.00010493	0.00010412	0.00010974	0.000111185	0.00010453	0.00010921	0.00010706	0.000102135	0.000106395	0.000108495	0.000109125	0.000100935	0.000108855	0.00010591	0.000103585	0.000105685	0.00011044	0.00011255	0.000112605	0.0001041	0.000104965	0.000105	0.000105865	0.000103195	0.000113915	0.000109135	0.0001153	0.000108485
	-2.01	0.000102095	0.000106415	0.000104795	9.791e-05	0.00010225	0.000105325	0.000104065	0.000101105	0.000101775	0.000107315	0.000111405	0.000106725	0.00010796	0.000107105	0.000107905	9.8865e-05	0.000107915	0.000108785	0.00010571	0.00010868	0.0001019	0.000105465	0.00010576	0.000112905	0.00010495	0.00010856	0.000107495	0.00010356	0.0001073	0.00010972	0.000106795	0.00010427	0.000109455	0.00010525	0.00010189	0.00010662	0.000107245	0.0001145	0.000109775	0.00010754	0.00010567	0.000107115	0.000104645	0.00010322	0.0001085	0.0001096	0.00011545	0.000111575
	-2.02	0.000101675	0.00010452	0.00010394	9.9845e-05	0.0001055	0.00010455	0.00010491	0.000101095	0.00010194	0.000108555	0.00011084	0.000110255	0.000107525	0.00010596	0.00011004	0.00010063	0.000107485	0.00010799	0.000106085	0.00010858	0.00010464	0.000104365	0.00010553	0.00011195	0.00010318	0.00010613	0.000105985	0.000102775	0.00010974	0.000109285	0.00010872	0.000101665	0.0001062	0.000104365	0.000103145	0.000104045	0.000108525	0.00011395	0.00011039	0.000105785	0.00010742	0.000105285	0.00010475	0.000103625	0.00010965	0.00010833	0.0001151	0.00011051
	-2.03	0.000104365	0.000102605	0.000105285	9.8935e-05	0.000105035	0.000106125	0.00010263	0.000103885	0.000100275	0.00010863	0.000111285	0.00010968	0.000105585	0.000106325	0.00011034	0.000101815	0.000108705	0.000106825	0.00010698	0.00010836	0.00010075	0.00010415	0.0001101	0.000111135	0.00010853	0.00010877	0.00010935	0.00010448	0.00010985	0.000107275	0.0001083	0.000103855	0.00011056	0.00010439	0.00010413	0.000108005	0.000103535	0.00011465	0.000109595	0.00010655	0.000104035	0.000106025	0.00010567	0.00010452	0.0001086	0.0001105	0.000116	0.000107455
	-2.04	0.0001029	0.000101975	0.00010295	9.973e-05	0.00010264	0.0001075	0.00010256	0.000101905	9.7715e-05	0.00010806	0.000113005	0.000110465	0.00010684	0.000106775	0.00011079	0.00010201	0.000107335	0.000108735	0.00010745	0.000106645	0.000105685	0.00010606	0.00011112	0.000111375	0.000109	0.000109805	0.00010569	0.000101815	0.000110765	0.00010871	0.000107705	0.000105265	0.000109785	0.000104135	0.00010139	0.00010758	0.000109325	0.000113	0.000109645	0.00010409	0.000104255	0.000108635	0.000104655	0.00010513	0.00010905	0.00011081	0.00011815	0.00010944
	-2.05	0.00010358	0.00010491	0.00010141	9.9105e-05	0.00010498	0.00010686	0.000106055	0.000103815	0.00010058	0.00010738	0.00011155	0.00011198	0.000109375	0.000105435	0.000109605	0.000100705	0.00010743	0.00010811	0.000106025	0.00010922	0.00010498	0.000106115	0.00011198	0.0001098	0.000106415	0.00010971	0.00010827	0.000103855	0.00010853	0.000111845	0.00010845	0.00010533	0.000109115	0.0001052	0.000103695	0.000106945	0.000109515	0.0001135	0.00011179	0.000110195	0.000105195	0.00010618	0.00010559	0.00010322	0.000108	0.00010913	0.0001173	0.000111335
	-2.06	0.00010583	0.000105725	0.00010226	9.9535e-05	0.00010604	0.000107635	0.000105515	0.000103365	9.803e-05	0.000104665	0.00011172	0.00011229	0.00010841	0.000109855	0.0001096	0.000101905	0.000106755	0.0001086	0.00010792	0.000107405	0.00010491	0.00010429	0.000110195	0.00011165	0.000106895	0.00010794	0.000107705	0.000100885	0.000108945	0.000111685	0.00010961	0.000107355	0.000112405	0.000103575	0.00010291	0.00010872	0.00010742	0.00011605	0.00011147	0.000106215	0.000105285	0.00010759	0.00010608	0.000102965	0.00011155	0.0001086	0.00011475	0.000110295
	-2.07	0.00010433	0.0001082	0.000103545	9.9645e-05	0.000103835	0.00010629	0.000103515	0.000100645	0.000100985	0.00010649	0.00010914	0.000110445	0.000107085	0.000110465	0.000107855	0.00010305	0.000105815	0.000110345	0.00010695	0.00010843	0.000105455	0.00010732	0.00010764	0.00011025	0.00010937	0.00010781	0.00010857	0.000103055	0.000110235	0.000109755	0.000109065	0.000108035	0.000110775	0.000107405	0.00010282	0.00010672	0.000108345	0.0001143	0.00011176	0.000106265	0.00010641	0.000109615	0.000106875	0.000107235	0.00010935	0.00010979	0.00011655	0.00010942
	-2.08	0.00010451	0.000104685	0.000103725	0.000102575	0.000105605	0.00010726	0.000102605	0.00010518	0.000100395	0.000105	0.00011229	0.000109995	0.000106745	0.000111435	0.00011033	0.00010207	0.00010641	0.000111645	0.00010974	0.000109385	0.00010505	0.000106575	0.000108655	0.0001126	0.000108105	0.000109065	0.000107855	0.00010379	0.000109935	0.00011132	0.000110875	0.00010739	0.000109075	0.000107875	0.000101325	0.0001082	0.00010967	0.0001153	0.00010935	0.000106185	0.00010671	0.0001082	0.00010774	0.000106755	0.00011185	0.00011069	0.0001173	0.000109825
	-2.09	0.00010511	0.000105035	0.00010358	0.0001019	0.000105595	0.000106145	0.000104375	0.000104535	9.752e-05	0.000105365	0.000108415	0.000109305	0.000106875	0.000109895	0.00011067	0.00010208	0.00011078	0.000111465	0.000108255	0.000106645	0.00010416	0.00010882	0.000110555	0.0001127	0.000108055	0.00010731	0.00010532	0.000103805	0.000112375	0.00011199	0.00011048	0.00010674	0.000109225	0.00010857	0.00010161	0.000106565	0.00010883	0.0001158	0.00010915	0.00010638	0.000107965	0.00010714	0.000108375	0.000112375	0.00011125	0.000109985	0.0001161	0.000110085
	-2.1	0.000103295	0.000103365	0.00010474	9.9095e-05	0.000105935	0.000106975	0.000103175	0.000101625	0.000101985	0.00010368	0.00011194	0.00011085	0.00010622	0.00010926	0.000109255	0.000103285	0.00010789	0.000112655	0.000108345	0.00010885	0.00010598	0.000107535	0.00011015	0.000111	0.00010619	0.00010955	0.000107405	0.000103975	0.00010784	0.00011223	0.000110305	0.000106555	0.000112925	0.00010832	0.00010377	0.00010779	0.000109445	0.0001151	0.00011015	0.000108395	0.000108005	0.00011007	0.000108835	0.00010965	0.000111	0.00011294	0.0001156	0.000108165
	-2.1	0.000104815	0.00010401	0.00010433	9.946e-05	0.00010589	0.0001066	0.000105955	0.00010337	9.8005e-05	0.000103255	0.000110905	0.00010997	0.000105315	0.000107915	0.00010781	0.00010392	0.00010752	0.0001087	0.00010669	0.000107815	0.000104205	0.000104865	0.00010833	0.00011265	0.000106765	0.000106945	0.000108295	0.00010187	0.000107915	0.000109745	0.00011009	0.000104325	0.0001126	0.00010781	0.00010363	0.000107175	0.00010895	0.00011515	0.0001106	0.00010544	0.00010715	0.000110615	0.0001071	0.0001099	0.00011405	0.00011247	0.0001186	0.00010809
	-2.09	0.00010184	0.000103125	0.00010518	9.8805e-05	0.00010331	0.000108255	0.000102345	0.00010238	9.8595e-05	0.00010483	0.000109035	0.00010986	0.000104195	0.000107955	0.00010829	0.000100125	0.00010744	0.00010795	0.000105835	0.000107535	0.000105175	0.00010608	0.000109315	0.0001117	0.000105915	0.00010613	0.00010855	0.000103795	0.0001082	0.00010981	0.00010979	0.00010395	0.00011147	0.000106415	0.000103705	0.00010675	0.00010881	0.00011345	0.00011	0.000106085	0.00010583	0.00010849	0.00010534	0.00010942	0.00011485	0.00010959	0.00011475	0.000106095
	-2.08	0.00010269	0.000104225	0.000102425	9.731e-05	0.00010332	0.000105635	0.00010399	0.000100385	9.4515e-05	0.000105635	0.000109185	0.0001062	0.000100885	0.00010429	0.00010845	0.000102135	0.000107015	0.00010975	0.00010392	0.00010592	0.00010205	0.000106505	0.00010758	0.00010915	0.000106205	0.000106995	0.00010826	0.000102085	0.00010886	0.000109805	0.00010813	0.00010372	0.000111385	0.00010623	0.00010165	0.000104455	0.00010755	0.0001107	0.00010705	0.00010311	0.00010342	0.00010617	0.000105115	0.000108205	0.0001132	0.00010825	0.00011285	0.00010689
	-2.07	0.000106485	0.00010346	0.000101605	9.716e-05	0.000104255	0.00010401	0.00010302	9.9735e-05	9.6095e-05	0.00010441	0.00010753	0.000106115	0.000100545	0.000108795	0.000105355	0.00010057	0.000104495	0.00010825	0.000103965	0.00010509	0.000102335	0.000104555	0.000105795	0.0001107	0.00010551	0.00010408	0.000105825	0.000101735	0.000108	0.00011013	0.000107405	0.00010169	0.00010927	0.000103225	0.000100445	0.000103775	0.000104925	0.000111	0.00010775	0.00010261	0.000103815	0.000105125	0.00010397	0.000108445	0.0001084	0.000109175	0.0001141	0.000105545
	-2.06	0.000100095	0.000103895	0.000100525	9.4895e-05	0.000103215	0.000104795	0.00010203	9.9015e-05	9.343e-05	0.00010326	0.000107745	0.000106885	0.00010081	0.000104425	0.000103075	0.00010075	0.00010425	0.00010615	0.00010224	0.000102695	0.00010255	0.000103485	0.000104905	0.00010885	0.000103945	0.000104995	0.00010559	9.932e-05	0.000109455	0.000107565	0.00010586	0.00010097	0.000109175	0.000103515	0.000100515	0.00010454	0.000106445	0.00010985	0.00010685	0.00010279	0.000102765	0.00010479	0.00010347	0.000105125	0.0001122	0.000108415	0.0001149	0.0001067
	-2.05	0.0001002	0.000104105	0.000100765	9.467e-05	0.0001038	0.0001062	0.00010228	9.948e-05	9.509e-05	0.000102025	0.00010991	0.00010632	0.00010033	0.000106485	0.00010462	9.9765e-05	0.000103455	0.0001091	9.982e-05	0.000103225	0.00010455	0.00010343	0.000107105	0.000109	0.00010597	0.000103295	0.00010117	9.9055e-05	0.000108375	0.00010558	0.000103425	0.00010143	0.000106195	0.00010228	0.00010134	0.000103125	0.000103265	0.000111	0.00010555	0.00010081	0.000104255	0.000105335	0.00010124	0.0001056	0.0001103	0.000106175	0.0001127	0.00010426
	-2.04	9.971e-05	0.00010116	0.000100655	9.38e-05	0.0001004	0.000101745	0.0001004	9.8295e-05	9.4035e-05	0.00010101	0.000108455	0.00010634	0.000101055	0.00010309	0.000103995	0.000100245	0.000102505	0.00010535	9.7915e-05	0.0001038	9.9745e-05	0.000100895	0.000104885	0.00011025	0.000105	0.000101945	0.00010192	0.000100215	0.000107335	0.000106985	0.000102455	9.9845e-05	0.00010666	0.000100555	9.9705e-05	0.000100495	0.000102355	0.0001094	0.0001037	0.000101145	0.000101485	0.0001064	0.00010365	0.00010712	0.0001115	0.00010665	0.0001118	0.000105595
	-2.03	9.9115e-05	0.00010211	0.000101285	9.3205e-05	0.000100455	0.00010083	9.954e-05	9.709e-05	9.548e-05	0.000101335	0.00010539	0.000103495	0.00010071	0.00010567	0.000104065	9.7605e-05	0.00010183	0.00010655	9.982e-05	9.9235e-05	0.000101895	9.964e-05	0.000102855	0.00010935	0.000103505	0.00010028	0.000102305	9.798e-05	0.000105705	0.00010475	9.974e-05	0.000100585	0.000105615	0.000100135	9.6425e-05	0.000101535	9.994e-05	0.0001082	0.0001031	9.757e-05	0.00010349	0.000101465	0.0001025	0.00010537	0.00010805	0.000106965	0.00011055	0.000104785
	-2.02	9.983e-05	0.000101975	9.883e-05	9.2165e-05	9.9465e-05	9.984e-05	9.7845e-05	9.679e-05	9.3845e-05	0.00010252	0.000104775	0.00010302	0.00010035	9.9985e-05	0.00010159	9.66e-05	0.000102535	0.0001059	9.858e-05	0.000100455	0.00010107	9.974e-05	0.000103175	0.00010575	0.0001035	0.00010095	9.9375e-05	9.8735e-05	0.000104295	0.00010445	0.00010102	9.9425e-05	0.00010546	9.8225e-05	9.6685e-05	0.00010408	9.9605e-05	0.00010655	0.0001025	9.9905e-05	0.000104115	0.00010239	0.00010086	0.000100685	0.00010795	0.000107055	0.00010945	0.000102825
	-2.01	0.00010005	0.000101965	9.798e-05	9.0545e-05	9.881e-05	9.7955e-05	9.7115e-05	9.5935e-05	9.472e-05	9.9905e-05	0.000103795	0.00010194	9.836e-05	0.00010244	0.00010125	9.5745e-05	0.00010072	0.00010315	9.7185e-05	0.000101315	9.9835e-05	9.8885e-05	0.0001019	0.00010755	0.000101425	9.9575e-05	9.9555e-05	9.387e-05	0.00010452	0.00010477	9.711e-05	0.00010127	0.000103505	9.729e-05	9.6865e-05	0.00010005	9.638e-05	0.000105	0.00010355	9.903e-05	0.000101225	0.00010281	0.00010213	0.00010049	0.0001069	0.00010471	0.00011	0.000102065
	-2	0.000100595	0.00010173	9.633e-05	8.8215e-05	0.000100535	9.653e-05	9.808e-05	9.378e-05	9.3415e-05	9.9165e-05	0.00010568	0.000102195	0.00010032	0.000101975	0.0001018	9.52e-05	9.892e-05	0.00010235	9.6565e-05	9.9165e-05	0.00010227	9.911e-05	0.00010364	0.00010645	9.9855e-05	9.7e-05	9.9065e-05	9.5745e-05	0.00010198	0.00010473	9.7795e-05	9.8945e-05	0.000102965	9.629e-05	9.787e-05	0.000101465	9.837e-05	0.00010575	0.0001003	9.825e-05	0.000101595	0.000102935	9.6795e-05	0.000102525	0.0001053	0.000104625	0.000109	0.00010047
	-1.99	9.9915e-05	9.8175e-05	9.6495e-05	8.869e-05	9.826e-05	9.3875e-05	9.7585e-05	9.3685e-05	9.2685e-05	9.9855e-05	0.00010417	9.991e-05	9.709e-05	0.000100595	9.982e-05	9.2945e-05	9.6725e-05	0.0001005	9.6545e-05	9.9765e-05	9.793e-05	9.9435e-05	0.000100175	0.0001002	9.9835e-05	9.785e-05	9.6565e-05	9.4045e-05	0.000101425	0.000103575	9.907e-05	0.00010006	0.000103145	9.5015e-05	9.7485e-05	0.000101055	9.9295e-05	0.00010545	9.9215e-05	9.824e-05	0.000100085	0.00010173	0.000102285	9.94e-05	0.0001056	0.000102875	0.00010805	9.615e-05
	-1.98	9.9445e-05	0.000101695	9.6025e-05	8.7545e-05	9.637e-05	9.4725e-05	9.9605e-05	9.1035e-05	9.2075e-05	9.7215e-05	0.00010397	9.8125e-05	9.668e-05	9.8225e-05	9.8575e-05	9.3325e-05	9.62e-05	0.00010036	9.589e-05	9.996e-05	9.6985e-05	9.609e-05	9.875e-05	0.00010455	9.9615e-05	9.66e-05	9.7295e-05	9.313e-05	0.00010086	0.00010293	9.849e-05	9.7875e-05	0.000102525	9.557e-05	9.6615e-05	0.000101725	9.8735e-05	0.0001019	9.965e-05	9.6375e-05	9.853e-05	0.00010093	9.883e-05	9.745e-05	0.00010575	0.000102435	0.00010735	9.907e-05
	-1.97	9.927e-05	9.9325e-05	9.5915e-05	8.7895e-05	9.691e-05	9.498e-05	9.4905e-05	9.0725e-05	9.1685e-05	9.4275e-05	0.000101945	9.893e-05	9.5775e-05	9.8425e-05	9.621e-05	9.4855e-05	9.7645e-05	9.8805e-05	9.526e-05	9.9175e-05	9.7095e-05	9.625e-05	9.9925e-05	0.0001044	9.933e-05	9.5685e-05	9.721e-05	9.262e-05	0.00010235	0.0001011	9.7215e-05	9.888e-05	0.000101745	9.494e-05	9.525e-05	9.967e-05	9.6695e-05	0.00010165	9.929e-05	9.686e-05	9.5715e-05	9.911e-05	9.9405e-05	9.7765e-05	0.0001044	0.00010286	0.0001071	9.565e-05
	-1.96	9.814e-05	9.863e-05	9.5075e-05	8.524e-05	9.7585e-05	9.5505e-05	9.4415e-05	9.0355e-05	8.9575e-05	9.409e-05	0.000101715	9.879e-05	9.656e-05	9.7845e-05	9.807e-05	9.26e-05	9.746e-05	9.829e-05	9.3285e-05	9.9635e-05	9.9225e-05	9.704e-05	9.8845e-05	0.0001023	9.8735e-05	9.477e-05	9.8065e-05	9.2455e-05	0.00010148	0.0001021	9.79e-05	9.578e-05	0.00010158	9.444e-05	9.4885e-05	9.9215e-05	9.628e-05	0.0001021	9.821e-05	9.843e-05	9.47e-05	9.7705e-05	9.446e-05	9.5945e-05	0.0001035	0.00010145	0.00010625	9.8055e-05
	-1.95	9.388e-05	0.00010131	9.7275e-05	8.6915e-05	9.76e-05	9.3225e-05	9.1205e-05	9.0235e-05	8.751e-05	9.537e-05	0.00010051	9.8525e-05	9.6235e-05	9.724e-05	9.689e-05	9.3145e-05	9.6035e-05	9.92e-05	9.1895e-05	9.683e-05	9.607e-05	9.6935e-05	9.922e-05	0.0001027	0.00010058	9.4755e-05	9.5625e-05	9.041e-05	0.000101865	0.00010399	9.49e-05	9.345e-05	9.9275e-05	9.314e-05	9.6305e-05	9.8845e-05	9.4175e-05	0.000101785	9.6885e-05	9.408e-05	9.669e-05	9.6645e-05	9.3225e-05	9.8135e-05	0.0001015	9.969e-05	0.000107	9.448e-05
	-1.94	9.3305e-05	9.8245e-05	9.6885e-05	8.623e-05	9.5255e-05	9.6275e-05	8.968e-05	8.9015e-05	8.866e-05	9.385e-05	0.00010149	9.697e-05	9.595e-05	9.643e-05	9.6315e-05	9.524e-05	9.641e-05	0.000100215	8.968e-05	9.5455e-05	9.463e-05	9.403e-05	9.771e-05	0.00010095	9.9165e-05	9.235e-05	9.5145e-05	9.0225e-05	9.8555e-05	9.982e-05	9.761e-05	9.4175e-05	9.9285e-05	9.227e-05	9.4645e-05	9.75e-05	9.5595e-05	9.9925e-05	9.6445e-05	9.4615e-05	9.286e-05	9.9175e-05	9.7295e-05	9.731e-05	9.94e-05	9.392e-05	0.000105	9.5885e-05
	-1.93	9.0245e-05	9.6265e-05	9.6385e-05	8.378e-05	9.566e-05	9.307e-05	8.9435e-05	8.584e-05	8.7075e-05	8.9925e-05	9.812e-05	9.5255e-05	9.547e-05	9.4195e-05	9.6775e-05	9.1205e-05	9.513e-05	9.87e-05	9.0475e-05	9.429e-05	9.6065e-05	9.557e-05	9.9135e-05	0.000103205	9.5985e-05	9.2655e-05	9.4865e-05	8.985e-05	9.9665e-05	9.659e-05	9.3715e-05	9.5035e-05	9.789e-05	9.313e-05	9.589e-05	9.594e-05	9.4545e-05	0.00010029	9.752e-05	9.256e-05	9.2745e-05	9.6955e-05	9.7185e-05	9.6335e-05	9.91e-05	9.8e-05	0.00010435	9.3765e-05
	-1.92	9.1435e-05	9.428e-05	9.095e-05	8.405e-05	9.374e-05	9.28e-05	8.707e-05	8.422e-05	8.558e-05	9.087e-05	9.996e-05	9.3875e-05	9.241e-05	9.593e-05	9.7215e-05	9.106e-05	9.2515e-05	9.8055e-05	9.0165e-05	9.2825e-05	9.5925e-05	9.448e-05	9.5095e-05	9.874e-05	9.7555e-05	8.9235e-05	9.384e-05	8.765e-05	9.8455e-05	9.451e-05	9.57e-05	9.469e-05	9.7025e-05	9.14e-05	9.3595e-05	9.6875e-05	9.189e-05	9.989e-05	9.383e-05	9.087e-05	9.3885e-05	9.575e-05	9.315e-05	9.6725e-05	9.83e-05	9.774e-05	0.0001019	9.361e-05
	-1.91	9.2485e-05	9.5785e-05	9.055e-05	8.148e-05	9.227e-05	9.379e-05	8.812e-05	8.5915e-05	8.666e-05	9.078e-05	9.587e-05	9.483e-05	9.253e-05	9.221e-05	9.334e-05	9.2465e-05	9.4035e-05	9.8135e-05	9.0645e-05	9.34e-05	9.5365e-05	9.242e-05	9.6045e-05	9.868e-05	9.457e-05	8.9515e-05	9.331e-05	8.8895e-05	9.6475e-05	9.653e-05	9.588e-05	9.307e-05	9.7185e-05	9.2985e-05	9.247e-05	9.5245e-05	9.3205e-05	9.7955e-05	9.336e-05	9.1245e-05	9.1035e-05	9.37e-05	9.2485e-05	9.624e-05	9.819e-05	9.4125e-05	0.0001019	9.554e-05
	-1.9	9.2975e-05	9.452e-05	8.9695e-05	8.215e-05	9.1595e-05	9.246e-05	8.8675e-05	8.778e-05	8.636e-05	9.2345e-05	9.5955e-05	9.485e-05	9.63e-05	9.2145e-05	9.308e-05	8.8555e-05	8.942e-05	9.599e-05	9.0305e-05	9.2815e-05	9.5165e-05	9.3595e-05	9.4735e-05	9.6055e-05	9.3255e-05	8.886e-05	9.1685e-05	8.65e-05	9.8385e-05	9.71e-05	9.4175e-05	9.292e-05	9.3695e-05	9.1525e-05	9.1395e-05	9.3795e-05	9.644e-05	9.731e-05	9.024e-05	9.18e-05	9.0325e-05	9.465e-05	9.2955e-05	9.3225e-05	9.62e-05	9.246e-05	0.00010175	9.274e-05
	-1.89	9.0845e-05	9.2715e-05	9.09e-05	8.0685e-05	8.978e-05	9.501e-05	8.7155e-05	8.6215e-05	8.547e-05	9.145e-05	9.614e-05	9.5485e-05	9.1475e-05	8.891e-05	9.2045e-05	8.847e-05	9.1225e-05	9.5945e-05	8.84e-05	9.2095e-05	9.322e-05	9.0165e-05	9.4885e-05	9.705e-05	9.2425e-05	8.6855e-05	9.315e-05	8.7235e-05	9.4905e-05	9.5115e-05	9.568e-05	8.846e-05	9.354e-05	9.018e-05	8.989e-05	9.333e-05	9.528e-05	9.706e-05	9.193e-05	9.0355e-05	8.9185e-05	9.4205e-05	9.308e-05	9.3355e-05	9.4615e-05	9.398e-05	9.837e-05	9.3105e-05
	-1.88	9.11e-05	9.1915e-05	8.952e-05	7.9015e-05	8.9205e-05	8.896e-05	8.5435e-05	8.371e-05	8.7245e-05	8.928e-05	9.6825e-05	9.2315e-05	9.036e-05	8.952e-05	9.223e-05	8.82e-05	9.363e-05	9.5855e-05	8.795e-05	9.2445e-05	9.2035e-05	8.9115e-05	9.2665e-05	9.7525e-05	9.244e-05	8.852e-05	9.273e-05	8.492e-05	9.3505e-05	9.377e-05	9.441e-05	8.836e-05	9.2965e-05	9.0855e-05	8.675e-05	9.3115e-05	9.303e-05	9.6335e-05	8.8905e-05	8.9015e-05	8.8735e-05	9.1925e-05	9.0195e-05	9.129e-05	9.5535e-05	9.248e-05	9.936e-05	9.1115e-05
	-1.87	8.8635e-05	9.1205e-05	9.05e-05	7.7255e-05	8.991e-05	8.9615e-05	8.411e-05	8.268e-05	8.3605e-05	8.921e-05	9.4175e-05	9.1205e-05	8.9285e-05	8.898e-05	9.125e-05	8.812e-05	9.353e-05	9.4145e-05	8.955e-05	8.704e-05	9.4815e-05	8.9065e-05	9.254e-05	9.584e-05	9.2045e-05	8.839e-05	9.12e-05	8.5085e-05	9.36e-05	9.5425e-05	9.4255e-05	8.7995e-05	9.361e-05	8.79e-05	8.8905e-05	9.21e-05	9.1165e-05	9.6775e-05	8.569e-05	8.7425e-05	8.806e-05	9.1385e-05	8.8765e-05	9.034e-05	9.6475e-05	9.391e-05	9.728e-05	9.095e-05
	-1.86	9.05e-05	9.098e-05	8.833e-05	7.868e-05	9.0795e-05	8.669e-05	8.3885e-05	8.209e-05	8.176e-05	8.85e-05	9.308e-05	9.0165e-05	8.951e-05	8.7505e-05	9.358e-05	8.7375e-05	9.085e-05	9.612e-05	8.691e-05	8.8435e-05	9.31e-05	8.704e-05	9.062e-05	9.4455e-05	9.1045e-05	8.75e-05	8.9315e-05	8.5315e-05	9.287e-05	9.4e-05	9.3735e-05	8.7815e-05	9.007e-05	8.831e-05	8.9755e-05	9.1435e-05	8.698e-05	9.5555e-05	8.6485e-05	8.912e-05	8.988e-05	8.9615e-05	9.112e-05	9.168e-05	9.598e-05	9.2085e-05	9.6535e-05	9.067e-05
	-1.85	8.99e-05	8.821e-05	8.762e-05	7.4785e-05	8.7385e-05	8.62e-05	8.449e-05	8.1035e-05	8.2505e-05	8.7375e-05	9.207e-05	9.077e-05	8.7685e-05	8.9275e-05	9.068e-05	8.68e-05	8.9945e-05	9.339e-05	8.762e-05	8.712e-05	9.225e-05	8.6535e-05	9.1445e-05	9.6515e-05	8.95e-05	8.744e-05	8.9895e-05	8.212e-05	9.3295e-05	9.4e-05	8.9565e-05	8.691e-05	9.0535e-05	8.502e-05	8.911e-05	8.997e-05	8.7315e-05	9.4855e-05	8.4575e-05	8.6185e-05	8.752e-05	8.9635e-05	8.8305e-05	9.1985e-05	9.531e-05	9.1135e-05	9.617e-05	8.8905e-05
	-1.84	8.8445e-05	8.8445e-05	8.654e-05	7.4915e-05	8.7005e-05	8.7205e-05	8.2265e-05	8.157e-05	8.0965e-05	8.66e-05	9.124e-05	8.8935e-05	8.505e-05	8.9595e-05	8.9365e-05	8.604e-05	8.8215e-05	9.273e-05	8.512e-05	8.6205e-05	8.843e-05	8.2975e-05	8.9315e-05	9.4125e-05	8.9545e-05	8.406e-05	8.9175e-05	8.298e-05	9.024e-05	9.018e-05	9.2855e-05	8.8075e-05	8.8915e-05	8.78e-05	8.755e-05	9.1255e-05	8.8125e-05	9.381e-05	8.361e-05	8.7135e-05	8.856e-05	8.628e-05	8.7245e-05	8.9485e-05	9.375e-05	8.967e-05	9.2145e-05	8.9225e-05
	-1.83	8.8005e-05	8.8785e-05	8.3995e-05	7.2835e-05	8.5855e-05	8.627e-05	8.5305e-05	8.11e-05	7.9965e-05	8.5595e-05	8.99e-05	8.933e-05	8.638e-05	8.561e-05	8.9225e-05	8.622e-05	8.8165e-05	9.3555e-05	8.4095e-05	8.729e-05	8.668e-05	8.465e-05	8.8485e-05	9.272e-05	8.98e-05	8.5275e-05	8.658e-05	8.086e-05	9.1385e-05	8.8455e-05	9.2345e-05	8.624e-05	9.1535e-05	8.6405e-05	8.405e-05	9.133e-05	8.8145e-05	9.331e-05	8.2845e-05	8.7375e-05	8.76e-05	8.602e-05	8.694e-05	8.9455e-05	9.1715e-05	8.852e-05	9.301e-05	8.8685e-05
	-1.82	8.7e-05	8.7725e-05	8.4585e-05	7.3595e-05	8.4085e-05	8.6025e-05	8.423e-05	7.725e-05	7.8475e-05	8.5135e-05	9.2035e-05	8.7e-05	8.436e-05	8.5155e-05	8.661e-05	8.3785e-05	8.724e-05	8.8825e-05	8.2225e-05	8.718e-05	8.4965e-05	8.3515e-05	8.8665e-05	9.0415e-05	9.0485e-05	8.447e-05	8.6475e-05	8.2625e-05	8.904e-05	8.7585e-05	9.192e-05	8.468e-05	8.8675e-05	8.498e-05	8.4585e-05	8.962e-05	8.4485e-05	9.1825e-05	8.1545e-05	8.5195e-05	8.766e-05	8.593e-05	8.657e-05	8.903e-05	9.096e-05	8.844e-05	9.3195e-05	8.705e-05
	-1.81	8.5595e-05	8.46e-05	8.408e-05	7.4875e-05	8.4135e-05	8.285e-05	8.2715e-05	7.815e-05	7.844e-05	8.358e-05	9.11e-05	8.7145e-05	8.428e-05	8.4725e-05	8.62e-05	8.666e-05	8.4815e-05	9.0585e-05	8.308e-05	8.521e-05	8.499e-05	8.279e-05	8.824e-05	9.1805e-05	8.6825e-05	8.449e-05	8.657e-05	8.325e-05	8.962e-05	8.6875e-05	8.539e-05	8.2625e-05	8.6715e-05	8.5335e-05	8.447e-05	8.7445e-05	8.629e-05	9.4825e-05	8.1615e-05	8.487e-05	8.459e-05	8.4485e-05	8.656e-05	8.8735e-05	8.953e-05	8.889e-05	9.181e-05	8.5895e-05
	-1.8	8.452e-05	8.5195e-05	8.3115e-05	7.188e-05	8.553e-05	8.042e-05	8.0055e-05	7.75e-05	7.6605e-05	8.358e-05	9.082e-05	8.5425e-05	8.252e-05	8.337e-05	8.684e-05	8.3965e-05	8.53e-05	8.869e-05	8.2e-05	8.341e-05	8.318e-05	8.1045e-05	8.5775e-05	8.9665e-05	8.666e-05	8.5e-05	8.4715e-05	7.9865e-05	9.068e-05	8.862e-05	8.56e-05	8.2155e-05	8.836e-05	8.4065e-05	8.3745e-05	8.579e-05	8.5665e-05	9.202e-05	8.2005e-05	8.307e-05	8.3395e-05	8.6485e-05	8.6205e-05	8.8075e-05	8.977e-05	8.6095e-05	9.1315e-05	8.47e-05
	-1.79	8.463e-05	8.524e-05	8.078e-05	6.88e-05	8.3125e-05	8.1175e-05	8.3565e-05	7.6705e-05	7.7465e-05	8.364e-05	8.6375e-05	8.6025e-05	8.318e-05	8.3055e-05	8.264e-05	8.412e-05	8.3085e-05	8.88e-05	8.1975e-05	8.38e-05	8.317e-05	8.093e-05	8.3945e-05	9.037e-05	8.457e-05	8.432e-05	8.4095e-05	7.7505e-05	8.7545e-05	8.6045e-05	8.519e-05	8.15e-05	8.634e-05	8.2915e-05	8.1135e-05	8.569e-05	8.304e-05	9.0665e-05	8.075e-05	8.1585e-05	8.348e-05	8.381e-05	8.5425e-05	8.7175e-05	8.87e-05	8.718e-05	9.128e-05	8.2035e-05
	-1.78	8.497e-05	8.503e-05	8.025e-05	6.931e-05	8.5105e-05	8.17e-05	7.891e-05	7.6385e-05	7.6305e-05	8.208e-05	8.837e-05	8.475e-05	8.257e-05	8.13e-05	8.323e-05	8.338e-05	8.4135e-05	8.627e-05	8.1225e-05	8.053e-05	8.1185e-05	8.15e-05	8.192e-05	8.8455e-05	8.5945e-05	8.4505e-05	8.3775e-05	7.8025e-05	8.6645e-05	8.558e-05	8.7335e-05	8.0725e-05	8.5105e-05	8.21e-05	8.0915e-05	8.4205e-05	8.3885e-05	8.8515e-05	8.099e-05	8.1025e-05	8.227e-05	8.174e-05	8.4425e-05	8.515e-05	8.7915e-05	8.5885e-05	8.8835e-05	8.306e-05
	-1.77	8.365e-05	8.3455e-05	7.887e-05	7.055e-05	8.1695e-05	8.147e-05	7.894e-05	7.4935e-05	7.485e-05	8.1405e-05	8.805e-05	8.5635e-05	8.4035e-05	8.061e-05	8.2525e-05	8.2135e-05	8.244e-05	8.852e-05	7.9675e-05	8.2195e-05	7.897e-05	7.855e-05	8.3135e-05	8.7105e-05	8.36e-05	8.243e-05	8.3455e-05	7.713e-05	8.6695e-05	8.1675e-05	8.611e-05	7.9605e-05	8.6155e-05	8.1255e-05	8.026e-05	8.2215e-05	8.24e-05	8.9965e-05	7.8565e-05	7.925e-05	8.27e-05	8.178e-05	8.263e-05	8.4205e-05	8.7455e-05	8.2485e-05	8.834e-05	8.2025e-05
	-1.76	8.2815e-05	8.3245e-05	7.8225e-05	6.8785e-05	7.941e-05	7.7235e-05	7.895e-05	7.458e-05	7.4705e-05	8.0455e-05	8.7565e-05	8.49e-05	8.1745e-05	7.902e-05	7.9155e-05	7.9625e-05	8.174e-05	8.6285e-05	7.941e-05	8.1735e-05	7.8955e-05	7.72e-05	8.1875e-05	8.5975e-05	8.417e-05	8.052e-05	8.249e-05	7.529e-05	8.6165e-05	8.16e-05	8.5075e-05	8.048e-05	8.44e-05	8.182e-05	7.896e-05	8.3445e-05	7.9995e-05	8.758e-05	7.759e-05	7.923e-05	8.125e-05	8.139e-05	7.9785e-05	8.233e-05	8.686e-05	8.0295e-05	8.7155e-05	8.074e-05
	-1.75	7.9445e-05	8.251e-05	7.799e-05	6.5555e-05	7.8245e-05	7.6735e-05	7.7785e-05	7.3185e-05	7.242e-05	7.89e-05	8.728e-05	8.325e-05	7.964e-05	7.8585e-05	7.8805e-05	7.9015e-05	7.9335e-05	8.7185e-05	7.612e-05	8.173e-05	7.81e-05	7.7925e-05	8.116e-05	8.736e-05	8.224e-05	7.9295e-05	8.019e-05	7.399e-05	8.322e-05	8.073e-05	8.4005e-05	7.8995e-05	8.4115e-05	8.009e-05	7.7635e-05	8.1605e-05	8.099e-05	8.6555e-05	7.6535e-05	7.819e-05	8.003e-05	8.0315e-05	8.035e-05	8.214e-05	8.5365e-05	7.8985e-05	8.5825e-05	8.0605e-05
	-1.74	7.957e-05	8.019e-05	7.814e-05	6.6035e-05	7.7905e-05	7.458e-05	7.7645e-05	7.1975e-05	7.149e-05	7.5895e-05	8.4255e-05	8.2225e-05	7.899e-05	7.7535e-05	7.95e-05	7.857e-05	8.0155e-05	8.656e-05	7.5085e-05	7.9445e-05	7.805e-05	7.611e-05	8.0325e-05	8.4295e-05	8.108e-05	7.8945e-05	8.154e-05	7.4705e-05	8.217e-05	7.95e-05	8.217e-05	7.796e-05	8.457e-05	7.7625e-05	7.628e-05	8.092e-05	7.7745e-05	8.559e-05	7.6085e-05	7.682e-05	7.9475e-05	7.861e-05	7.9515e-05	8.2065e-05	8.5365e-05	8.058e-05	8.52e-05	7.9855e-05
	-1.73	7.797e-05	7.902e-05	7.567e-05	6.5985e-05	7.7005e-05	7.533e-05	7.78e-05	7.271e-05	6.98e-05	7.673e-05	8.2695e-05	8.0395e-05	7.74e-05	7.6515e-05	7.7925e-05	7.7315e-05	7.985e-05	8.355e-05	7.63e-05	7.9205e-05	7.7005e-05	7.5385e-05	7.9935e-05	8.53e-05	8.074e-05	7.699e-05	8.0775e-05	7.3195e-05	8.137e-05	7.9105e-05	8.0285e-05	7.568e-05	8.339e-05	7.845e-05	7.5075e-05	8.0385e-05	7.6765e-05	8.401e-05	7.4605e-05	7.785e-05	7.8915e-05	7.7765e-05	7.814e-05	7.9365e-05	8.316e-05	8.051e-05	8.3885e-05	7.6255e-05
	-1.72	7.538e-05	7.8755e-05	7.667e-05	6.5215e-05	7.573e-05	7.4285e-05	7.665e-05	7.1215e-05	6.9595e-05	7.5865e-05	8.249e-05	8.077e-05	7.634e-05	7.7505e-05	7.89e-05	7.584e-05	7.8805e-05	8.475e-05	7.437e-05	7.7425e-05	7.7005e-05	7.4955e-05	7.8395e-05	8.467e-05	8.103e-05	7.8905e-05	7.948e-05	7.248e-05	8.088e-05	7.8945e-05	8.0735e-05	7.659e-05	8.143e-05	7.5575e-05	7.322e-05	7.8595e-05	7.6575e-05	8.2555e-05	7.327e-05	7.84e-05	7.7965e-05	7.7005e-05	7.859e-05	7.98e-05	8.2525e-05	7.907e-05	8.337e-05	7.694e-05
	-1.71	7.6625e-05	7.8245e-05	7.5595e-05	6.275e-05	7.5345e-05	7.448e-05	7.481e-05	7.1655e-05	7.0075e-05	7.4645e-05	7.957e-05	7.997e-05	7.544e-05	7.467e-05	7.7165e-05	7.439e-05	7.686e-05	8.123e-05	7.426e-05	7.689e-05	7.646e-05	7.1965e-05	7.897e-05	8.4045e-05	7.9055e-05	7.6025e-05	7.8865e-05	7.2445e-05	7.973e-05	7.759e-05	7.9245e-05	7.562e-05	7.9905e-05	7.775e-05	7.337e-05	7.7445e-05	7.584e-05	8.147e-05	7.0505e-05	7.5895e-05	7.7e-05	7.4645e-05	7.793e-05	7.9195e-05	8.2415e-05	7.765e-05	8.205e-05	7.5985e-05
	-1.7	7.6e-05	7.7695e-05	7.4855e-05	6.157e-05	7.459e-05	7.4955e-05	7.393e-05	6.985e-05	6.7445e-05	7.281e-05	8.049e-05	7.8405e-05	7.3545e-05	7.484e-05	7.539e-05	7.3685e-05	7.716e-05	7.8895e-05	7.253e-05	7.6975e-05	7.461e-05	7.101e-05	7.658e-05	8.261e-05	7.784e-05	7.506e-05	7.7785e-05	7.07e-05	8.009e-05	7.589e-05	7.7455e-05	7.324e-05	7.866e-05	7.612e-05	7.2965e-05	7.691e-05	7.506e-05	8.0855e-05	7.068e-05	7.271e-05	7.7975e-05	7.4515e-05	7.7185e-05	7.7795e-05	8.027e-05	7.7995e-05	8.208e-05	7.5565e-05
	-1.69	7.2845e-05	7.702e-05	7.313e-05	6.141e-05	7.302e-05	7.0875e-05	7.1835e-05	6.825e-05	6.7305e-05	7.1535e-05	7.812e-05	7.834e-05	7.3665e-05	7.3025e-05	7.3165e-05	7.412e-05	7.7295e-05	7.8645e-05	7.0915e-05	7.43e-05	7.4195e-05	6.9825e-05	7.656e-05	8.4835e-05	7.6495e-05	7.605e-05	7.668e-05	7.172e-05	7.9335e-05	7.5795e-05	7.6855e-05	7.3385e-05	7.7645e-05	7.5015e-05	7.123e-05	7.5815e-05	7.408e-05	8.0115e-05	6.975e-05	7.2075e-05	7.618e-05	7.295e-05	7.918e-05	7.674e-05	8.0185e-05	7.5535e-05	7.987e-05	7.335e-05
	-1.68	7.2565e-05	7.5805e-05	7.2255e-05	5.943e-05	7.347e-05	7.124e-05	7.282e-05	6.9265e-05	6.5625e-05	7.008e-05	7.814e-05	7.5735e-05	7.2875e-05	7.2705e-05	7.417e-05	7.3885e-05	7.597e-05	7.7265e-05	7.156e-05	7.5235e-05	7.251e-05	6.951e-05	7.647e-05	8.2605e-05	7.5735e-05	7.4335e-05	7.3725e-05	6.968e-05	7.6435e-05	7.538e-05	7.482e-05	7.143e-05	7.684e-05	7.316e-05	7.0705e-05	7.465e-05	7.2905e-05	8.106e-05	6.816e-05	6.923e-05	7.459e-05	7.237e-05	7.5715e-05	7.615e-05	8.055e-05	7.4885e-05	7.955e-05	7.1815e-05
	-1.67	7.093e-05	7.385e-05	7.098e-05	5.895e-05	7.124e-05	6.9735e-05	7.2215e-05	6.711e-05	6.6675e-05	6.8305e-05	7.637e-05	7.5755e-05	7.166e-05	7.0805e-05	7.2845e-05	7.188e-05	7.4475e-05	7.88e-05	6.974e-05	7.2475e-05	7.181e-05	6.8075e-05	7.6695e-05	8.1095e-05	7.4755e-05	7.322e-05	7.3375e-05	6.8925e-05	7.515e-05	7.451e-05	7.5095e-05	7.0465e-05	7.715e-05	7.2545e-05	6.969e-05	7.512e-05	7.2135e-05	7.881e-05	6.6785e-05	6.9685e-05	7.363e-05	7.203e-05	7.349e-05	7.525e-05	7.7775e-05	7.3065e-05	7.86e-05	7.072e-05
	-1.66	7.027e-05	7.3365e-05	6.907e-05	5.7215e-05	6.889e-05	6.864e-05	7.096e-05	6.583e-05	6.4855e-05	6.8235e-05	7.58e-05	7.483e-05	7.016e-05	6.9825e-05	6.9315e-05	6.9775e-05	7.3335e-05	7.753e-05	6.852e-05	7.09e-05	7.2105e-05	6.7325e-05	7.4475e-05	8.1635e-05	7.359e-05	7.3845e-05	7.2025e-05	6.8095e-05	7.409e-05	7.344e-05	7.5305e-05	7.0655e-05	7.523e-05	7.1545e-05	6.7465e-05	7.555e-05	7.0975e-05	7.61e-05	6.7255e-05	6.857e-05	7.241e-05	7.1175e-05	7.2065e-05	7.47e-05	7.9935e-05	7.3525e-05	7.845e-05	6.9695e-05
	-1.65	7.1715e-05	7.1445e-05	6.7545e-05	5.7095e-05	6.866e-05	6.7545e-05	7.1005e-05	6.409e-05	6.415e-05	6.772e-05	7.5185e-05	7.2875e-05	6.9435e-05	6.9375e-05	6.848e-05	7.087e-05	7.3065e-05	7.851e-05	6.689e-05	7.1585e-05	7.034e-05	6.661e-05	7.2125e-05	7.8705e-05	7.502e-05	7.3255e-05	7.287e-05	6.803e-05	7.293e-05	7.361e-05	7.4995e-05	7.0355e-05	7.378e-05	7e-05	6.731e-05	7.5025e-05	6.926e-05	7.5855e-05	6.569e-05	6.8835e-05	7.289e-05	7.0045e-05	7.3485e-05	7.3085e-05	7.7785e-05	7.0465e-05	7.8255e-05	6.8975e-05
	-1.64	6.8355e-05	7.204e-05	6.8385e-05	5.2845e-05	6.7395e-05	6.4935e-05	6.9965e-05	6.4085e-05	6.305e-05	6.5855e-05	7.4055e-05	7.186e-05	6.9085e-05	6.8935e-05	6.7845e-05	6.9825e-05	7.0625e-05	7.6595e-05	6.7035e-05	7.1075e-05	7.0095e-05	6.4625e-05	7.2785e-05	7.888e-05	7.375e-05	7.049e-05	7.094e-05	6.5555e-05	7.331e-05	7.0905e-05	7.2915e-05	6.857e-05	7.201e-05	6.8425e-05	6.7045e-05	7.22e-05	6.9265e-05	7.4035e-05	6.489e-05	6.7755e-05	7.0925e-05	6.8855e-05	7.1805e-05	7.315e-05	7.7405e-05	7.078e-05	7.613e-05	6.846e-05
	-1.63	6.7585e-05	7.103e-05	6.834e-05	5.289e-05	6.696e-05	6.67e-05	6.8785e-05	6.3645e-05	6.1105e-05	6.7035e-05	7.296e-05	7.207e-05	6.749e-05	6.7195e-05	6.6875e-05	6.8295e-05	6.9985e-05	7.5285e-05	6.4275e-05	6.891e-05	6.806e-05	6.417e-05	6.981e-05	7.464e-05	7.1905e-05	7.041e-05	7.0415e-05	6.362e-05	7.131e-05	7.011e-05	7.0315e-05	6.7085e-05	7.1565e-05	6.751e-05	6.557e-05	7.089e-05	6.829e-05	7.264e-05	6.4805e-05	6.684e-05	6.956e-05	6.769e-05	7.1395e-05	7.087e-05	7.621e-05	6.811e-05	7.2835e-05	6.7555e-05
	-1.62	6.781e-05	6.905e-05	6.746e-05	5.215e-05	6.5035e-05	6.3965e-05	6.688e-05	6.155e-05	5.9515e-05	6.5425e-05	7.34e-05	7.276e-05	6.641e-05	6.708e-05	6.556e-05	6.7605e-05	6.804e-05	7.406e-05	6.338e-05	6.9465e-05	6.623e-05	6.3105e-05	7.125e-05	7.577e-05	7.0665e-05	6.958e-05	6.8235e-05	6.2e-05	7.0405e-05	7.0745e-05	7.0535e-05	6.5725e-05	7.02e-05	6.7985e-05	6.4225e-05	7.0215e-05	6.648e-05	7.2405e-05	6.2895e-05	6.5265e-05	6.9725e-05	6.664e-05	6.9715e-05	7.0855e-05	7.4965e-05	6.881e-05	7.214e-05	6.606e-05
	-1.61	6.749e-05	6.916e-05	6.421e-05	5.0875e-05	6.459e-05	6.526e-05	6.542e-05	6.0425e-05	5.99e-05	6.5545e-05	7.057e-05	7.1615e-05	6.5815e-05	6.47e-05	6.51e-05	6.755e-05	6.832e-05	7.3765e-05	6.248e-05	6.7405e-05	6.676e-05	6.226e-05	6.973e-05	7.5445e-05	6.9735e-05	6.8345e-05	6.702e-05	6.2085e-05	6.968e-05	6.8205e-05	6.8185e-05	6.5585e-05	7.131e-05	6.896e-05	6.3e-05	6.93e-05	6.559e-05	7.2575e-05	6.1725e-05	6.404e-05	6.832e-05	6.6165e-05	6.7325e-05	7.055e-05	7.398e-05	6.7485e-05	7.1275e-05	6.547e-05
	-1.6	6.5405e-05	6.916e-05	6.32e-05	4.94e-05	6.3165e-05	6.2345e-05	6.5265e-05	5.8715e-05	5.832e-05	6.3595e-05	7.0695e-05	7.001e-05	6.452e-05	6.595e-05	6.383e-05	6.5315e-05	6.627e-05	7.2415e-05	6.2185e-05	6.5385e-05	6.606e-05	6.1865e-05	6.794e-05	7.368e-05	6.829e-05	6.7185e-05	6.6985e-05	6.036e-05	6.8475e-05	6.837e-05	6.8805e-05	6.5e-05	7.07e-05	6.6055e-05	6.1435e-05	6.757e-05	6.4015e-05	7.082e-05	6.0755e-05	6.302e-05	6.58e-05	6.581e-05	6.668e-05	6.866e-05	7.2065e-05	6.689e-05	7.1565e-05	6.408e-05
	-1.59	6.414e-05	6.804e-05	6.275e-05	4.7315e-05	6.1865e-05	6.103e-05	6.3915e-05	5.873e-05	5.736e-05	6.333e-05	6.881e-05	6.731e-05	6.4805e-05	6.4715e-05	6.3585e-05	6.4465e-05	6.7575e-05	7.126e-05	6.072e-05	6.5445e-05	6.5325e-05	5.964e-05	6.92e-05	7.239e-05	6.7675e-05	6.5745e-05	6.6095e-05	5.9165e-05	6.7615e-05	6.7805e-05	6.941e-05	6.442e-05	6.932e-05	6.4295e-05	5.9745e-05	6.6575e-05	6.2245e-05	6.9435e-05	6.043e-05	6.221e-05	6.5325e-05	6.3495e-05	6.5315e-05	6.7845e-05	7.198e-05	6.6235e-05	6.992e-05	6.3405e-05
	-1.58	6.385e-05	6.696e-05	6.116e-05	4.599e-05	6.1205e-05	5.805e-05	6.261e-05	5.724e-05	5.659e-05	6.224e-05	6.848e-05	6.5835e-05	6.4195e-05	6.383e-05	6.331e-05	6.312e-05	6.5255e-05	6.8765e-05	6.036e-05	6.289e-05	6.4395e-05	5.881e-05	6.698e-05	7.079e-05	6.72e-05	6.4085e-05	6.553e-05	5.8445e-05	6.7165e-05	6.56e-05	6.8325e-05	6.208e-05	6.8045e-05	6.4045e-05	5.9865e-05	6.558e-05	6.1175e-05	6.8705e-05	5.908e-05	6.0595e-05	6.4425e-05	6.3605e-05	6.5745e-05	6.7485e-05	6.983e-05	6.5925e-05	7.018e-05	6.196e-05
	-1.57	6.345e-05	6.7385e-05	6.118e-05	4.5575e-05	6.1075e-05	5.885e-05	6.04e-05	5.697e-05	5.443e-05	6.148e-05	6.906e-05	6.525e-05	6.2565e-05	6.2295e-05	6.164e-05	6.3355e-05	6.367e-05	6.867e-05	5.8365e-05	6.3155e-05	6.3545e-05	5.713e-05	6.6385e-05	6.9185e-05	6.6555e-05	6.4735e-05	6.4645e-05	5.7205e-05	6.6485e-05	6.4555e-05	6.9065e-05	6.111e-05	6.7515e-05	6.2635e-05	5.868e-05	6.422e-05	5.9535e-05	6.73e-05	5.794e-05	5.902e-05	6.4025e-05	6.289e-05	6.3565e-05	6.6405e-05	7.1765e-05	6.4395e-05	7.024e-05	6.0945e-05
	-1.56	6.178e-05	6.668e-05	5.992e-05	4.4745e-05	5.9405e-05	5.7435e-05	6.043e-05	5.6105e-05	5.2685e-05	5.9635e-05	6.6925e-05	6.4305e-05	6.2365e-05	6.186e-05	6.2015e-05	6.24e-05	6.343e-05	6.7975e-05	5.8185e-05	6.178e-05	6.249e-05	5.6155e-05	6.4965e-05	6.8305e-05	6.56e-05	6.328e-05	6.216e-05	5.7415e-05	6.567e-05	6.2945e-05	6.7685e-05	6.0525e-05	6.62e-05	6.302e-05	5.7095e-05	6.302e-05	5.894e-05	6.569e-05	5.667e-05	5.783e-05	6.2305e-05	6.197e-05	6.2815e-05	6.5475e-05	6.9365e-05	6.396e-05	6.8855e-05	5.946e-05
	-1.55	5.9975e-05	6.5765e-05	5.876e-05	4.2755e-05	5.7895e-05	5.768e-05	5.905e-05	5.6285e-05	5.1655e-05	5.9425e-05	6.6155e-05	6.438e-05	6.273e-05	6.0505e-05	6.1815e-05	6.094e-05	6.351e-05	6.7765e-05	5.669e-05	6.1765e-05	6.288e-05	5.4585e-05	6.3045e-05	6.8855e-05	6.3405e-05	6.227e-05	6.269e-05	5.591e-05	6.411e-05	6.271e-05	6.643e-05	5.866e-05	6.554e-05	6.2755e-05	5.578e-05	6.2095e-05	5.768e-05	6.477e-05	5.552e-05	5.638e-05	6.021e-05	6.086e-05	6.196e-05	6.5405e-05	6.936e-05	6.2275e-05	6.8325e-05	5.879e-05
	-1.54	5.955e-05	6.5405e-05	5.895e-05	4.1885e-05	5.745e-05	5.5845e-05	5.8155e-05	5.4e-05	5.0075e-05	5.775e-05	6.5245e-05	6.3425e-05	6.157e-05	6.008e-05	5.9765e-05	6.006e-05	6.2115e-05	6.6485e-05	5.6055e-05	6.06e-05	6.141e-05	5.3555e-05	6.2135e-05	6.5895e-05	6.267e-05	6.1365e-05	6.0935e-05	5.614e-05	6.33e-05	6.2755e-05	6.4085e-05	5.817e-05	6.4935e-05	6.1535e-05	5.587e-05	6.1645e-05	5.6435e-05	6.4395e-05	5.389e-05	5.617e-05	6.0305e-05	5.8905e-05	6.133e-05	6.409e-05	6.8615e-05	6.08e-05	6.7075e-05	5.7445e-05
	-1.53	5.775e-05	6.3845e-05	5.566e-05	4.1015e-05	5.762e-05	5.609e-05	5.7005e-05	5.366e-05	4.9085e-05	5.614e-05	6.445e-05	6.2465e-05	6.026e-05	5.917e-05	5.913e-05	5.844e-05	6.0685e-05	6.5195e-05	5.4225e-05	5.9085e-05	6.0065e-05	5.232e-05	6.0615e-05	6.4775e-05	6.2655e-05	5.995e-05	5.876e-05	5.517e-05	6.2665e-05	6.1335e-05	6.367e-05	5.759e-05	6.3395e-05	6.112e-05	5.4575e-05	6.04e-05	5.5735e-05	6.3585e-05	5.389e-05	5.566e-05	5.904e-05	5.8295e-05	6.168e-05	6.226e-05	6.638e-05	6.023e-05	6.469e-05	5.648e-05
	-1.52	5.6505e-05	6.194e-05	5.6785e-05	3.9955e-05	5.5775e-05	5.4765e-05	5.6335e-05	5.195e-05	4.871e-05	5.5555e-05	6.378e-05	6.217e-05	5.861e-05	5.7645e-05	5.8205e-05	5.7935e-05	5.988e-05	6.3585e-05	5.317e-05	5.6915e-05	5.977e-05	5.127e-05	6.1195e-05	6.6255e-05	5.991e-05	5.8925e-05	5.7405e-05	5.324e-05	6.142e-05	5.9815e-05	6.252e-05	5.6755e-05	6.265e-05	5.8285e-05	5.2885e-05	5.8775e-05	5.5145e-05	6.336e-05	5.204e-05	5.464e-05	5.972e-05	5.736e-05	5.9795e-05	6.1115e-05	6.546e-05	5.766e-05	6.519e-05	5.5945e-05
	-1.51	5.6085e-05	6.1435e-05	5.544e-05	3.8965e-05	5.516e-05	5.382e-05	5.4955e-05	5.0695e-05	4.7835e-05	5.5185e-05	6.1445e-05	6.0265e-05	5.7525e-05	5.6705e-05	5.777e-05	5.7475e-05	5.949e-05	6.386e-05	5.2195e-05	5.6795e-05	5.824e-05	5.215e-05	5.907e-05	6.3265e-05	5.9835e-05	5.92e-05	5.693e-05	5.2425e-05	5.9745e-05	5.9415e-05	6.02e-05	5.513e-05	6.148e-05	5.7535e-05	5.195e-05	5.8735e-05	5.358e-05	6.263e-05	5.025e-05	5.3305e-05	5.81e-05	5.7005e-05	5.9905e-05	5.9415e-05	6.53e-05	5.652e-05	6.467e-05	5.573e-05
	-1.5	5.6565e-05	6.0985e-05	5.5815e-05	3.863e-05	5.375e-05	5.184e-05	5.4475e-05	5.0325e-05	4.624e-05	5.394e-05	6.134e-05	5.8835e-05	5.6295e-05	5.5645e-05	5.6335e-05	5.7025e-05	5.748e-05	6.288e-05	5.092e-05	5.6135e-05	5.741e-05	5.045e-05	5.862e-05	6.278e-05	5.8725e-05	5.673e-05	5.527e-05	5.098e-05	5.9835e-05	5.7145e-05	5.9455e-05	5.3295e-05	6.0525e-05	5.6455e-05	5.1115e-05	5.7305e-05	5.2715e-05	6.1915e-05	4.9665e-05	5.1345e-05	5.6345e-05	5.5415e-05	5.7865e-05	5.8025e-05	6.3065e-05	5.589e-05	6.3095e-05	5.39e-05
	-1.49	5.4945e-05	5.918e-05	5.5115e-05	3.792e-05	5.2755e-05	5.185e-05	5.372e-05	4.9435e-05	4.5215e-05	5.337e-05	5.959e-05	5.758e-05	5.585e-05	5.5155e-05	5.5215e-05	5.6235e-05	5.602e-05	6.33e-05	4.949e-05	5.3735e-05	5.591e-05	4.857e-05	5.6705e-05	6.129e-05	5.78e-05	5.515e-05	5.554e-05	4.919e-05	5.867e-05	5.583e-05	5.8715e-05	5.2775e-05	5.9945e-05	5.5255e-05	5.0295e-05	5.674e-05	5.264e-05	6.0725e-05	4.746e-05	5.035e-05	5.653e-05	5.4015e-05	5.66e-05	5.7375e-05	6.1635e-05	5.545e-05	6.0485e-05	5.2555e-05
	-1.48	5.5095e-05	5.9405e-05	5.3825e-05	3.6695e-05	5.238e-05	5.218e-05	5.252e-05	4.767e-05	4.382e-05	5.17e-05	5.8965e-05	5.709e-05	5.4665e-05	5.3405e-05	5.4955e-05	5.5125e-05	5.5175e-05	6.1715e-05	4.8675e-05	5.379e-05	5.5895e-05	4.7615e-05	5.646e-05	5.98e-05	5.7415e-05	5.4285e-05	5.306e-05	4.924e-05	5.765e-05	5.4965e-05	5.714e-05	5.162e-05	5.9545e-05	5.4965e-05	4.85e-05	5.5745e-05	4.941e-05	5.933e-05	4.6465e-05	4.973e-05	5.5035e-05	5.2815e-05	5.5605e-05	5.6765e-05	6.116e-05	5.4495e-05	5.9505e-05	5.3465e-05
	-1.47	5.4015e-05	5.7775e-05	5.096e-05	3.578e-05	5.0795e-05	4.873e-05	5.0715e-05	4.6425e-05	4.3295e-05	5.0625e-05	5.8755e-05	5.612e-05	5.232e-05	5.31e-05	5.2095e-05	5.376e-05	5.4655e-05	6.109e-05	4.8075e-05	5.245e-05	5.5045e-05	4.608e-05	5.5555e-05	5.958e-05	5.5625e-05	5.241e-05	5.2805e-05	4.7605e-05	5.638e-05	5.368e-05	5.6775e-05	5.1045e-05	5.9285e-05	5.387e-05	4.7495e-05	5.5135e-05	4.9805e-05	5.774e-05	4.6205e-05	4.875e-05	5.414e-05	5.0855e-05	5.548e-05	5.459e-05	5.9685e-05	5.273e-05	5.9445e-05	5.099e-05
	-1.46	5.2815e-05	5.6455e-05	5.039e-05	3.4505e-05	5.0285e-05	4.765e-05	5.017e-05	4.5415e-05	4.201e-05	4.956e-05	5.7005e-05	5.4265e-05	5.156e-05	5.1915e-05	5.2285e-05	5.2435e-05	5.377e-05	5.9865e-05	4.6835e-05	5.092e-05	5.3995e-05	4.585e-05	5.4035e-05	5.7755e-05	5.5035e-05	5.351e-05	5.174e-05	4.745e-05	5.5415e-05	5.405e-05	5.616e-05	5.0355e-05	5.798e-05	5.262e-05	4.6475e-05	5.355e-05	4.9365e-05	5.7495e-05	4.4965e-05	4.6625e-05	5.1935e-05	4.9825e-05	5.453e-05	5.486e-05	5.797e-05	5.1915e-05	5.833e-05	4.923e-05
	-1.45	5.149e-05	5.4635e-05	5.0255e-05	3.3255e-05	4.8145e-05	4.726e-05	4.952e-05	4.512e-05	4.116e-05	4.748e-05	5.686e-05	5.492e-05	4.952e-05	5.014e-05	5.197e-05	5.216e-05	5.2835e-05	5.881e-05	4.5265e-05	5.227e-05	5.2915e-05	4.4435e-05	5.2975e-05	5.7305e-05	5.4865e-05	5.257e-05	5.024e-05	4.642e-05	5.4155e-05	5.1455e-05	5.5325e-05	4.831e-05	5.5845e-05	5.207e-05	4.5725e-05	5.2705e-05	4.7505e-05	5.589e-05	4.362e-05	4.5345e-05	5.1755e-05	4.932e-05	5.2335e-05	5.3735e-05	5.702e-05	5.1205e-05	5.5505e-05	4.836e-05
	-1.44	5.116e-05	5.418e-05	4.986e-05	3.234e-05	4.7615e-05	4.7965e-05	4.8855e-05	4.433e-05	4.077e-05	4.7145e-05	5.4945e-05	5.26e-05	4.8855e-05	4.908e-05	5.161e-05	5.1045e-05	5.1965e-05	5.768e-05	4.429e-05	4.928e-05	5.1505e-05	4.3295e-05	5.188e-05	5.5445e-05	5.454e-05	4.9535e-05	4.993e-05	4.528e-05	5.347e-05	5.0265e-05	5.4365e-05	4.772e-05	5.5075e-05	5.034e-05	4.445e-05	5.0675e-05	4.558e-05	5.455e-05	4.264e-05	4.4255e-05	5.065e-05	4.7725e-05	5.185e-05	5.2035e-05	5.5205e-05	4.9465e-05	5.522e-05	4.729e-05
	-1.43	5.0015e-05	5.3665e-05	4.8675e-05	3.2355e-05	4.6625e-05	4.4115e-05	4.7595e-05	4.358e-05	4.0355e-05	4.6015e-05	5.4615e-05	5.1355e-05	4.836e-05	4.8415e-05	5.0215e-05	5.0025e-05	4.989e-05	5.7055e-05	4.3655e-05	4.861e-05	5.116e-05	4.2355e-05	5.0765e-05	5.4475e-05	5.3325e-05	4.9835e-05	4.8465e-05	4.3655e-05	5.1865e-05	5.086e-05	5.447e-05	4.622e-05	5.405e-05	4.997e-05	4.3125e-05	4.955e-05	4.3525e-05	5.4295e-05	4.1775e-05	4.3255e-05	4.9945e-05	4.703e-05	5.0935e-05	5.162e-05	5.458e-05	4.919e-05	5.352e-05	4.6325e-05
	-1.42	4.8875e-05	5.3115e-05	4.745e-05	3.062e-05	4.534e-05	4.264e-05	4.698e-05	4.3275e-05	3.847e-05	4.564e-05	5.3715e-05	5.1055e-05	4.7725e-05	4.771e-05	4.9345e-05	4.906e-05	4.8685e-05	5.5565e-05	4.3075e-05	4.6955e-05	4.977e-05	4.0255e-05	4.9365e-05	5.342e-05	5.214e-05	4.895e-05	4.699e-05	4.307e-05	5.219e-05	4.889e-05	5.329e-05	4.5105e-05	5.256e-05	4.82e-05	4.2215e-05	4.806e-05	4.4185e-05	5.4015e-05	4.0275e-05	4.2585e-05	4.8665e-05	4.6165e-05	4.9895e-05	4.998e-05	5.3755e-05	4.8105e-05	5.301e-05	4.52e-05
	-1.41	4.795e-05	5.032e-05	4.6025e-05	2.9685e-05	4.5275e-05	4.209e-05	4.516e-05	4.1125e-05	3.747e-05	4.4035e-05	5.285e-05	5.0115e-05	4.598e-05	4.63e-05	4.672e-05	4.778e-05	4.858e-05	5.4355e-05	4.0985e-05	4.722e-05	4.824e-05	3.9355e-05	4.8495e-05	5.3325e-05	5.048e-05	4.779e-05	4.6815e-05	4.1745e-05	5.054e-05	4.739e-05	5.184e-05	4.454e-05	5.186e-05	4.7525e-05	4.104e-05	4.753e-05	4.297e-05	5.2505e-05	3.9275e-05	4.1385e-05	4.739e-05	4.506e-05	4.918e-05	5.0295e-05	5.2595e-05	4.622e-05	5.119e-05	4.399e-05
	-1.4	4.725e-05	4.957e-05	4.52e-05	2.873e-05	4.346e-05	4.136e-05	4.4345e-05	4.0285e-05	3.7015e-05	4.2645e-05	5.091e-05	4.915e-05	4.496e-05	4.591e-05	4.7355e-05	4.6855e-05	4.7455e-05	5.3585e-05	4.1135e-05	4.4695e-05	4.722e-05	3.8125e-05	4.721e-05	5.0285e-05	5.0145e-05	4.5935e-05	4.523e-05	4.0735e-05	4.947e-05	4.7705e-05	5.1475e-05	4.29e-05	5.07e-05	4.6945e-05	3.9685e-05	4.6475e-05	4.147e-05	5.165e-05	3.7905e-05	4.0445e-05	4.671e-05	4.423e-05	4.846e-05	4.7935e-05	5.131e-05	4.5515e-05	5.0255e-05	4.284e-05
	-1.39	4.5585e-05	4.9075e-05	4.4105e-05	2.7305e-05	4.2965e-05	3.9695e-05	4.3335e-05	3.9755e-05	3.6605e-05	4.0845e-05	4.928e-05	4.8135e-05	4.392e-05	4.4715e-05	4.525e-05	4.5935e-05	4.6815e-05	5.2285e-05	3.9285e-05	4.441e-05	4.668e-05	3.6315e-05	4.6485e-05	5.092e-05	4.8925e-05	4.617e-05	4.357e-05	3.987e-05	4.8555e-05	4.6245e-05	5.105e-05	4.1605e-05	5.0305e-05	4.612e-05	3.8705e-05	4.501e-05	4.081e-05	5.0995e-05	3.667e-05	3.988e-05	4.511e-05	4.346e-05	4.6925e-05	4.7755e-05	5.093e-05	4.4465e-05	5.021e-05	4.2075e-05
	-1.38	4.421e-05	4.7505e-05	4.258e-05	2.607e-05	4.1285e-05	3.8755e-05	4.2295e-05	3.8465e-05	3.5555e-05	4.031e-05	4.8465e-05	4.7295e-05	4.277e-05	4.4085e-05	4.4715e-05	4.4165e-05	4.57e-05	5.08e-05	3.8325e-05	4.3055e-05	4.544e-05	3.5485e-05	4.4815e-05	5.05e-05	4.796e-05	4.467e-05	4.2575e-05	3.7465e-05	4.722e-05	4.573e-05	4.935e-05	4.086e-05	4.8635e-05	4.5615e-05	3.7855e-05	4.437e-05	3.9395e-05	5.0045e-05	3.577e-05	3.8385e-05	4.376e-05	4.1815e-05	4.586e-05	4.6845e-05	5.0455e-05	4.347e-05	4.8635e-05	4.0775e-05
	-1.37	4.333e-05	4.702e-05	4.3635e-05	2.6935e-05	4.0845e-05	3.807e-05	4.134e-05	3.759e-05	3.383e-05	3.9965e-05	4.72e-05	4.5345e-05	4.1675e-05	4.3285e-05	4.384e-05	4.3855e-05	4.4715e-05	4.9665e-05	3.715e-05	4.1585e-05	4.4485e-05	3.4385e-05	4.4505e-05	4.9305e-05	4.722e-05	4.326e-05	4.1975e-05	3.7705e-05	4.5675e-05	4.395e-05	4.8555e-05	4.036e-05	4.7405e-05	4.3275e-05	3.6895e-05	4.3225e-05	3.8025e-05	4.868e-05	3.438e-05	3.7075e-05	4.2515e-05	4.074e-05	4.534e-05	4.597e-05	4.866e-05	4.236e-05	4.74e-05	3.932e-05
	-1.36	4.271e-05	4.571e-05	4.1445e-05	2.4455e-05	3.9965e-05	3.649e-05	4.0255e-05	3.639e-05	3.2495e-05	3.828e-05	4.629e-05	4.5125e-05	4.052e-05	4.1535e-05	4.316e-05	4.1975e-05	4.3455e-05	4.9425e-05	3.643e-05	4.126e-05	4.3875e-05	3.3235e-05	4.347e-05	4.8095e-05	4.6865e-05	4.321e-05	4.0475e-05	3.52e-05	4.531e-05	4.3025e-05	4.6655e-05	3.887e-05	4.6625e-05	4.1565e-05	3.58e-05	4.2035e-05	3.7505e-05	4.742e-05	3.325e-05	3.6385e-05	4.1215e-05	3.9745e-05	4.452e-05	4.443e-05	4.8e-05	4.1475e-05	4.5955e-05	3.829e-05
	-1.35	4.1865e-05	4.5155e-05	4.0815e-05	2.3535e-05	3.8615e-05	3.49e-05	3.9235e-05	3.5915e-05	3.1315e-05	3.752e-05	4.5255e-05	4.445e-05	3.966e-05	4.113e-05	4.2195e-05	4.115e-05	4.2875e-05	4.8445e-05	3.513e-05	4.063e-05	4.256e-05	3.1875e-05	4.173e-05	4.652e-05	4.5155e-05	4.1955e-05	3.9515e-05	3.483e-05	4.38e-05	4.1955e-05	4.585e-05	3.8555e-05	4.53e-05	4.004e-05	3.4665e-05	4.042e-05	3.6155e-05	4.719e-05	3.1985e-05	3.521e-05	4.0755e-05	3.9015e-05	4.234e-05	4.3845e-05	4.705e-05	4.033e-05	4.4635e-05	3.75e-05
	-1.34	4.0385e-05	4.412e-05	3.9115e-05	2.238e-05	3.763e-05	3.419e-05	3.8485e-05	3.4855e-05	3.0055e-05	3.6315e-05	4.457e-05	4.3345e-05	3.8315e-05	3.957e-05	4.1135e-05	3.991e-05	4.1485e-05	4.7545e-05	3.412e-05	4.0085e-05	4.152e-05	3.0295e-05	4.0795e-05	4.4645e-05	4.3195e-05	4.1285e-05	3.848e-05	3.3755e-05	4.2845e-05	4.1425e-05	4.4945e-05	3.6995e-05	4.4e-05	3.948e-05	3.388e-05	3.9595e-05	3.483e-05	4.5605e-05	3.085e-05	3.3805e-05	3.957e-05	3.819e-05	4.284e-05	4.241e-05	4.6025e-05	3.9505e-05	4.373e-05	3.59e-05
	-1.33	3.955e-05	4.2595e-05	3.769e-05	2.1395e-05	3.7345e-05	3.2965e-05	3.7325e-05	3.406e-05	2.8875e-05	3.5485e-05	4.357e-05	4.1845e-05	3.6855e-05	3.879e-05	3.935e-05	3.8765e-05	4.0665e-05	4.5825e-05	3.3e-05	3.954e-05	4.0325e-05	2.9035e-05	4.0265e-05	4.4015e-05	4.2055e-05	3.969e-05	3.8145e-05	3.2905e-05	4.161e-05	3.9915e-05	4.297e-05	3.6765e-05	4.278e-05	3.7715e-05	3.319e-05	3.844e-05	3.4405e-05	4.423e-05	2.9555e-05	3.2465e-05	3.817e-05	3.7125e-05	4.099e-05	4.236e-05	4.41e-05	3.8465e-05	4.2355e-05	3.4685e-05
	-1.32	3.8995e-05	4.247e-05	3.7675e-05	2.0525e-05	3.6175e-05	3.2365e-05	3.614e-05	3.3415e-05	2.841e-05	3.553e-05	4.23e-05	4.139e-05	3.593e-05	3.8085e-05	3.888e-05	3.759e-05	3.9545e-05	4.5095e-05	3.274e-05	3.826e-05	3.891e-05	2.829e-05	3.9165e-05	4.3655e-05	4.141e-05	3.837e-05	3.6775e-05	3.1735e-05	4.033e-05	3.909e-05	4.1975e-05	3.475e-05	4.187e-05	3.734e-05	3.214e-05	3.7765e-05	3.2845e-05	4.3025e-05	2.903e-05	3.153e-05	3.696e-05	3.5745e-05	4.0665e-05	4.0595e-05	4.292e-05	3.665e-05	4.1675e-05	3.3575e-05
	-1.31	3.7555e-05	4.203e-05	3.7155e-05	2.0235e-05	3.5045e-05	3.172e-05	3.4775e-05	3.2445e-05	2.734e-05	3.3715e-05	4.119e-05	4.0455e-05	3.5115e-05	3.694e-05	3.8095e-05	3.6645e-05	3.8455e-05	4.3815e-05	3.161e-05	3.7695e-05	3.7875e-05	2.685e-05	3.7625e-05	4.279e-05	4.089e-05	3.7095e-05	3.5525e-05	3.0915e-05	3.936e-05	3.835e-05	4.141e-05	3.3655e-05	4.0965e-05	3.639e-05	3.0455e-05	3.683e-05	3.246e-05	4.225e-05	2.7695e-05	3.035e-05	3.6325e-05	3.423e-05	3.8905e-05	4.003e-05	4.177e-05	3.55e-05	4.0325e-05	3.238e-05
	-1.3	3.699e-05	4.014e-05	3.55e-05	1.932e-05	3.4065e-05	3.0515e-05	3.386e-05	3.1575e-05	2.6135e-05	3.375e-05	3.978e-05	3.9025e-05	3.356e-05	3.5545e-05	3.6965e-05	3.561e-05	3.7545e-05	4.2815e-05	2.9725e-05	3.6425e-05	3.69e-05	2.5385e-05	3.6925e-05	4.224e-05	4.004e-05	3.6335e-05	3.4295e-05	2.9555e-05	3.814e-05	3.6865e-05	4.091e-05	3.229e-05	4.0615e-05	3.589e-05	2.901e-05	3.5005e-05	3.0905e-05	4.1625e-05	2.647e-05	2.9405e-05	3.546e-05	3.335e-05	3.8765e-05	3.911e-05	4.132e-05	3.455e-05	3.966e-05	3.143e-05
	-1.29	3.605e-05	3.851e-05	3.43e-05	1.846e-05	3.2955e-05	2.9675e-05	3.292e-05	3.074e-05	2.5495e-05	3.2985e-05	3.971e-05	3.722e-05	3.2635e-05	3.487e-05	3.5935e-05	3.493e-05	3.6265e-05	4.233e-05	2.874e-05	3.527e-05	3.674e-05	2.4435e-05	3.564e-05	4.099e-05	3.881e-05	3.5045e-05	3.3475e-05	2.8375e-05	3.6315e-05	3.6215e-05	4.0185e-05	3.131e-05	3.9545e-05	3.462e-05	2.8245e-05	3.3785e-05	3.0435e-05	4.072e-05	2.5335e-05	2.8225e-05	3.4295e-05	3.2265e-05	3.716e-05	3.833e-05	4.0165e-05	3.3575e-05	3.843e-05	3.023e-05
	-1.28	3.4735e-05	3.8625e-05	3.3525e-05	1.7715e-05	3.2085e-05	2.842e-05	3.2345e-05	2.986e-05	2.4555e-05	3.078e-05	3.865e-05	3.646e-05	3.124e-05	3.3905e-05	3.515e-05	3.3755e-05	3.5375e-05	4.0925e-05	2.792e-05	3.417e-05	3.5645e-05	2.3275e-05	3.4235e-05	3.9705e-05	3.7765e-05	3.4185e-05	3.2285e-05	2.7295e-05	3.605e-05	3.512e-05	3.872e-05	3.047e-05	3.836e-05	3.3135e-05	2.756e-05	3.276e-05	2.9545e-05	3.9895e-05	2.4125e-05	2.732e-05	3.321e-05	3.122e-05	3.7295e-05	3.7245e-05	3.8775e-05	3.238e-05	3.6625e-05	2.895e-05
	-1.27	3.444e-05	3.7075e-05	3.2265e-05	1.6925e-05	3.117e-05	2.719e-05	3.094e-05	2.8975e-05	2.392e-05	3.018e-05	3.727e-05	3.599e-05	3.0325e-05	3.318e-05	3.4195e-05	3.2965e-05	3.4355e-05	3.9975e-05	2.688e-05	3.3665e-05	3.476e-05	2.222e-05	3.3235e-05	3.847e-05	3.6815e-05	3.301e-05	3.1285e-05	2.6455e-05	3.456e-05	3.3965e-05	3.749e-05	2.9415e-05	3.6775e-05	3.2765e-05	2.607e-05	3.138e-05	2.814e-05	3.8075e-05	2.2935e-05	2.6115e-05	3.2105e-05	2.998e-05	3.6305e-05	3.5625e-05	3.8145e-05	3.14e-05	3.628e-05	2.805e-05
	-1.26	3.285e-05	3.5905e-05	3.17e-05	1.6175e-05	3.016e-05	2.683e-05	3.0005e-05	2.807e-05	2.2465e-05	2.8915e-05	3.677e-05	3.529e-05	2.9485e-05	3.2265e-05	3.302e-05	3.235e-05	3.3375e-05	3.821e-05	2.5975e-05	3.31e-05	3.324e-05	2.113e-05	3.21e-05	3.6925e-05	3.5765e-05	3.224e-05	3.013e-05	2.571e-05	3.349e-05	3.35e-05	3.665e-05	2.85e-05	3.582e-05	3.0535e-05	2.5015e-05	3.037e-05	2.7245e-05	3.7605e-05	2.211e-05	2.4925e-05	3.103e-05	2.9045e-05	3.4965e-05	3.4965e-05	3.6545e-05	3.086e-05	3.462e-05	2.669e-05
	-1.25	3.2195e-05	3.501e-05	3.046e-05	1.554e-05	2.9245e-05	2.597e-05	2.8945e-05	2.7325e-05	2.125e-05	2.7765e-05	3.602e-05	3.3645e-05	2.851e-05	3.1185e-05	3.2065e-05	3.0695e-05	3.237e-05	3.7725e-05	2.4865e-05	3.1855e-05	3.234e-05	2.0445e-05	3.062e-05	3.6105e-05	3.4635e-05	3.1205e-05	2.909e-05	2.4665e-05	3.256e-05	3.213e-05	3.6495e-05	2.7635e-05	3.4605e-05	2.9535e-05	2.4465e-05	2.914e-05	2.6405e-05	3.6225e-05	2.116e-05	2.376e-05	2.993e-05	2.829e-05	3.3115e-05	3.4e-05	3.5935e-05	2.926e-05	3.3555e-05	2.5935e-05
	-1.24	3.123e-05	3.415e-05	2.928e-05	1.4845e-05	2.83e-05	2.498e-05	2.794e-05	2.658e-05	2.0755e-05	2.6795e-05	3.4975e-05	3.2775e-05	2.744e-05	2.9965e-05	3.1315e-05	2.9565e-05	3.144e-05	3.596e-05	2.406e-05	3.1225e-05	3.1225e-05	1.934e-05	2.9625e-05	3.5405e-05	3.4055e-05	3.0205e-05	2.7805e-05	2.327e-05	3.12e-05	3.1595e-05	3.4305e-05	2.659e-05	3.35e-05	2.9225e-05	2.3175e-05	2.793e-05	2.551e-05	3.5235e-05	2.006e-05	2.272e-05	2.914e-05	2.704e-05	3.312e-05	3.3185e-05	3.4745e-05	2.839e-05	3.258e-05	2.4885e-05
	-1.23	3.015e-05	3.3815e-05	2.8295e-05	1.412e-05	2.7205e-05	2.335e-05	2.713e-05	2.53e-05	1.981e-05	2.616e-05	3.3895e-05	3.143e-05	2.6115e-05	2.8995e-05	3.019e-05	2.856e-05	3.008e-05	3.476e-05	2.3105e-05	2.988e-05	3.032e-05	1.84e-05	2.8635e-05	3.4105e-05	3.2695e-05	2.896e-05	2.689e-05	2.2435e-05	3.036e-05	2.9995e-05	3.329e-05	2.542e-05	3.2215e-05	2.794e-05	2.192e-05	2.6835e-05	2.4455e-05	3.4725e-05	1.927e-05	2.1735e-05	2.795e-05	2.635e-05	3.243e-05	3.22e-05	3.4055e-05	2.7245e-05	3.1495e-05	2.38e-05
	-1.22	2.944e-05	3.3485e-05	2.737e-05	1.354e-05	2.6145e-05	2.278e-05	2.6135e-05	2.478e-05	1.9125e-05	2.5475e-05	3.3005e-05	3.0745e-05	2.5025e-05	2.815e-05	2.9155e-05	2.756e-05	2.912e-05	3.4185e-05	2.204e-05	2.897e-05	2.957e-05	1.7455e-05	2.748e-05	3.2975e-05	3.175e-05	2.805e-05	2.59e-05	2.1685e-05	2.8915e-05	2.925e-05	3.209e-05	2.514e-05	3.151e-05	2.7095e-05	2.167e-05	2.576e-05	2.3545e-05	3.3245e-05	1.8395e-05	2.0845e-05	2.694e-05	2.491e-05	3.1415e-05	3.133e-05	3.346e-05	2.652e-05	3.185e-05	2.2325e-05
	-1.21	2.868e-05	3.226e-05	2.6335e-05	1.2865e-05	2.5225e-05	2.1885e-05	2.4875e-05	2.413e-05	1.846e-05	2.445e-05	3.169e-05	2.9905e-05	2.3495e-05	2.728e-05	2.8385e-05	2.6625e-05	2.811e-05	3.3035e-05	2.1225e-05	2.798e-05	2.866e-05	1.648e-05	2.6395e-05	3.1845e-05	3.069e-05	2.6855e-05	2.4925e-05	2.076e-05	2.8095e-05	2.8125e-05	3.162e-05	2.3635e-05	3.0415e-05	2.614e-05	2.101e-05	2.469e-05	2.2725e-05	3.2685e-05	1.7295e-05	1.978e-05	2.599e-05	2.39e-05	3.0465e-05	2.997e-05	3.175e-05	2.523e-05	2.927e-05	2.1435e-05
	-1.2	2.7635e-05	3.0515e-05	2.542e-05	1.223e-05	2.4165e-05	2.0935e-05	2.4215e-05	2.3245e-05	1.748e-05	2.3205e-05	3.0825e-05	2.8475e-05	2.3255e-05	2.6125e-05	2.7165e-05	2.604e-05	2.731e-05	3.162e-05	2.049e-05	2.7185e-05	2.7785e-05	1.562e-05	2.5565e-05	3.142e-05	2.976e-05	2.5865e-05	2.3965e-05	1.95e-05	2.6895e-05	2.786e-05	3.032e-05	2.309e-05	2.895e-05	2.5195e-05	1.9765e-05	2.355e-05	2.1665e-05	3.157e-05	1.623e-05	1.895e-05	2.514e-05	2.293e-05	2.918e-05	2.8975e-05	3.061e-05	2.416e-05	2.8295e-05	2.074e-05
	-1.19	2.67e-05	2.9595e-05	2.4665e-05	1.1655e-05	2.3385e-05	2.0285e-05	2.3285e-05	2.2325e-05	1.675e-05	2.281e-05	2.9685e-05	2.774e-05	2.218e-05	2.5195e-05	2.665e-05	2.484e-05	2.6335e-05	3.058e-05	1.959e-05	2.6415e-05	2.68e-05	1.4875e-05	2.449e-05	3.0475e-05	2.87e-05	2.4925e-05	2.297e-05	1.8645e-05	2.594e-05	2.6165e-05	2.9225e-05	2.181e-05	2.8305e-05	2.4325e-05	1.882e-05	2.25e-05	2.084e-05	3.057e-05	1.55e-05	1.8135e-05	2.421e-05	2.1945e-05	2.8605e-05	2.776e-05	2.986e-05	2.332e-05	2.763e-05	1.955e-05
	-1.18	2.5865e-05	2.8515e-05	2.351e-05	1.109e-05	2.237e-05	1.948e-05	2.2275e-05	2.168e-05	1.5965e-05	2.2115e-05	2.8765e-05	2.6535e-05	2.121e-05	2.4455e-05	2.5595e-05	2.3795e-05	2.5345e-05	2.9455e-05	1.875e-05	2.489e-05	2.5835e-05	1.404e-05	2.3525e-05	2.9005e-05	2.7795e-05	2.395e-05	2.1995e-05	1.781e-05	2.4715e-05	2.53e-05	2.8345e-05	2.0895e-05	2.7315e-05	2.26e-05	1.7965e-05	2.1335e-05	1.966e-05	2.9745e-05	1.4655e-05	1.725e-05	2.316e-05	2.1035e-05	2.766e-05	2.69e-05	2.8445e-05	2.2345e-05	2.613e-05	1.8035e-05
	-1.17	2.4955e-05	2.79e-05	2.2535e-05	1.0605e-05	2.1405e-05	1.8535e-05	2.1425e-05	2.095e-05	1.5185e-05	2.127e-05	2.761e-05	2.5615e-05	2.008e-05	2.355e-05	2.443e-05	2.292e-05	2.445e-05	2.8655e-05	1.847e-05	2.385e-05	2.451e-05	1.3385e-05	2.2535e-05	2.7275e-05	2.6725e-05	2.2965e-05	2.105e-05	1.7145e-05	2.3785e-05	2.427e-05	2.734e-05	1.978e-05	2.6235e-05	2.2365e-05	1.7625e-05	2.0365e-05	1.913e-05	2.8455e-05	1.379e-05	1.639e-05	2.1795e-05	2.0175e-05	2.666e-05	2.5905e-05	2.7655e-05	2.143e-05	2.5095e-05	1.7235e-05
	-1.16	2.416e-05	2.689e-05	2.1585e-05	1.0075e-05	2.056e-05	1.787e-05	2.042e-05	2.01e-05	1.436e-05	2.025e-05	2.6715e-05	2.4935e-05	1.9015e-05	2.285e-05	2.3865e-05	2.201e-05	2.336e-05	2.766e-05	1.773e-05	2.346e-05	2.371e-05	1.254e-05	2.1655e-05	2.712e-05	2.5825e-05	2.2005e-05	2.0225e-05	1.622e-05	2.2725e-05	2.366e-05	2.645e-05	1.892e-05	2.5315e-05	2.1e-05	1.697e-05	1.954e-05	1.856e-05	2.778e-05	1.306e-05	1.563e-05	2.1295e-05	1.9275e-05	2.4185e-05	2.516e-05	2.668e-05	2.089e-05	2.352e-05	1.637e-05
	-1.15	2.339e-05	2.5385e-05	2.074e-05	9.5535e-06	1.9595e-05	1.7225e-05	1.9475e-05	1.933e-05	1.3715e-05	1.845e-05	2.5775e-05	2.39e-05	1.854e-05	2.188e-05	2.262e-05	2.109e-05	2.2665e-05	2.666e-05	1.698e-05	2.248e-05	2.2845e-05	1.184e-05	2.068e-05	2.512e-05	2.479e-05	2.09e-05	1.9285e-05	1.55e-05	2.1745e-05	2.244e-05	2.5835e-05	1.7925e-05	2.426e-05	2.015e-05	1.5905e-05	1.844e-05	1.78e-05	2.6765e-05	1.2475e-05	1.4865e-05	2.051e-05	1.8335e-05	2.398e-05	2.4165e-05	2.592e-05	1.9915e-05	2.238e-05	1.568e-05
	-1.14	2.255e-05	2.4565e-05	1.985e-05	9.0705e-06	1.8595e-05	1.63e-05	1.8685e-05	1.8605e-05	1.3135e-05	1.8025e-05	2.4555e-05	2.296e-05	1.7685e-05	2.115e-05	2.1585e-05	2.0265e-05	2.1445e-05	2.5635e-05	1.583e-05	2.172e-05	2.2235e-05	1.14e-05	1.976e-05	2.471e-05	2.39e-05	2.0045e-05	1.843e-05	1.4625e-05	2.048e-05	2.1905e-05	2.453e-05	1.711e-05	2.3355e-05	1.895e-05	1.5075e-05	1.7595e-05	1.6865e-05	2.5565e-05	1.1895e-05	1.4145e-05	1.96e-05	1.7605e-05	2.295e-05	2.3225e-05	2.461e-05	1.9075e-05	2.1375e-05	1.4775e-05
	-1.13	2.143e-05	2.408e-05	1.9015e-05	8.643e-06	1.7765e-05	1.568e-05	1.776e-05	1.799e-05	1.2515e-05	1.6905e-05	2.33e-05	2.212e-05	1.6935e-05	2.0245e-05	2.0785e-05	1.922e-05	2.06e-05	2.4625e-05	1.5025e-05	2.088e-05	2.1135e-05	1.071e-05	1.896e-05	2.3815e-05	2.281e-05	1.9325e-05	1.754e-05	1.398e-05	1.966e-05	2.0845e-05	2.348e-05	1.63e-05	2.2045e-05	1.872e-05	1.4315e-05	1.6795e-05	1.614e-05	2.458e-05	1.11e-05	1.35e-05	1.879e-05	1.675e-05	2.2255e-05	2.229e-05	2.349e-05	1.8245e-05	2.038e-05	1.3885e-05
	-1.12	2.0795e-05	2.321e-05	1.8145e-05	8.282e-06	1.705e-05	1.497e-05	1.706e-05	1.728e-05	1.195e-05	1.614e-05	2.265e-05	2.104e-05	1.607e-05	1.938e-05	1.9905e-05	1.854e-05	1.974e-05	2.366e-05	1.4245e-05	1.9925e-05	2.0555e-05	1.0115e-05	1.8085e-05	2.3585e-05	2.2015e-05	1.829e-05	1.6675e-05	1.308e-05	1.8475e-05	2.0285e-05	2.261e-05	1.553e-05	2.1155e-05	1.718e-05	1.3555e-05	1.587e-05	1.529e-05	2.385e-05	1.072e-05	1.282e-05	1.7875e-05	1.587e-05	2.128e-05	2.147e-05	2.246e-05	1.7445e-05	1.952e-05	1.3065e-05
	-1.11	2.0145e-05	2.2125e-05	1.732e-05	7.822e-06	1.6165e-05	1.442e-05	1.6175e-05	1.649e-05	1.1505e-05	1.5445e-05	2.171e-05	2.013e-05	1.5475e-05	1.861e-05	1.917e-05	1.7705e-05	1.891e-05	2.269e-05	1.3565e-05	1.925e-05	1.983e-05	9.577e-06	1.7205e-05	2.2685e-05	2.115e-05	1.7595e-05	1.5965e-05	1.2405e-05	1.7565e-05	1.9465e-05	2.1755e-05	1.4775e-05	2.019e-05	1.6335e-05	1.291e-05	1.497e-05	1.466e-05	2.2905e-05	1.004e-05	1.217e-05	1.718e-05	1.5045e-05	2.043e-05	2.0665e-05	2.1535e-05	1.643e-05	1.855e-05	1.235e-05
	-1.1	1.914e-05	2.1345e-05	1.641e-05	7.4245e-06	1.532e-05	1.37e-05	1.545e-05	1.5905e-05	1.1065e-05	1.4775e-05	2.0795e-05	1.92e-05	1.476e-05	1.7765e-05	1.8315e-05	1.6695e-05	1.8025e-05	2.166e-05	1.292e-05	1.8395e-05	1.8855e-05	9.111e-06	1.642e-05	2.185e-05	2.0275e-05	1.6775e-05	1.5255e-05	1.1765e-05	1.67e-05	1.8655e-05	2.087e-05	1.402e-05	1.9245e-05	1.5535e-05	1.2425e-05	1.4305e-05	1.3875e-05	2.176e-05	9.432e-06	1.1605e-05	1.63e-05	1.4305e-05	1.954e-05	1.9815e-05	2.084e-05	1.561e-05	1.763e-05	1.163e-05
	-1.09	1.8525e-05	2.0385e-05	1.6195e-05	7.052e-06	1.458e-05	1.3085e-05	1.484e-05	1.5155e-05	1.0495e-05	1.4405e-05	1.973e-05	1.8295e-05	1.398e-05	1.7265e-05	1.756e-05	1.598e-05	1.7375e-05	2.0645e-05	1.2315e-05	1.7695e-05	1.7425e-05	8.6485e-06	1.5685e-05	2.0735e-05	1.938e-05	1.5945e-05	1.4545e-05	1.116e-05	1.577e-05	1.78e-05	1.9895e-05	1.3435e-05	1.851e-05	1.4695e-05	1.16e-05	1.3515e-05	1.3255e-05	2.084e-05	8.9795e-06	1.107e-05	1.568e-05	1.3615e-05	1.891e-05	1.9045e-05	1.982e-05	1.486e-05	1.6765e-05	1.1045e-05
	-1.08	1.7865e-05	1.973e-05	1.5465e-05	6.7125e-06	1.373e-05	1.248e-05	1.404e-05	1.46e-05	9.8465e-06	1.3715e-05	1.8825e-05	1.7425e-05	1.347e-05	1.6295e-05	1.6775e-05	1.5245e-05	1.621e-05	1.972e-05	1.166e-05	1.6925e-05	1.743e-05	8.1835e-06	1.4935e-05	1.9685e-05	1.858e-05	1.541e-05	1.3735e-05	1.0605e-05	1.5035e-05	1.6995e-05	1.908e-05	1.266e-05	1.747e-05	1.3915e-05	1.102e-05	1.2845e-05	1.2525e-05	2.0135e-05	8.786e-06	1.0465e-05	1.485e-05	1.2895e-05	1.7855e-05	1.817e-05	1.925e-05	1.4225e-05	1.5925e-05	1.039e-05
	-1.07	1.711e-05	1.8935e-05	1.4175e-05	6.373e-06	1.3125e-05	1.1925e-05	1.341e-05	1.388e-05	9.449e-06	1.3055e-05	1.8055e-05	1.6605e-05	1.283e-05	1.5445e-05	1.602e-05	1.453e-05	1.563e-05	1.893e-05	1.12e-05	1.5925e-05	1.7005e-05	7.802e-06	1.416e-05	1.892e-05	1.7865e-05	1.4495e-05	1.3115e-05	1.0015e-05	1.416e-05	1.626e-05	1.8215e-05	1.2035e-05	1.6595e-05	1.338e-05	1.0415e-05	1.202e-05	1.1895e-05	1.9285e-05	8.0715e-06	9.9475e-06	1.4195e-05	1.2285e-05	1.7165e-05	1.754e-05	1.832e-05	1.354e-05	1.508e-05	9.8265e-06
	-1.06	1.637e-05	1.823e-05	1.342e-05	6.0895e-06	1.242e-05	1.116e-05	1.287e-05	1.326e-05	8.9435e-06	1.2405e-05	1.715e-05	1.579e-05	1.223e-05	1.476e-05	1.531e-05	1.3875e-05	1.4855e-05	1.788e-05	1.0675e-05	1.5595e-05	1.6285e-05	7.357e-06	1.343e-05	1.7945e-05	1.6935e-05	1.393e-05	1.2505e-05	9.5155e-06	1.3395e-05	1.5375e-05	1.729e-05	1.147e-05	1.5785e-05	1.2495e-05	9.861e-06	1.1405e-05	1.1395e-05	1.8235e-05	7.6255e-06	9.439e-06	1.3635e-05	1.1675e-05	1.649e-05	1.674e-05	1.7375e-05	1.296e-05	1.416e-05	9.2975e-06
	-1.05	1.5725e-05	1.7485e-05	1.2655e-05	5.73e-06	1.177e-05	1.0635e-05	1.2215e-05	1.268e-05	8.575e-06	1.1805e-05	1.6185e-05	1.4985e-05	1.164e-05	1.413e-05	1.4605e-05	1.3395e-05	1.4195e-05	1.7145e-05	1.021e-05	1.504e-05	1.5595e-05	7.0005e-06	1.2865e-05	1.725e-05	1.6155e-05	1.3185e-05	1.1895e-05	9.018e-06	1.2795e-05	1.473e-05	1.6495e-05	1.0925e-05	1.499e-05	1.1765e-05	9.3365e-06	1.082e-05	1.0755e-05	1.757e-05	7.2085e-06	8.9925e-06	1.2865e-05	1.1095e-05	1.5635e-05	1.5945e-05	1.658e-05	1.22e-05	1.3485e-05	8.81e-06
	-1.04	1.499e-05	1.6755e-05	1.208e-05	5.5105e-06	1.1095e-05	1.025e-05	1.1615e-05	1.209e-05	8.1895e-06	1.1085e-05	1.5485e-05	1.421e-05	1.1105e-05	1.3415e-05	1.3895e-05	1.2615e-05	1.347e-05	1.6275e-05	9.7085e-06	1.439e-05	1.4705e-05	6.6575e-06	1.2315e-05	1.6365e-05	1.538e-05	1.284e-05	1.124e-05	8.5715e-06	1.202e-05	1.405e-05	1.5585e-05	1.034e-05	1.4195e-05	1.1275e-05	8.8415e-06	1.0305e-05	1.0215e-05	1.672e-05	7.149e-06	8.5375e-06	1.226e-05	1.0535e-05	1.4975e-05	1.522e-05	1.584e-05	1.1665e-05	1.276e-05	8.359e-06
	-1.03	1.437e-05	1.6435e-05	1.147e-05	5.1735e-06	1.0515e-05	9.8205e-06	1.098e-05	1.159e-05	7.768e-06	1.065e-05	1.481e-05	1.351e-05	1.057e-05	1.2815e-05	1.3205e-05	1.201e-05	1.282e-05	1.539e-05	9.2765e-06	1.3805e-05	1.408e-05	6.348e-06	1.1605e-05	1.548e-05	1.4655e-05	1.2235e-05	1.0695e-05	8.121e-06	1.144e-05	1.3185e-05	1.496e-05	9.8205e-06	1.347e-05	1.062e-05	8.4045e-06	9.8295e-06	9.7795e-06	1.5825e-05	6.511e-06	8.1835e-06	1.172e-05	1.0025e-05	1.4315e-05	1.4545e-05	1.509e-05	1.1085e-05	1.2205e-05	7.8825e-06
	-1.02	1.377e-05	1.5555e-05	1.084e-05	4.9675e-06	9.929e-06	9.3545e-06	1.0515e-05	1.099e-05	7.4105e-06	1.008e-05	1.3925e-05	1.2815e-05	1.007e-05	1.223e-05	1.2565e-05	1.143e-05	1.22e-05	1.4715e-05	8.7785e-06	1.3165e-05	1.345e-05	5.9915e-06	1.107e-05	1.474e-05	1.3935e-05	1.1415e-05	1.022e-05	7.6945e-06	1.09e-05	1.2585e-05	1.415e-05	9.328e-06	1.278e-05	1.004e-05	7.94e-06	9.321e-06	9.28e-06	1.528e-05	6.181e-06	7.746e-06	1.119e-05	9.501e-06	1.361e-05	1.3855e-05	1.436e-05	1.0565e-05	1.156e-05	7.4635e-06
	-1.01	1.31e-05	1.499e-05	1.032e-05	4.7195e-06	9.427e-06	8.9305e-06	9.8635e-06	1.0495e-05	7.092e-06	9.58e-06	1.315e-05	1.209e-05	9.601e-06	1.159e-05	1.1955e-05	1.0865e-05	1.1695e-05	1.401e-05	8.392e-06	1.273e-05	1.2645e-05	5.7465e-06	1.055e-05	1.4025e-05	1.327e-05	1.0935e-05	9.6645e-06	7.293e-06	1.0135e-05	1.1855e-05	1.3595e-05	8.856e-06	1.2165e-05	9.6615e-06	7.572e-06	8.896e-06	8.765e-06	1.443e-05	5.8715e-06	7.362e-06	1.06e-05	9.0355e-06	1.3175e-05	1.317e-05	1.3735e-05	1.0034e-05	1.0955e-05	7.084e-06
	-1	1.2425e-05	1.396e-05	9.769e-06	4.449e-06	8.9175e-06	8.4435e-06	9.381e-06	9.9015e-06	6.7575e-06	9.0745e-06	1.257e-05	1.1485e-05	9.176e-06	1.0995e-05	1.1405e-05	1.032e-05	1.0985e-05	1.31e-05	7.965e-06	1.156e-05	1.208e-05	5.425e-06	1.0001e-05	1.314e-05	1.2615e-05	1.0555e-05	9.233e-06	6.9145e-06	9.6875e-06	1.134e-05	1.3e-05	8.4285e-06	1.1465e-05	8.9695e-06	7.15e-06	8.437e-06	8.367e-06	1.3855e-05	5.5765e-06	7.049e-06	1.0095e-05	8.592e-06	1.2545e-05	1.2645e-05	1.3105e-05	9.5985e-06	1.0415e-05	6.7075e-06
	-0.99	1.2025e-05	1.331e-05	9.1855e-06	4.2545e-06	8.3855e-06	8.1255e-06	8.923e-06	9.5045e-06	6.4565e-06	8.613e-06	1.1525e-05	1.0845e-05	8.764e-06	1.0445e-05	1.0815e-05	9.8615e-06	1.042e-05	1.2495e-05	7.622e-06	1.106e-05	1.154e-05	5.1975e-06	9.5185e-06	1.2515e-05	1.197e-05	1.006e-05	8.805e-06	6.564e-06	9.1425e-06	1.0835e-05	1.2305e-05	7.9985e-06	1.087e-05	8.491e-06	6.7865e-06	7.9955e-06	7.88e-06	1.304e-05	5.695e-06	6.6815e-06	9.6145e-06	8.172e-06	1.1955e-05	1.2045e-05	1.253e-05	9.0555e-06	9.825e-06	6.357e-06
	-0.98	1.148e-05	1.2615e-05	8.73e-06	4.0695e-06	8.0025e-06	7.767e-06	8.4745e-06	9.085e-06	6.137e-06	8.16e-06	1.128e-05	1.0295e-05	8.3555e-06	9.9375e-06	1.034e-05	9.396e-06	9.8675e-06	1.1855e-05	7.247e-06	1.11e-05	1.1025e-05	4.919e-06	9.06e-06	1.1935e-05	1.1355e-05	9.5885e-06	8.3665e-06	6.232e-06	8.588e-06	1.0175e-05	1.1665e-05	7.5875e-06	1.027e-05	8.0655e-06	6.439e-06	7.639e-06	7.4685e-06	1.2625e-05	5.3835e-06	6.362e-06	9.187e-06	7.7705e-06	1.133e-05	1.147e-05	1.1875e-05	8.653e-06	9.312e-06	6.04e-06
	-0.97	1.0915e-05	1.2035e-05	8.3315e-06	3.871e-06	7.5625e-06	7.36e-06	8.0405e-06	8.637e-06	5.912e-06	7.7305e-06	1.069e-05	9.7075e-06	7.976e-06	9.4375e-06	9.8095e-06	8.9665e-06	9.3485e-06	1.1155e-05	6.8705e-06	1.04815e-05	1.051e-05	4.718e-06	8.607e-06	1.124e-05	1.0785e-05	9.1145e-06	7.9225e-06	5.93e-06	8.1855e-06	9.662e-06	1.117e-05	7.205e-06	9.717e-06	7.89e-06	6.156e-06	7.2455e-06	7.0845e-06	1.1825e-05	4.8165e-06	6.0795e-06	8.777e-06	7.344e-06	1.0805e-05	1.0885e-05	1.1215e-05	8.146e-06	8.8265e-06	5.735e-06
	-0.96	1.0425e-05	1.1485e-05	7.9125e-06	3.685e-06	7.1815e-06	7.047e-06	7.636e-06	8.219e-06	5.5955e-06	7.337e-06	1.011e-05	9.206e-06	7.587e-06	8.9495e-06	9.3505e-06	8.543e-06	8.8655e-06	1.053e-05	6.575e-06	1.0046e-05	1.0035e-05	4.4955e-06	8.205e-06	1.0615e-05	1.0245e-05	8.4845e-06	7.4985e-06	5.6345e-06	7.6895e-06	9.1845e-06	1.048e-05	6.8905e-06	9.204e-06	7.2315e-06	5.843e-06	6.879e-06	6.8405e-06	1.1295e-05	4.585e-06	5.7795e-06	8.373e-06	7.037e-06	1.025e-05	1.036e-05	1.0745e-05	7.863e-06	8.3735e-06	5.4495e-06
	-0.95	9.932e-06	1.094e-05	7.489e-06	3.489e-06	6.805e-06	6.705e-06	7.246e-06	7.8075e-06	5.3185e-06	6.948e-06	9.562e-06	8.7415e-06	7.2405e-06	8.5195e-06	8.87e-06	8.1165e-06	8.423e-06	1.002e-05	6.255e-06	9.5375e-06	9.57e-06	4.256e-06	7.8635e-06	1.0055e-05	9.703e-06	8.219e-06	7.139e-06	5.353e-06	7.3035e-06	8.625e-06	1.0012e-05	6.538e-06	8.685e-06	6.8225e-06	5.543e-06	6.5465e-06	6.3355e-06	1.077e-05	4.703e-06	5.5155e-06	7.8995e-06	6.6935e-06	9.624e-06	9.8235e-06	1.024e-05	7.4585e-06	7.923e-06	5.1675e-06
	-0.94	9.4865e-06	1.0425e-05	7.1145e-06	3.318e-06	6.449e-06	6.383e-06	6.9085e-06	7.4445e-06	5.1075e-06	6.5925e-06	8.7515e-06	8.2495e-06	6.885e-06	8.0915e-06	8.454e-06	7.7485e-06	7.9235e-06	9.4585e-06	5.975e-06	9.1155e-06	9.124e-06	4.0425e-06	7.466e-06	9.4955e-06	9.209e-06	7.867e-06	6.8345e-06	5.093e-06	6.877e-06	8.146e-06	9.472e-06	6.193e-06	8.214e-06	6.496e-06	5.269e-06	6.2115e-06	6.0265e-06	1.027e-05	4.4755e-06	5.2325e-06	7.525e-06	6.373e-06	9.224e-06	9.3355e-06	9.7335e-06	7.069e-06	7.5055e-06	4.914e-06
	-0.93	8.9625e-06	9.9175e-06	6.735e-06	3.1785e-06	6.1005e-06	5.994e-06	6.538e-06	7.0705e-06	4.859e-06	6.245e-06	8.558e-06	7.805e-06	6.568e-06	7.662e-06	7.999e-06	7.363e-06	7.5605e-06	9.0165e-06	5.6945e-06	8.7605e-06	8.6945e-06	3.875e-06	7.0685e-06	9.001e-06	8.7115e-06	7.4865e-06	6.476e-06	4.83e-06	6.5625e-06	7.7335e-06	9.063e-06	5.9165e-06	7.767e-06	6.1155e-06	5.0155e-06	5.9225e-06	5.705e-06	9.504e-06	4.242e-06	4.9945e-06	7.2245e-06	6.0495e-06	8.804e-06	8.8655e-06	9.2705e-06	6.7405e-06	7.121e-06	4.679e-06
	-0.92	8.636e-06	9.4505e-06	6.3885e-06	3.0355e-06	5.7815e-06	5.7465e-06	6.235e-06	6.6965e-06	4.6495e-06	5.9225e-06	8.123e-06	7.4035e-06	6.261e-06	7.292e-06	7.608e-06	7.0385e-06	7.1235e-06	8.406e-06	5.416e-06	8.307e-06	8.296e-06	3.685e-06	6.7345e-06	8.4965e-06	8.287e-06	7.1295e-06	6.2085e-06	4.6065e-06	6.1715e-06	7.3825e-06	8.516e-06	5.6315e-06	7.391e-06	5.851e-06	4.7695e-06	5.6165e-06	5.4235e-06	9.0205e-06	4.0565e-06	4.7475e-06	6.907e-06	5.7665e-06	8.32e-06	8.4465e-06	8.8185e-06	6.4055e-06	6.722e-06	4.437e-06
	-0.91	8.244e-06	9.0065e-06	6.056e-06	2.8965e-06	5.492e-06	5.4325e-06	5.912e-06	6.3925e-06	4.4015e-06	5.6145e-06	7.69e-06	7.015e-06	5.9595e-06	6.915e-06	7.2665e-06	6.72e-06	6.773e-06	7.9555e-06	5.174e-06	7.838e-06	7.9105e-06	3.519e-06	6.3985e-06	7.9585e-06	7.8435e-06	6.7785e-06	5.89e-06	4.374e-06	5.875e-06	6.8765e-06	8.1205e-06	5.3575e-06	6.9735e-06	5.513e-06	4.5425e-06	5.376e-06	5.123e-06	8.6015e-06	3.8595e-06	4.533e-06	6.5705e-06	5.4855e-06	7.844e-06	8.0235e-06	8.4335e-06	6.1195e-06	6.41e-06	4.2205e-06
	-0.9	7.857e-06	8.5795e-06	5.7485e-06	2.7455e-06	5.2195e-06	5.18e-06	5.611e-06	6.0765e-06	4.2145e-06	5.3305e-06	7.269e-06	6.657e-06	5.6885e-06	6.5775e-06	6.8385e-06	6.385e-06	6.424e-06	7.5095e-06	4.9335e-06	7.457e-06	7.542e-06	3.353e-06	6.091e-06	7.5855e-06	7.4365e-06	6.457e-06	5.613e-06	4.1635e-06	5.571e-06	6.52e-06	7.755e-06	5.0955e-06	6.602e-06	5.218e-06	4.3165e-06	5.1185e-06	4.9035e-06	8.13e-06	3.668e-06	4.3185e-06	6.1905e-06	5.19e-06	7.4605e-06	7.6215e-06	8.0835e-06	5.8425e-06	6.089e-06	4.03e-06
	-0.89	7.4885e-06	8.185e-06	5.436e-06	2.62e-06	4.9545e-06	5.0285e-06	5.3405e-06	5.7745e-06	4.02e-06	5.0505e-06	6.8835e-06	6.307e-06	5.4215e-06	6.256e-06	6.548e-06	6.091e-06	6.0735e-06	7.1075e-06	4.7025e-06	7.0915e-06	7.1895e-06	3.2005e-06	5.791e-06	7.1965e-06	7.052e-06	6.1505e-06	5.336e-06	3.961e-06	5.288e-06	6.159e-06	7.2995e-06	4.8485e-06	6.251e-06	4.9875e-06	4.0935e-06	4.8625e-06	4.652e-06	7.7195e-06	3.2605e-06	4.1135e-06	5.925e-06	4.9595e-06	7.096e-06	7.1655e-06	7.689e-06	5.577e-06	5.736e-06	3.8245e-06
	-0.88	7.1335e-06	7.7535e-06	5.1675e-06	2.5015e-06	4.7105e-06	4.7485e-06	5.0865e-06	5.4895e-06	3.849e-06	4.7945e-06	6.669e-06	6.004e-06	5.1915e-06	5.9355e-06	6.231e-06	5.8085e-06	5.771e-06	6.7105e-06	4.4745e-06	6.734e-06	6.8445e-06	3.045e-06	5.5245e-06	6.7635e-06	6.6795e-06	5.861e-06	5.075e-06	3.772e-06	4.9835e-06	5.823e-06	7.05e-06	4.619e-06	5.93e-06	4.7385e-06	3.907e-06	4.648e-06	4.4095e-06	7.317e-06	3.117e-06	3.931e-06	5.618e-06	4.7175e-06	6.7735e-06	6.8815e-06	7.3e-06	5.2975e-06	5.47e-06	3.6325e-06
	-0.87	6.8085e-06	7.376e-06	4.9015e-06	2.3835e-06	4.463e-06	4.4645e-06	4.8335e-06	5.2135e-06	3.651e-06	4.544e-06	5.9855e-06	5.6965e-06	4.931e-06	5.6345e-06	5.9245e-06	5.5325e-06	5.437e-06	6.354e-06	4.272e-06	6.3805e-06	6.519e-06	2.9125e-06	5.249e-06	6.3985e-06	6.3375e-06	5.5715e-06	4.8055e-06	3.598e-06	4.72e-06	5.5645e-06	6.562e-06	4.398e-06	5.6135e-06	4.451e-06	3.721e-06	4.4285e-06	4.1485e-06	6.9295e-06	2.9685e-06	3.7345e-06	5.349e-06	4.5e-06	6.4245e-06	6.516e-06	6.9275e-06	5.048e-06	5.1945e-06	3.466e-06
	-0.86	6.4815e-06	7.0355e-06	4.653e-06	2.274e-06	4.258e-06	4.272e-06	4.6185e-06	4.9545e-06	3.47e-06	4.3215e-06	5.674e-06	5.4085e-06	4.7065e-06	5.364e-06	5.644e-06	5.269e-06	5.1835e-06	5.9615e-06	4.0785e-06	6.206e-06	6.1965e-06	2.7775e-06	4.999e-06	6.0565e-06	6.011e-06	5.3165e-06	4.602e-06	3.4285e-06	4.4425e-06	5.243e-06	6.225e-06	4.1875e-06	5.3215e-06	4.234e-06	3.5405e-06	4.204e-06	3.9405e-06	6.5945e-06	2.832e-06	3.5605e-06	5.0955e-06	4.2775e-06	6.111e-06	6.1935e-06	6.5955e-06	4.8025e-06	4.9385e-06	3.311e-06
	-0.85	6.1705e-06	6.6485e-06	4.413e-06	2.1795e-06	4.046e-06	4.049e-06	4.3675e-06	4.7105e-06	3.3465e-06	4.101e-06	5.371e-06	5.121e-06	4.4875e-06	5.0895e-06	5.3635e-06	5.0215e-06	4.869e-06	5.682e-06	3.878e-06	5.874e-06	5.934e-06	2.648e-06	4.756e-06	5.6925e-06	5.6885e-06	4.915e-06	4.3895e-06	3.2615e-06	4.253e-06	4.9685e-06	5.9175e-06	3.983e-06	5.0465e-06	4.017e-06	3.3685e-06	4.017e-06	3.736e-06	6.259e-06	2.6985e-06	3.387e-06	4.8435e-06	4.063e-06	5.812e-06	5.8335e-06	6.275e-06	4.58e-06	4.631e-06	3.1425e-06
	-0.84	5.864e-06	6.292e-06	4.1955e-06	2.051e-06	3.8465e-06	3.8755e-06	4.0915e-06	4.431e-06	3.1915e-06	3.8945e-06	5.097e-06	4.856e-06	4.291e-06	4.848e-06	5.0995e-06	4.7845e-06	4.587e-06	5.371e-06	3.702e-06	5.5755e-06	5.636e-06	2.5315e-06	4.5165e-06	5.456e-06	5.3995e-06	4.691e-06	4.1745e-06	3.105e-06	4.054e-06	4.7075e-06	5.622e-06	3.794e-06	4.7875e-06	3.8735e-06	3.218e-06	3.835e-06	3.5495e-06	5.928e-06	2.5745e-06	3.236e-06	4.622e-06	3.86e-06	5.531e-06	5.5695e-06	5.9905e-06	4.3675e-06	4.3885e-06	2.998e-06
	-0.83	5.598e-06	6.009e-06	3.9685e-06	1.961e-06	3.655e-06	3.646e-06	3.9215e-06	4.257e-06	3.042e-06	3.698e-06	4.843e-06	4.6185e-06	4.081e-06	4.614e-06	4.8555e-06	4.58e-06	4.4125e-06	5.019e-06	3.534e-06	5.3185e-06	5.364e-06	2.4145e-06	4.3075e-06	5.162e-06	5.1255e-06	4.4705e-06	3.954e-06	2.957e-06	3.818e-06	4.551e-06	5.332e-06	3.614e-06	4.5445e-06	3.6545e-06	3.0695e-06	3.6695e-06	3.37e-06	5.669e-06	2.4595e-06	3.097e-06	4.3925e-06	3.6765e-06	5.2555e-06	5.298e-06	5.705e-06	4.169e-06	4.201e-06	2.8555e-06
	-0.82	5.332e-06	5.708e-06	3.76e-06	1.872e-06	3.479e-06	3.464e-06	3.721e-06	4.039e-06	2.8965e-06	3.5065e-06	4.593e-06	4.408e-06	3.891e-06	4.3645e-06	4.602e-06	4.3725e-06	4.155e-06	4.849e-06	3.3755e-06	5.053e-06	5.108e-06	2.3065e-06	4.0975e-06	4.8905e-06	4.859e-06	4.258e-06	3.7905e-06	2.8155e-06	3.633e-06	4.233e-06	5.0685e-06	3.442e-06	4.3235e-06	3.483e-06	2.9365e-06	3.485e-06	3.207e-06	5.3575e-06	2.3445e-06	2.938e-06	4.1845e-06	3.521e-06	4.978e-06	5.0205e-06	5.424e-06	3.96e-06	3.9995e-06	2.7205e-06
	-0.81	5.0765e-06	5.3945e-06	3.5715e-06	1.79e-06	3.315e-06	3.335e-06	3.48e-06	3.8385e-06	2.755e-06	3.3365e-06	4.3625e-06	4.195e-06	3.7205e-06	4.1515e-06	4.381e-06	4.1665e-06	3.993e-06	4.565e-06	3.231e-06	4.7825e-06	4.889e-06	2.201e-06	3.9015e-06	4.6525e-06	4.6075e-06	4.0605e-06	3.6105e-06	2.6925e-06	3.476e-06	4.092e-06	4.8045e-06	3.262e-06	4.0945e-06	3.3095e-06	2.78e-06	3.3295e-06	3.0375e-06	5.0875e-06	2.2375e-06	2.8175e-06	4.034e-06	3.349e-06	4.736e-06	4.646e-06	5.163e-06	3.7705e-06	3.8075e-06	2.6e-06
	-0.8	4.832e-06	5.1465e-06	3.389e-06	1.705e-06	3.1575e-06	3.1495e-06	3.375e-06	3.6495e-06	2.6545e-06	3.1725e-06	4.1475e-06	3.9835e-06	3.5445e-06	3.9485e-06	4.199e-06	3.9675e-06	3.752e-06	4.275e-06	3.0675e-06	4.5675e-06	4.6045e-06	2.089e-06	3.704e-06	4.3925e-06	4.362e-06	3.967e-06	3.4165e-06	2.559e-06	3.288e-06	3.804e-06	4.57e-06	3.1185e-06	3.884e-06	3.2005e-06	2.659e-06	3.1795e-06	2.8925e-06	4.793e-06	2.1375e-06	2.678e-06	3.8455e-06	3.201e-06	4.495e-06	4.4355e-06	4.9135e-06	3.5925e-06	3.601e-06	2.475e-06
	-0.79	4.6045e-06	4.889e-06	3.217e-06	1.6335e-06	3.0065e-06	3.0055e-06	3.207e-06	3.4645e-06	2.518e-06	3.0135e-06	3.9405e-06	3.771e-06	3.3895e-06	3.7685e-06	4e-06	3.792e-06	3.542e-06	4.0675e-06	2.9265e-06	4.3215e-06	4.4065e-06	2.005e-06	3.519e-06	4.1615e-06	4.141e-06	3.789e-06	3.277e-06	2.4355e-06	3.15e-06	3.6165e-06	4.3395e-06	2.974e-06	3.6905e-06	3.0045e-06	2.5405e-06	3.037e-06	2.746e-06	4.5845e-06	2.035e-06	2.5725e-06	3.6595e-06	3.032e-06	4.2855e-06	4.208e-06	4.6755e-06	3.4145e-06	3.415e-06	2.353e-06
	-0.78	4.386e-06	4.636e-06	3.0565e-06	1.555e-06	2.853e-06	2.866e-06	3.056e-06	3.299e-06	2.407e-06	2.8635e-06	3.745e-06	3.587e-06	3.2195e-06	3.581e-06	3.804e-06	3.631e-06	3.3775e-06	3.8435e-06	2.7945e-06	4.1455e-06	4.1835e-06	1.908e-06	3.35e-06	3.936e-06	3.9255e-06	3.6035e-06	3.121e-06	2.3215e-06	2.9745e-06	3.428e-06	4.1055e-06	2.8265e-06	3.508e-06	2.879e-06	2.4195e-06	2.8805e-06	2.6015e-06	4.354e-06	1.939e-06	2.425e-06	3.4805e-06	2.9e-06	4.0645e-06	3.9895e-06	4.4515e-06	3.258e-06	3.233e-06	2.2425e-06
	-0.77	4.181e-06	4.403e-06	2.8955e-06	1.4765e-06	2.715e-06	2.753e-06	2.9075e-06	3.1305e-06	2.2975e-06	2.724e-06	3.554e-06	3.415e-06	3.076e-06	3.413e-06	3.6245e-06	3.454e-06	3.238e-06	3.5475e-06	2.6725e-06	3.9e-06	3.9615e-06	1.8225e-06	3.2035e-06	3.7505e-06	3.729e-06	3.4305e-06	2.9725e-06	2.214e-06	2.839e-06	3.2505e-06	3.896e-06	2.6975e-06	3.3385e-06	2.758e-06	2.3005e-06	2.7705e-06	2.4785e-06	4.115e-06	1.856e-06	2.313e-06	3.3085e-06	2.767e-06	3.8725e-06	3.7905e-06	4.2395e-06	3.1095e-06	3.1e-06	2.142e-06
	-0.76	3.9755e-06	4.1745e-06	2.755e-06	1.4055e-06	2.5895e-06	2.5875e-06	2.751e-06	2.97e-06	2.171e-06	2.596e-06	3.3735e-06	3.248e-06	2.923e-06	3.248e-06	3.4455e-06	3.295e-06	3.0705e-06	3.464e-06	2.543e-06	3.685e-06	3.7855e-06	1.739e-06	3.035e-06	3.5615e-06	3.527e-06	3.27e-06	2.797e-06	2.1135e-06	2.682e-06	3.1385e-06	3.704e-06	2.564e-06	3.1665e-06	2.619e-06	2.188e-06	2.6285e-06	2.3515e-06	3.9315e-06	1.7645e-06	2.2085e-06	3.122e-06	2.6315e-06	3.6865e-06	3.6375e-06	4.0355e-06	2.965e-06	2.9435e-06	2.0455e-06
	-0.75	3.785e-06	3.9675e-06	2.6145e-06	1.325e-06	2.467e-06	2.4705e-06	2.632e-06	2.8225e-06	2.092e-06	2.469e-06	3.203e-06	3.098e-06	2.7895e-06	3.072e-06	3.288e-06	3.1375e-06	2.925e-06	3.2885e-06	2.4215e-06	3.51e-06	3.58e-06	1.662e-06	2.88e-06	3.3775e-06	3.3435e-06	3.12e-06	2.691e-06	2.004e-06	2.5255e-06	2.9705e-06	3.5105e-06	2.4435e-06	3.003e-06	2.462e-06	2.0845e-06	2.5115e-06	2.239e-06	3.7055e-06	1.682e-06	2.1165e-06	2.974e-06	2.5015e-06	3.4965e-06	3.406e-06	3.842e-06	2.813e-06	2.78e-06	1.949e-06
	-0.74	3.6085e-06	3.7585e-06	2.4905e-06	1.268e-06	2.3455e-06	2.389e-06	2.498e-06	2.6825e-06	1.9975e-06	2.341e-06	3.046e-06	2.9425e-06	2.6645e-06	2.939e-06	3.1185e-06	2.981e-06	2.7205e-06	3.0885e-06	2.319e-06	3.341e-06	3.4515e-06	1.5845e-06	2.7425e-06	3.2015e-06	3.1765e-06	2.982e-06	2.5485e-06	1.906e-06	2.3905e-06	2.773e-06	3.562e-06	2.313e-06	2.8585e-06	2.375e-06	1.993e-06	2.399e-06	2.123e-06	3.5625e-06	1.607e-06	2.0075e-06	2.837e-06	2.385e-06	3.339e-06	3.23e-06	3.658e-06	2.68e-06	2.6595e-06	1.8545e-06
	-0.73	3.4335e-06	3.5695e-06	2.36e-06	1.205e-06	2.2335e-06	2.3135e-06	2.3725e-06	2.5505e-06	1.896e-06	2.228e-06	2.9435e-06	2.804e-06	2.5305e-06	2.7935e-06	2.964e-06	2.8565e-06	2.5825e-06	2.9425e-06	2.207e-06	3.1515e-06	3.268e-06	1.5095e-06	2.6015e-06	3.0575e-06	3.007e-06	2.8325e-06	2.431e-06	1.8225e-06	2.297e-06	2.6305e-06	3.173e-06	2.2135e-06	2.719e-06	2.2645e-06	1.899e-06	2.273e-06	2.018e-06	3.3855e-06	1.5265e-06	1.9075e-06	2.6875e-06	2.2635e-06	3.1665e-06	3.1375e-06	3.4795e-06	2.552e-06	2.5265e-06	1.7595e-06
	-0.72	3.2695e-06	3.3925e-06	2.225e-06	1.143e-06	2.13e-06	2.2045e-06	2.255e-06	2.4215e-06	1.8055e-06	2.1185e-06	2.838e-06	2.6695e-06	2.418e-06	2.6625e-06	2.827e-06	2.7255e-06	2.4975e-06	2.7345e-06	2.12e-06	3.0045e-06	3.1185e-06	1.4405e-06	2.481e-06	2.858e-06	2.862e-06	2.7e-06	2.328e-06	1.741e-06	2.1685e-06	2.4905e-06	3.003e-06	2.112e-06	2.584e-06	2.176e-06	1.8085e-06	2.1865e-06	1.917e-06	3.204e-06	1.463e-06	1.8205e-06	2.5625e-06	2.1645e-06	3.014e-06	2.979e-06	3.3175e-06	2.4375e-06	2.4075e-06	1.6795e-06
	-0.71	3.109e-06	3.222e-06	2.1185e-06	1.0755e-06	2.032e-06	2.053e-06	2.142e-06	2.2955e-06	1.717e-06	2.019e-06	2.6915e-06	2.5515e-06	2.3065e-06	2.5065e-06	2.692e-06	2.593e-06	2.343e-06	2.6515e-06	2.0175e-06	2.807e-06	2.947e-06	1.377e-06	2.35e-06	2.717e-06	2.706e-06	2.573e-06	2.216e-06	1.6515e-06	2.0495e-06	2.3645e-06	2.8685e-06	2.0045e-06	2.4565e-06	2.0655e-06	1.7185e-06	2.084e-06	1.8205e-06	3.0575e-06	1.392e-06	1.731e-06	2.4455e-06	2.0635e-06	2.8625e-06	2.8205e-06	3.156e-06	2.313e-06	2.29e-06	1.6095e-06
	-0.7	2.955e-06	3.0585e-06	2.013e-06	1.0255e-06	1.933e-06	1.953e-06	2.045e-06	2.179e-06	1.6405e-06	1.9205e-06	2.557e-06	2.4195e-06	2.1955e-06	2.4155e-06	2.5635e-06	2.4625e-06	2.218e-06	2.489e-06	1.926e-06	2.704e-06	2.811e-06	1.3135e-06	2.2335e-06	2.608e-06	2.5625e-06	2.4525e-06	2.1065e-06	1.5735e-06	1.971e-06	2.2475e-06	2.7335e-06	1.905e-06	2.3305e-06	1.9365e-06	1.643e-06	1.989e-06	1.7335e-06	2.881e-06	1.3205e-06	1.6525e-06	2.3205e-06	1.95e-06	2.728e-06	2.673e-06	3.0065e-06	2.1985e-06	2.155e-06	1.529e-06
	-0.69	2.8155e-06	2.891e-06	1.914e-06	9.852e-07	1.8365e-06	1.847e-06	1.9415e-06	2.0715e-06	1.5755e-06	1.823e-06	2.425e-06	2.307e-06	2.083e-06	2.2945e-06	2.433e-06	2.365e-06	2.1455e-06	2.3835e-06	1.839e-06	2.588e-06	2.6635e-06	1.252e-06	2.122e-06	2.474e-06	2.4355e-06	2.334e-06	2.0035e-06	1.4985e-06	1.8715e-06	2.1385e-06	2.5885e-06	1.8155e-06	2.2125e-06	1.8665e-06	1.5665e-06	1.8975e-06	1.6395e-06	2.7425e-06	1.2595e-06	1.5795e-06	2.2085e-06	1.8485e-06	2.5945e-06	2.5385e-06	2.862e-06	2.103e-06	2.052e-06	1.4525e-06
[truncated: 69 more rows]
[truncated: 53 more columns]
