# Supplementary material for: Memristor-based storage system with convolutional autoencoder-based image compression network
Source: Nat Commun. 2024 Feb 7;15:1132. doi: 10.1038/s41467-024-45312-0 (PMC10850548; doi:10.1038/s41467-024-45312-0)
Supplement: Supplementary file 3 — Source data [file 41467_2024_45312_MOESM3_ESM.zip › Source Data File/Figure 2/Figure 2c.xlsx]

## Sheet: Fig. 2c
Probability	Conductance (uS)
1	0.00123	4.0059	9.0355	14.0155	19.0085	24.0625	29.042	34.003	39.004	44.0095	49.018	54.05	59.015	64.005	69.01	74.03
2	0.00183	4.0081	9.037	14.0255	19.0485	24.0765	29.049	34.01	39.085	44.0535	49.0705	54.06	59.02	64.01	69.05	74.035
3	0.00207	4.01505	9.0585	14.0755	19.0535	24.1235	29.095	34.015	39.085	44.0655	49.089	54.085	59.035	64.09	69.055	74.05
4	0.0025	4.0205	9.1255	14.091	19.0585	24.1265	29.111	34.0365	39.0975	44.1285	49.094	54.115	59.045	64.105	69.07	74.085
5	0.00325	4.0808	9.1275	14.093	19.109	24.153	29.1335	34.0465	39.1025	44.1325	49.118	54.19	59.065	64.105	69.115	74.085
6	0.00495	4.13025	9.133	14.142	19.171	24.1565	29.143	34.047	39.1025	44.152	49.1335	54.2025	59.075	64.11	69.115	74.09
7	0.0059	4.14895	9.1705	14.184	19.178	24.2055	29.146	34.062	39.1035	44.1545	49.164	54.22	59.09	64.12	69.17	74.115
8	0.00591	4.17575	9.1805	14.209	19.2385	24.2125	29.146	34.0655	39.142	44.1655	49.2415	54.245	59.115	64.15	69.175	74.14
9	0.00881	4.2018	9.1815	14.225	19.294	24.2215	29.1815	34.098	39.149	44.1725	49.2645	54.31	59.155	64.16	69.205	74.17
10	0.00942	4.2361	9.186	14.2365	19.304	24.233	29.1875	34.0985	39.165	44.176	49.268	54.3295	59.18	64.215	69.225	74.175
11	0.00987	4.24845	9.201	14.2375	19.325	24.246	29.206	34.1045	39.212	44.187	49.2745	54.34	59.275	64.215	69.23	74.195
12	0.01101	4.34255	9.2035	14.238	19.3285	24.2675	29.2455	34.1095	39.2925	44.1955	49.3	54.395	59.295	64.225	69.23	74.205
13	0.01111	4.36635	9.2295	14.241	19.3555	24.2685	29.2615	34.1105	39.3185	44.197	49.33	54.4	59.3	64.23	69.24	74.23
14	0.01241	4.406	9.2295	14.2725	19.3635	24.2755	29.2725	34.119	39.3305	44.2125	49.3665	54.435	59.31	64.24	69.24	74.235
15	0.01638	4.42795	9.247	14.282	19.366	24.289	29.3065	34.134	39.331	44.2155	49.3815	54.445	59.315	64.25	69.26	74.235
16	0.01749	4.4302	9.2695	14.29	19.375	24.318	29.3225	34.136	39.334	44.2295	49.392	54.475	59.33	64.28	69.275	74.235
17	0.01841	4.431	9.2935	14.3045	19.387	24.3445	29.4265	34.153	39.3565	44.237	49.4135	54.495	59.355	64.325	69.34	74.26
18	0.01851	4.4456	9.316	14.362	19.4115	24.3535	29.438	34.1765	39.4065	44.257	49.447	54.505	59.395	64.35	69.36	74.285
19	0.01859	4.44615	9.336	14.3655	19.453	24.4085	29.446	34.233	39.457	44.2605	49.4525	54.505	59.4	64.355	69.365	74.31
20	0.02027	4.4565	9.343	14.4205	19.459	24.4105	29.4505	34.2355	39.4615	44.2715	49.5315	54.52	59.405	64.37	69.4	74.315
21	0.02063	4.4623	9.3555	14.5185	19.464	24.416	29.4545	34.2565	39.5245	44.353	49.5375	54.545	59.41	64.395	69.405	74.315
22	0.02291	4.48495	9.399	14.529	19.473	24.416	29.4545	34.2695	39.5425	44.354	49.542	54.5485	59.42	64.4	69.415	74.37
23	0.02388	4.48615	9.436	14.5395	19.4985	24.502	29.4755	34.2715	39.557	44.3645	49.549	54.5505	59.435	64.42	69.42	74.375
24	0.02483	4.50455	9.437	14.54	19.509	24.528	29.498	34.274	39.567	44.3975	49.56	54.6	59.435	64.425	69.465	74.385
25	0.02788	4.55415	9.4715	14.5645	19.5125	24.5805	29.5005	34.2765	39.5935	44.4075	49.5755	54.61	59.55	64.445	69.495	74.405
26	0.02806	4.55585	9.4775	14.6245	19.515	24.588	29.527	34.2945	39.599	44.4315	49.5915	54.6255	59.56	64.49	69.525	74.415
27	0.03052	4.55655	9.506	14.6255	19.522	24.596	29.5275	34.2965	39.6015	44.438	49.597	54.68	59.58	64.52	69.53	74.43
28	0.03149	4.56675	9.529	14.6405	19.528	24.6185	29.543	34.323	39.6025	44.4605	49.635	54.753	59.585	64.535	69.54	74.455
29	0.03935	4.5718	9.5665	14.6435	19.5315	24.625	29.5595	34.3285	39.6325	44.4655	49.6355	54.765	59.63	64.56	69.545	74.46
30	0.05282	4.5742	9.569	14.655	19.535	24.633	29.565	34.3715	39.6775	44.491	49.6365	54.77	59.645	64.565	69.545	74.48
31	0.05458	4.5905	9.581	14.7015	19.555	24.648	29.575	34.3975	39.679	44.494	49.6785	54.8	59.66	64.565	69.58	74.495
32	0.05732	4.6087	9.5915	14.7175	19.562	24.6525	29.6245	34.422	39.705	44.5295	49.681	54.81	59.66	64.595	69.59	74.525
33	0.06226	4.614	9.661	14.724	19.5815	24.674	29.642	34.5925	39.744	44.543	49.69	54.82	59.695	64.6	69.665	74.53
34	0.06532	4.6536	9.667	14.737	19.5985	24.6745	29.695	34.62	39.759	44.5895	49.6935	54.84	59.705	64.61	69.665	74.545
35	0.06917	4.66175	9.678	14.7505	19.614	24.6935	29.705	34.6595	39.772	44.602	49.701	54.85	59.715	64.655	69.67	74.55
36	0.09266	4.67945	9.6865	14.7755	19.616	24.7005	29.71	34.6685	39.811	44.611	49.72	54.875	59.725	64.665	69.68	74.555
37	0.09403	4.7107	9.6865	14.8155	19.6265	24.757	29.7345	34.6805	39.8185	44.6315	49.7245	54.8805	59.73	64.73	69.7	74.56
38	0.10138	4.71415	9.695	14.8505	19.6375	24.8675	29.78	34.715	39.8405	44.6625	49.7255	54.8955	59.74	64.745	69.7	74.59
39	0.10595	4.72435	9.7	14.868	19.6515	24.8985	29.7935	34.72	39.853	44.666	49.753	54.8995	59.755	64.75	69.705	74.595
40	0.10755	4.77115	9.709	14.895	19.6925	24.938	29.7965	34.725	39.863	44.679	49.7805	54.91	59.78	64.76	69.765	74.625
41	0.10757	4.804	9.82	14.9405	19.7055	24.9445	29.7975	34.774	39.8735	44.686	49.7855	54.9335	59.79	64.83	69.775	74.69
42	0.12453	4.8084	9.867	14.981	19.749	24.9985	29.825	34.7945	39.8745	44.7035	49.806	54.95	59.84	64.895	69.78	74.745
43	0.12865	4.8562	9.8745	14.9865	19.798	25.0215	29.835	34.797	39.93	44.717	49.8475	54.995	59.84	64.935	69.805	74.755
44	0.15639	4.8653	9.9215	14.9895	19.835	25.029	29.84	34.8025	39.9575	44.723	49.8525	55	59.845	64.975	69.81	74.77
45	0.16525	4.88045	10.0405	15.018	19.848	25.0365	29.8605	34.8125	40.0035	44.76	49.853	55.009	59.845	65.055	69.815	74.815
46	0.18569	4.913	10.048	15.019	19.872	25.045	29.862	34.82	40.004	44.8255	49.8805	55.0305	59.845	65.065	69.94	74.875
47	0.19001	4.9318	10.055	15.0575	19.877	25.056	29.8635	34.833	40.005	44.833	49.881	55.0485	59.85	65.065	69.955	74.875
48	0.19752	5.02575	10.075	15.074	19.8935	25.0955	29.8935	34.858	40.0085	44.866	49.888	55.0885	59.86	65.065	70.01	74.91
49	0.23009	5.089	10.0805	15.112	19.895	25.099	29.9005	34.877	40.0185	44.9015	49.9025	55.1	59.87	65.08	70.015	74.915
50	0.24285	5.09005	10.105	15.1145	19.9025	25.1	29.933	34.9165	40.0285	44.902	49.906	55.112	59.875	65.085	70.05	74.945
51	0.24698	5.1034	10.11	15.1525	19.9205	25.135	29.974	34.925	40.046	44.903	49.9135	55.165	59.91	65.09	70.095	74.995
52	0.24862	5.1095	10.112	15.1525	19.926	25.1425	30.0165	34.931	40.06	44.9065	49.918	55.165	60.005	65.14	70.125	74.995
53	0.2558	5.1238	10.135	15.175	19.9685	25.1465	30.0335	34.9395	40.072	44.925	49.936	55.17	60.01	65.15	70.13	75.015
54	0.27124	5.12985	10.1475	15.1785	20.03	25.148	30.0385	34.9415	40.0805	44.9335	49.947	55.172	60.02	65.16	70.13	75.05
55	0.2975	5.1535	10.152	15.2175	20.037	25.149	30.061	34.961	40.0955	45.011	49.963	55.21	60.02	65.175	70.14	75.07
56	0.309	5.20145	10.176	15.2275	20.06	25.1675	30.0655	34.9615	40.0965	45.0445	49.9805	55.215	60.025	65.19	70.165	75.1
57	0.32633	5.208	10.179	15.2495	20.0645	25.181	30.0715	34.97	40.0985	45.0465	50.011	55.2295	60.04	65.195	70.18	75.11
58	0.33273	5.2888	10.1815	15.282	20.0805	25.183	30.12	34.9935	40.099	45.0685	50.0225	55.2295	60.04	65.2	70.185	75.115
59	0.33502	5.29055	10.1865	15.2865	20.133	25.184	30.129	35.004	40.1065	45.07	50.0335	55.24	60.045	65.225	70.19	75.16
60	0.36869	5.2975	10.1895	15.292	20.178	25.1935	30.1355	35.1055	40.1295	45.112	50.044	55.248	60.05	65.225	70.25	75.185
61	0.37558	5.313	10.21	15.293	20.1985	25.2605	30.136	35.133	40.159	45.124	50.045	55.25	60.06	65.245	70.29	75.19
62	0.38006	5.313	10.237	15.34	20.2585	25.2695	30.138	35.1425	40.17	45.1755	50.0605	55.26	60.09	65.25	70.305	75.26
63	0.38363	5.4065	10.2445	15.353	20.2695	25.29	30.1505	35.203	40.1985	45.2105	50.095	55.2765	60.09	65.25	70.31	75.315
64	0.44222	5.419	10.285	15.3585	20.2925	25.291	30.155	35.209	40.2025	45.2125	50.138	55.305	60.105	65.305	70.32	75.315
65	0.44519	5.4195	10.2965	15.3715	20.294	25.2935	30.1835	35.242	40.2145	45.244	50.1455	55.35	60.11	65.305	70.32	75.325
66	0.45603	5.45905	10.3065	15.3795	20.298	25.3155	30.207	35.259	40.2325	45.296	50.183	55.355	60.24	65.33	70.33	75.33
67	0.45869	5.4647	10.3395	15.382	20.3435	25.317	30.2645	35.2725	40.239	45.3105	50.2245	55.37	60.27	65.36	70.34	75.365
68	0.46615	5.4915	10.34	15.389	20.3955	25.4045	30.2865	35.289	40.2415	45.331	50.232	55.445	60.27	65.365	70.345	75.37
69	0.49631	5.515	10.365	15.4275	20.411	25.418	30.29	35.297	40.2735	45.3595	50.27	55.45	60.28	65.38	70.35	75.425
70	0.51365	5.516	10.3655	15.44	20.412	25.421	30.3115	35.302	40.2905	45.3785	50.3085	55.46	60.33	65.4	70.355	75.425
71	0.5192	5.526	10.3895	15.475	20.4155	25.4495	30.3245	35.314	40.38	45.4225	50.31	55.465	60.335	65.41	70.37	75.425
72	0.56215	5.54355	10.394	15.517	20.4455	25.4505	30.3305	35.3185	40.3935	45.44	50.335	55.47	60.36	65.45	70.375	75.43
73	0.5977	5.5437	10.4015	15.52	20.469	25.4745	30.3975	35.3205	40.4155	45.47	50.3785	55.475	60.36	65.47	70.395	75.48
74	0.6011	5.571	10.4325	15.5255	20.478	25.486	30.435	35.3385	40.425	45.4735	50.395	55.4835	60.44	65.47	70.415	75.505
75	0.6495	5.594	10.4335	15.5435	20.4895	25.5045	30.5005	35.377	40.4575	45.4745	50.41	55.485	60.44	65.485	70.46	75.51
76	0.6629	5.5975	10.445	15.5805	20.4975	25.5655	30.509	35.392	40.4965	45.4825	50.4155	55.485	60.45	65.49	70.495	75.515
77	0.72205	5.614	10.453	15.601	20.502	25.573	30.512	35.394	40.529	45.4835	50.425	55.49	60.495	65.495	70.5	75.52
78	0.73515	5.656	10.457	15.608	20.502	25.5905	30.521	35.3955	40.552	45.5175	50.476	55.495	60.52	65.505	70.51	75.52
79	0.73685	5.661	10.4705	15.6265	20.54	25.6345	30.559	35.4215	40.574	45.5295	50.485	55.5035	60.54	65.565	70.515	75.53
80	0.7759	5.7285	10.507	15.7025	20.5495	25.6495	30.607	35.5275	40.6195	45.5575	50.51	55.52	60.625	65.57	70.515	75.585
81	0.8923	5.73	10.539	15.7085	20.557	25.654	30.6375	35.55	40.6525	45.5585	50.525	55.535	60.65	65.635	70.515	75.59
82	1.02535	5.7385	10.5415	15.7205	20.6265	25.7065	30.672	35.608	40.655	45.587	50.5485	55.544	60.665	65.66	70.525	75.625
83	1.02855	5.7415	10.5575	15.7275	20.6685	25.7285	30.6875	35.635	40.681	45.7045	50.5495	55.56	60.685	65.66	70.565	75.65
84	1.04245	5.7505	10.599	15.7605	20.7085	25.738	30.6905	35.661	40.698	45.7135	50.5545	55.578	60.75	65.69	70.565	75.69
85	1.10885	5.769	10.6115	15.7615	20.7165	25.7385	30.7065	35.6775	40.7055	45.721	50.558	55.59	60.765	65.7	70.585	75.7
86	1.12295	5.771	10.6345	15.764	20.722	25.756	30.724	35.704	40.7435	45.7445	50.607	55.595	60.765	65.755	70.645	75.7
87	1.1386	5.801	10.672	15.7765	20.747	25.787	30.735	35.7245	40.7605	45.7555	50.637	55.595	60.77	65.76	70.69	75.725
88	1.17325	5.8015	10.6805	15.7915	20.759	25.8155	30.761	35.727	40.8045	45.7595	50.65	55.605	60.775	65.8	70.695	75.73
89	1.26825	5.8355	10.7035	15.7945	20.764	25.834	30.7955	35.733	40.8165	45.764	50.66	55.6155	60.78	65.815	70.695	75.8
90	1.28515	5.866	10.7055	15.831	20.7835	25.841	30.8025	35.741	40.8255	45.769	50.714	55.65	60.795	65.83	70.72	75.8
91	1.29455	5.8795	10.725	15.84	20.822	25.842	30.8045	35.744	40.8265	45.8	50.745	55.655	60.82	65.85	70.82	75.805
92	1.3134	5.888	10.728	15.8825	20.8465	25.8475	30.82	35.774	40.845	45.8105	50.765	55.69	60.85	65.85	70.82	75.815
93	1.32085	5.891	10.751	15.888	20.847	25.85	30.8205	35.774	40.852	45.8135	50.765	55.69	60.85	65.855	70.83	75.83
94	1.3894	5.905	10.8425	15.889	20.8595	25.852	30.8465	35.781	40.852	45.829	50.8	55.715	60.875	65.885	70.84	75.87
95	1.4294	5.9215	10.8585	15.9005	20.879	25.862	30.847	35.793	40.864	45.8475	50.825	55.745	60.905	65.89	70.84	75.955
96	1.47945	5.937	10.913	15.9295	20.914	25.897	30.852	35.835	40.901	45.864	50.836	55.864	60.92	65.93	70.85	75.965
97	1.5132	5.942	10.917	15.961	20.9295	25.914	30.8905	35.8645	40.934	45.9455	50.852	55.965	60.925	65.945	70.87	75.965
98	1.60085	5.9625	10.9535	15.968	20.9455	25.922	30.9645	35.87	40.937	45.9605	50.885	55.965	60.925	65.95	70.89	75.97
99	1.62055	5.9715	10.9885	15.975	20.97	25.928	30.9655	35.876	40.9395	45.962	50.935	55.97	60.955	65.98	70.89	75.98
100	1.6583	5.9845	10.998	15.9835	20.976	25.962	30.9705	35.977	40.9795	45.987	50.935	55.98	60.97	65.99	70.955	75.985
