# Supplementary material for: Memristor-based storage system with convolutional autoencoder-based image compression network
Source: Nat Commun. 2024 Feb 7;15:1132. doi: 10.1038/s41467-024-45312-0 (PMC10850548; doi:10.1038/s41467-024-45312-0)
Supplement: Supplementary file 3 — Source data [file 41467_2024_45312_MOESM3_ESM.zip › Source Data File/Figure 3/Figure 3c.xlsx]

## Sheet: Fig. 3c
	PSNR
Codec layer	FP	FP→direct quant.	FP→quant. Training	FP→step quant. Training
2	38.93	31.8	32.44	35.76
4	35.28	31.03	31.56	33.51
6	30.53	28.31	28.87	29.94
