# Supplementary material for: Memristor-based storage system with convolutional autoencoder-based image compression network
Source: Nat Commun. 2024 Feb 7;15:1132. doi: 10.1038/s41467-024-45312-0 (PMC10850548; doi:10.1038/s41467-024-45312-0)
Supplement: Supplementary file 3 — Source data [file 41467_2024_45312_MOESM3_ESM.zip › Source Data File/Figure 3/Figure 3e.xlsx]

## Sheet: Fig. 3e
	Gfinal-Gtarget (analogue readout)	Gfinal-Gtarget (digital readout)
	-0.725	0
	0.0055	0
	0.67395	0
	1.8975	0
	1.69	0
	0.607	0
	0.6845	0
	1.09	0
	1.408	0
	0.5227	0
	-1.714	0
	0.01825	0
	0.034	0
	-0.345	0
	0.036	0
	-0.9495	0
	-2.3235	0
	1.2215	0
	0.096	0
	-1.7135	0
	0.323	0
	1.413	0
	2.385	0
	1.18965	0
	0.12091	0
	-2.3205	0
	0.224	0
	-1.3565	0
	0.3025	0
	-0.973	0
	0.50294	0
	0.727	0
	-1.3105	0
	0.4595	0
	-1.954	0
	0.829	0
	-0.65	0
	0.7	0
	0.4215	0
	-0.0625	0
	-0.821	0
	2.2015	0
	0.5775	0
	-0.303	0
	-0.35055	0
	2.15	0
	0.2125	0
	-0.1435	0
	0.14245	0
	0.44228	0
	-0.39	0
	0.1425	0
	0.6615	0
	0.4665	0
	-0.5035	0
	0.119	0
	0.06727	0
	-0.9305	0
	0.8665	0
	1.2265	0
	2.236	0
	-0.756	0
	0.563	0
	-0.8115	0
	-0.671	0
	-1.6605	0
	0.01339	0
	0.12698	0
	-0.7085	0
	0.893	0
	-0.24685	0
	-1.207	0
	-0.3425	0
	0.2175	0
	-2.167	0
	0.901	0
	0.1765	0
	2.3075	0
	0.43176	0
	0.473	0
	0.822	0
	2.0935	0
	0.04324	0
	0.21564	0
	2.044	0
	0.4895	0
	-0.9235	0
	0.812	0
	0.23773	0
	0.6185	0
	2.01	0
	1.24415	0
	-0.742	0
	-0.166	0
	0.1385	0
	0.614	0
	0.596	0
	0.1615	0
	-0.5515	0
	1.7935	0
	-0.141	0
	-1.024	0
	-0.225	0
	-0.184	0
	-0.3495	0
	-0.1685	0
	-0.7555	0
	0.1089	0
	-0.2115	0
	0.1165	0
	-0.414	0
	-2.1855	0
	1.609	0
	0.9465	0
	0.987	0
	2.2665	0
	0.17819	0
	0.00123	0
	1.512	0
	0.591	0
	0.9695	0
	1.1735	0
	0.204	0
	1.06	0
	-0.9445	0
	-0.189	0
	-0.4655	0
	-1.463	0
	-1.0975	0
	-0.294	0
	0.6685	0
	-1.2745	0
	0.00132	0
	-1.6695	0
	-0.912	0
	0.43	0
	-1.60195	0
	0.70795	0
	1.688	0
	-0.6635	0
	0.04956	0
	0.0065	0
	-0.55	0
	0.2655	0
	-1.079	0
	1.1845	0
	0.627	0
	1.33	0
	1.632	0
	0.458	0
	-0.613	0
	0.33424	0
	0.518	0
	0.3595	0
	0.5695	0
	1.5695	0
	-0.3595	0
	-0.232	0
	-0.365	0
	1.3625	0
	0.4085	0
	0.00279	0
	-0.7295	0
	-1.6855	0
	0.00658	0
	-0.207	0
	2.1935	0
	1.7515	0
	0.42961	0
	0.6584	0
	2.2385	0
	-0.3365	0
	-0.5125	0
	0.6745	0
	-0.288	0
	0.264	0
	-1.4305	0
	-0.7635	0
	0.21973	0
	0.73525	0
	-0.5395	0
	1.187	0
	-0.37755	0
	0.5058	0
	-0.169	0
	-0.94905	0
	-0.233	0
	1.2875	0
	0.5675	0
	-0.29	0
	-0.37895	0
	0.4705	0
	-1.8555	0
	0.00505	0
	-0.1015	0
	-1.7795	0
	0.9595	0
	0.686	0
	-0.278	0
	1.296	0
	-0.3865	0
	-1.1305	0
	1.13	0
	-0.267	0
	0.0785	0
	1.482	0
	-1.2408	0
	0.8865	0
	0.3845	0
	-0.745	0
	-0.593	0
	0.71295	0
	-0.945	0
	-0.161	0
	-0.5565	0
	-1.4125	0
	-0.051	0
	-0.8055	0
	1.2535	0
	0.48801	0
	-0.2815	0
	0.2865	0
	-0.312	0
	0.905	0
	2.0155	0
	-0.2415	0
	-0.262	0
	-1.573	0
	-1.755	0
	0.8235	0
	-0.612	0
	-0.45435	0
	0.37973	0
	-0.3235	0
	0.03997	0
	-1.824	0
	0.1985	0
	-2.035	0
	-1.9	0
	-0.3715	0
	1.709	0
	-0.978	0
	-0.0225	0
	0.8205	0
	-2.142	0
	-0.1337	0
	0.75085	0
	0.099	0
	0.1985	0
	-0.5535	0
	1.0485	0
	-1.7115	0
	-0.3585	0
	-0.5405	0
	-1.0125	0
	-0.9735	0
	0.13565	0
	0.5365	0
	0.92	0
	1.3005	0
	1.282	0
	-0.7521	0
	0.634	0
	-0.53635	0
	0.377	0
	-0.009	0
	-1.701	0
	-0.301	0
	-1.085	0
	-1.6995	0
	-0.3405	0
	-0.6235	0
	-0.74385	0
	0.5795	0
	-1.10535	0
	-2.035	0
	-0.496	0
	-0.6285	0
	0.3295	0
	-0.9428	0
	-0.3055	0
	-1.308	0
	0.042	0
	1.6735	0
	0.655	0
	0.12466	0
	0.833	0
	0.917	0
	0.17814	0
	0.24482	0
	0.00167	0
	-0.52265	0
	-1.58165	0
	-0.171	0
	-1.90225	0
	0.9595	0
	0.871	0
	0.09	0
	-0.7215	0
	-1.0945	0
	-1.8785	0
	-2.114	0
	0.689	0
	-0.8745	0
	-0.9136	0
	0.93	0
	0.8374	0
	-0.74075	0
	0.0915	0
	-0.2005	0
	-0.8945	0
	0.00979	0
	-0.56	0
	-1.3415	0
	-1.5645	0
	1.3285	0
	-0.617	0
	0.12432	0
	0.9695	0
	0.7415	0
	-0.7171	0
	0.30182	0
	1.5805	0
	-0.17155	0
	1.5713	0
	0.12676	0
	1.095	0
	0.19422	0
	0.5919	0
	-0.3596	0
	-0.7415	0
	-0.47	0
	1.7875	0
	-0.2385	0
	-0.749	0
	-1.731	0
	0.07421	0
	0.03974	0
	-0.78315	0
	0.5755	0
	-0.81	0
	-0.2485	0
	-0.169	0
	0.00818	0
	1.53325	0
	-0.8195	0
	-0.3945	0
	1.2875	0
	-2.172	0
	0.1252	0
	0.01585	0
	0.05419	0
	-1.8875	0
	0.30899	0
	0.00611	0
	-0.6338	0
	0.34565	0
	0.09649	0
	-0.82855	0
	0.19047	0
	0.0432	0
	-2.0005	0
	-1.626	0
	1.366	0
	-0.068	0
	2.1105	0
	-0.8425	0
	-0.359	0
	1.952	0
	0.03771	0
	0.71188	0
	0.02967	0
	0.5765	0
	-0.879	0
	-0.3465	0
	0.01339	0
	-0.1413	0
	0.9135	0
	-0.0765	0
	0.85	0
	2.214	0
	0.12364	0
	0.01838	0
	0.02503	0
	-1.073	0
	-0.3273	0
	-1.7913	0
	-2.35075	0
	-1.35	0
	-0.8796	0
	-0.70625	0
	-0.27495	0
	-1.1115	0
	0.0015	0
	-1.2065	0
	1.185	0
	-0.0335	0
	-0.6625	0
	0.5785	0
	-0.7225	0
	-0.8674	0
	0.795	0
	-0.5341	0
	-1.57	0
	-1.3005	0
	-1.119	0
	-2.09	0
	0.087	0
	-0.49135	0
	-0.9205	0
	0.083	0
	0.2955	0
	-1.4585	0
	0.36505	0
	-2.06655	0
	-0.9665	0
	-0.22955	0
	-0.46595	0
	0.877	0
	-1.9168	0
	0.3755	0
	0.12487	0
	-0.80805	0
	-0.15395	0
	2.0965	0
	0.8945	0
	-1.1465	0
	-1.0345	0
	-0.1985	0
	1.888	0
	-1.621	0
	-0.4005	0
	0.67475	0
	0.16937	0
	0.5765	0
	1.7915	0
	-0.1865	0
	-0.423	0
	0.5554	0
	-0.1762	0
	0.1885	0
	-0.471	0
	-0.61	0
	0.969	0
	-0.3595	0
	0.865	0
	0.5035	0
	0.02504	0
	-0.223	0
	-0.24465	0
	1.0515	0
	-2.00695	0
	-0.1256	0
	0.917	0
	-0.6699	0
	-0.4452	0
	0.366	0
	1.2805	0
	-1.822	0
	-0.5015	0
	-0.0325	0
	0.5045	0
	-1.108	0
	-1.7755	0
	-0.4362	0
	-0.9872	0
	-0.01705	0
	-0.1395	0
	-0.6805	0
	-0.3595	0
	0.7575	0
	0.28005	0
	0.286	0
	0.5635	0
	-1.2155	0
	-0.014	0
	-1.4855	0
	0.774	0
	-1.01985	0
	-0.58615	0
	2.0036	0
	0.0399	0
	0.0007271	0
	0.13143	0
	-0.9085	0
	0.01537	0
	0.1057	0
	-0.23265	0
	-1.0585	0
	1.8025	0
	-1.5655	0
	-1.3485	0
	0.2395	0
	1.699	0
	0.203	0
	-1.2015	0
	1.196	0
	0.73695	0
	1.23015	0
	0.10613	0
	-0.423	0
	0.533	0
	-1.0225	0
	0.00747	0
	0.22983	0
	-1.202	0
	-0.126	0
	0.4985	0
	-1.4205	0
	0.57945	0
	0.20951	0
	0.04085	0
	-1.953	0
	-2.245	0
	0.75795	0
	0.56125	0
	-1.023	0
	-0.0725	0
	0.7995	0
	-0.4081	0
	1.3255	0
	0.618	0
	-1.226	0
	-0.1485	0
	0.254	0
	-0.095	0
	1.938	0
	0.02298	0
	-1.302	0
	0.352	0
	-0.907	0
	-1.0785	0
	0.4375	0
	-1.5075	0
	-1.1205	0
	1.627	0
	-0.86195	0
	-2.0365	0
	-1.1405	0
	0.10699	0
	0.4265	0
	0.64445	0
	1.614	0
	0.29515	0
	0.05872	0
	1.92	0
	-0.6886	0
	0.4185	0
	-0.08	0
	1.14	0
	0.024	0
	-0.1658	0
	1.4145	0
	-1.616	0
	-2.105	0
	-0.3185	0
	1.64815	0
	1.224	0
	0.0125	0
	-1.8725	0
	-1.028	0
	1.063	0
	1.888	0
	1.024	0
	2.3525	0
	0.584	0
	-0.08	0
	0.13197	0
	-0.939	0
	-0.3409	0
	0.751	0
	-0.085	0
	0.9685	0
	-0.0905	0
	0.804	0
	1.6495	0
	0.07985	0
	0.17	0
	0.44148	0
	0.418	0
	-0.2045	0
	1.4365	0
	-1.245	0
	-0.7165	0
	-0.545	0
	-0.5775	0
	1.918	0
	0.02	0
	-0.8235	0
	0.0456	0
	-0.247	0
	0.9875	0
	0.04635	0
	0.22972	0
	1.1356	0
	0.2235	0
	1.611	0
	-0.4655	0
	-0.9149	0
	-0.126	0
	-2.1705	0
	0.00752	0
	-1.013	0
	0.06765	0
	0.454	0
	0.376	0
	-0.39	0
	1.815	0
	-1.302	0
	0.529	0
	-0.352	0
	2.2105	0
	0.01575	0
	-1.96055	0
	1.197	0
	1.2775	0
	-1.485	0
	-1.092	0
	-1.27	0
	0.42818	0
	1.029	0
	0.19	0
	1.4775	0
	-0.5385	0
	-0.03325	0
	0.18743	0
	0.97225	0
	0.007	0
	-0.0955	0
	0.04075	0
	0.797	0
	0.13379	0
	0.7105	0
	0.00229	0
	-0.5895	0
	0.525	0
	1.4315	0
	-0.5455	0
	1.2035	0
	0.878	0
	0.6745	0
	-1.4285	0
	0.045	0
	-0.1475	0
	0.02744	0
	-0.4307	0
	0.163	0
	-0.653	0
	-0.76	0
	0.738	0
	0.428	0
	2.024	0
	-1.3615	0
	1.0065	0
	0.1673	0
	-1.8027	0
	-1.19	0
	-0.627	0
	-0.029	0
	0.3215	0
	-0.7445	0
	-0.088	0
	-0.5195	0
	2.194	0
	-0.067	0
	1.5855	0
	-1.471	0
	-0.076	0
	0.69	0
	-1.3555	0
	-0.487	0
	-0.1365	0
	-0.3855	0
	0.12636	0
	0.919	0
	1.4093	0
	0.08295	0
	-1.418	0
	0.1345	0
	0.6775	0
	-0.2975	0
	0.5355	0
	0.952	0
	-0.6785	0
	1.88055	0
	-1.0175	0
	-0.884	0
	0.8375	0
	-0.233	0
	0.818	0
	0.664	0
	0.1732	0
	1.6975	0
	-1.731	0
	0.6415	0
	1.3145	0
	-1.061	0
	-0.917	0
	-0.6465	0
	0.14853	0
	0.595	0
	0.2182	0
	0.34447	0
	-0.9935	0
	-1.454	0
	2.255	0
	-1.011	0
	-1.393	0
	0.5485	0
	-1.536	0
	0.14114	0
	2.081	0
	-0.101	0
	0.5825	0
	-0.62905	0
	0.6795	0
	1.4745	0
	-0.94855	0
	-1.9125	0
	-1.4335	0
	-1.006	0
	-0.721	0
	0.9655	0
	-0.17235	0
	-0.506	0
	-0.535	0
	0.639	0
	-0.188	0
	-0.974	0
	-0.054	0
	2.0025	0
	-1.1755	0
	-0.0565	0
	0.7695	0
	0.44821	0
	-1.794	0
	0.17118	0
	-1.55	0
	-1.274	0
	1.67385	0
	-0.9955	0
	-1.1	0
	-0.6895	0
	1.4605	0
	0.07363	0
	0.16803	0
	-2.059	0
	1.0345	0
	1.2555	0
	1.511	0
	1.191	0
	-0.72675	0
	-0.066	0
	0.699	0
	-0.6275	0
	-0.4635	0
	-0.8355	0
	-0.014	0
	0.534	0
	-0.5305	0
	-0.4885	0
	0.1	0
	-0.9895	0
	0.5585	0
	2.367	0
	-0.2105	0
	-1.5355	0
	2.0005	0
	0.0265	0
	0.00495	0
	-1.6085	0
	-0.191	0
	1.468	0
	1.16055	0
	-0.107	0
	-0.58045	0
	-1.8309	0
	1.8883	0
	-0.28375	0
	0.7645	0
	-0.20945	0
	-0.9345	0
	1.31	0
	-0.84	0
	0.9965	0
	0.087	0
	0.7495	0
	1.132	0
	-0.716	0
	-0.2075	0
	-0.3682	0
	-0.06735	0
	0.542	0
	-0.7475	0
	1.4235	0
	0.342	0
	0.4005	0
	-0.3363	0
	0.01317	0
	-0.9024	0
	0.844	0
	0.00155	0
	1.4775	0
	0.18825	0
	2.3979	0
	0.9882	0
	1.9835	0
	-0.45255	0
	-1.28	0
	0.709	0
	-1.7565	0
	-1.7495	0
	1.3025	0
	2.0695	0
	0.702	0
	-0.286	0
	0.9052	0
	0.01628	0
	1.33155	0
	0.9615	0
	-0.3075	0
	0.949	0
	0.11895	0
	-0.18085	0
	0.03313	0
	0.2875	0
	-1.359	0
	0.5475	0
	0.8675	0
	-0.2702	0
	0.01274	0
	0.00499	0
	0.0095	0
	0.00718	0
	1.68	0
	-0.1618	0
	0.7275	0
	-0.32015	0
	2.004	0
	1.81145	0
	0.24088	0
	0.151	0
	0.7997	0
	1.2795	0
	0.535	0
	-0.684	0
	-1.475	0
	-2.066	0
	-0.9536	0
	0.6525	0
	1.4795	0
	0.08648	0
	1.2845	0
	0.379	0
	-0.2431	0
	0.9451	0
	0.05326	0
	0.0803	0
	1.7045	0
	-0.65495	0
	2.09605	0
	0.32413	0
	0.02938	0
	0.8155	0
	2.3405	0
	0.00282	0
	-0.41005	0
	0.05261	0
	0.979	0
	1.272	0
	1.61915	0
	-1.4825	0
	0.24157	0
	-0.42755	0
	-1.038	0
	1.2465	0
	1.339	0
	0.447	0
	-0.0375	0
	0.032	0
	-0.3424	0
	0.4908	0
	-0.27295	0
	0.11161	0
	0.4925	0
	-0.277	0
	0.19046	0
	-0.0657	0
	0.04715	0
	1.7805	0
	0.04	0
	-0.91	0
	2.15615	0
	0.34442	0
	0.03357	0
	0.11701	0
	-0.799	0
	-0.3479	0
	2.4285	0
	-0.1226	0
	-1.3535	0
	0.8285	0
	-0.034	0
	-0.96515	0
	-0.8045	0
	1.754	0
	1.9505	0
	0.8035	0
	0.199	0
	-0.5555	0
	-0.736	0
	-0.587	0
	-0.199	0
	0.512	0
	-0.0516	0
	0.1665	0
	-0.081	0
	-0.847	0
	1.874	0
	-0.68035	0
	0.7075	0
	-1.0536	0
	-0.853	0
	0.4835	0
	-0.1975	0
	-0.1551	0
	0.832	0
	0.93	0
	-0.6775	0
	-0.688	0
	-0.00795	0
	-0.977	0
	-0.7055	0
	-0.5785	0
	2.34765	0
	0.4655	0
	1.737	0
	-1.953	0
	0.566	0
	0.9195	0
	0.6085	0
	0.663	0
	-2.2865	0
	0.457	0
	0.72105	0
	0.11218	0
	1.00085	0
	0.055	0
	-0.153	0
	0.336	0
	0.10849	0
	0.8292	0
	0.06089	0
	-0.3312	0
	0.9365	0
	-1.30245	0
	1.30635	0
	0.3689	0
	0.833	0
	0.539	0
	-0.1925	0
	0.14115	0
	-0.0481	0
	-1.8515	0
	-0.9925	0
	-1.3315	0
	1.4995	0
	0.2331	0
	-0.32635	0
	-0.4925	0
	-0.4875	0
	0.984	0
	-1.065	0
	1.0035	0
	-1.338	0
	0.839	0
	-1.1765	0
	-0.2379	0
	1.419	0
	-1.135	0
	0.375	0
	1.3585	0
	-2.1264	0
	-1.0631	0
	-0.9963	0
	-0.66905	0
	-0.47	0
	-0.483	0
	1.48	0
	0.05955	0
	-1.86495	0
	-0.80225	0
	-0.5915	0
	0.29002	0
	-1.08385	0
	-1.41745	0
	0.426	0
	1.6388	0
	1.72925	0
	0.08552	0
	-1.5305	0
	1.3355	0
	0.09635	0
	-0.9955	0
	-1.23	0
	-1.0505	0
	0.7425	0
	-0.161	0
	1.2066	0
	0.84035	0
	1.25665	0
	0.02201	0
	0.5495	0
	1.1785	0
	1.027	0
	0.58075	0
	0.00345	0
	0.00685	0
	0.7885	0
	-0.631	0
	1.48	0
	0.23667	0
	1.86205	0
	0.00108	0
	-0.2575	0
	-1.1965	0
	-0.746	0
	-1.8481	0
	-0.1	0
	-0.6945	0
	0.00744	0
	-0.3475	0
	0.401	0
	2.3465	0
	1.533	0
	0.755	0
	1.091	0
	0.0225	0
	1.5285	0
	-0.8635	0
	-0.85	0
	-0.878	0
	-0.727	0
	0.00866	0
	0.733	0
	-0.0315	0
	1.9615	0
	-0.642	0
	0.4435	0
	-0.7385	0
	0.4665	0
	-1.198	0
	0.9631	0
	0.365	0
	-0.279	0
	-2.0725	0
	-1.6895	0
	0.551	0
	-0.115	0
	0.086	0
	1.629	0
	-0.0395	0
	-0.203	0
	1.1515	0
	0.821	0
	-0.258	0
	0.05955	0
	-1.056	0
	-1.567	0
	1.1995	0
	-0.358	0
	-0.94	0
	-0.5935	0
	0.098	0
	-1.0165	0
	-0.633	0
	-0.553	0
	-1.4205	0
	0.1198	0
	-0.1345	0
	1.399	0
	-0.2555	0
	0.9545	0
	-0.6085	0
	1.26	0
	-0.9965	0
	1.0895	0
	2.07	0
	-1.0555	0
	-0.3165	0
	1.2925	0
	-1.5895	0
	0.86675	0
	-0.0205	0
	-1.622	0
	-1.72	0
	-1.6745	0
	-1.685	0
	-0.3375	0
	2.037	0
	0.1975	0
	1.6695	0
	0.17124	0
	0.5895	0
	0.15438	0
	0.0974	0
	0.0066	0
	0.0955	0
	1.9115	0
	0.354	0
	-0.246	0
	0.00909	0
	-0.377	0
	0.1075	0
	-1.168	0
	1.02	0
	-0.3265	0
	0.00983	0
	-0.2955	0
	0.642	0
	0.0395	0
	-0.0265	0
	-1.088	0
	0.00482	0
	-0.491	0
	-0.6355	0
	1.241	0
	1.1015	0
	-0.33	0
	-0.6045	0
	2.086	0
	0.7475	0
	-0.6565	0
	-1.992	0
	-0.562	0
	0.01684	0
	-0.3675	0
	-0.07	0
	0.00162	0
	0.236	0
	-1.191	0
	1.382	0
	-0.97595	0
	0.04453	0
	1.81145	0
	-0.0825	0
	0.5075	0
	1.372	0
	-1.169	0
	0.00765	0
	-1.737	0
	-0.494	0
	0.4805	0
	2.0225	0
	-1.078	0
	0.0175	0
	0.4105	0
	0.633	0
	0.3315	0
	-2.168	0
	-1.619	0
	0.3515	0
	-0.3135	0
	-0.842	0
	0.565	0
	0.08722	0
	1.9525	0
	-2.2225	0
	0.13234	0
	-0.3145	0
	-1.4005	0
	-0.044	0
	0.8575	0
	1.672	0
	0.386	0
	-0.5945	0
	-1.0155	0
	-0.5885	0
	-0.4843	0
	0.346	0
	-0.2275	0
	-1.434	0
	-0.8615	0
	-0.0685	0
	0.8575	0
	1.53	0
	-0.455	0
	0.76725	0
	-2.3535	0
	-0.5895	0
	0.3815	0
	0.5675	0
	1.4175	0
	0.05138	0
	0.243	0
	0.00615	0
	-0.713	0
	0.0773	0
	0.497	0
	-2.072	0
	0.0592	0
	0.76	0
	0.677	0
	0.575	0
	1.1535	0
	0.01141	0
	0.113	0
	0.8395	0
	-2.2515	0
	-1.0155	0
	-0.2305	0
	0.05496	0
	1.194	0
	1.1335	0
	0.4935	0
	0.1375	0
	1.418	0
	1.4515	0
	2.0015	0
	1.7665	0
	0.698	0
	-0.215	0
	-0.98855	0
	0.9455	0
	0.346	0
	-0.18	0
	-0.00995	0
	-0.595	0
	0.155	0
	1.5185	0
	-1.1795	0
	-1.1405	0
	-0.564	0
	1.64	0
	-1.0765	0
	0.168	0
	0.27862	0
	-2.1055	0
	0.6875	0
	0.6745	0
	-0.77875	0
	0.4935	0
	1.6995	0
	0.343	0
	-0.6905	0
	-0.875	0
	0.6715	0
	0.726	0
	0.8115	0
	-0.8455	0
	-0.362	0
	-0.4405	0
	0.43228	0
	-1.266	0
	-1.841	0
	1.517	0
	1.471	0
	-1.14435	0
	0.412	0
	1.04	0
	0.3245	0
	1.113	0
	0.643	0
	-1.583	0
	-0.378	0
	-1.584	0
	-1.7515	0
	2.0355	0
	-0.6895	0
	0.00286	0
	-1.026	0
	0.648	0
	1.0755	0
	-0.3525	0
	-1.7865	0
	-1.1905	0
	1.5565	0
	1.514	0
	-1.9335	0
	-2.258	0
	0.2815	0
	0.10071	0
	0.03123	0
	-0.21815	0
	2.183	0
	2.0445	0
	-0.0045	0
	0.43938	0
	-1.5615	0
	1.467	0
	-0.6877	0
	0.38248	0
	-1.5365	0
	0.7515	0
	1.933	0
	-0.981	0
	-0.6881	0
	0.05	0
	-0.91565	0
	0.3125	0
	0.4495	0
	1.436	0
	-0.2454	0
	0.763	0
	-1.90305	0
	-0.60855	0
	0.11662	0
	0.00569	0
	-0.12275	0
	-1.0754	0
	-0.4085	0
	-0.2565	0
	-0.0505	0
	0.11402	0
	0.02864	0
	-0.48065	0
	0.8635	0
	-0.80925	0
	0.4275	0
	0.31666	0
	-1.0325	0
	-0.551	0
	0.5435	0
	1.459	0
	0.2535	0
	0.344	0
	-0.797	0
	-0.667	0
	0.04897	0
	0.02052	0
	0.14307	0
	-0.8445	0
	-0.983	0
	0.000472	0
	0.9735	0
	0.18021	0
	2.0639	0
	0.00235	0
	0.09393	0
	0.02474	0
	0.03351	0
	0.15672	0
	0.025	0
	0.2945	0
	1.535	0
	0.12707	0
	0.25656	0
	0.05448	0
	0.8143	0
	0.34579	0
	0.59995	0
	0.32246	0
	-0.9225	0
	-0.5875	0
	0.5815	0
	0.22074	0
	0.112	0
	-0.6865	0
	-0.3815	0
	-1.8045	0
	1.9325	0
	0.16855	0
	1.4155	0
	0.00712	0
	-0.2344	0
	-1.74385	0
	0.01897	0
	-0.07155	0
	2.0777	0
	0.05436	0
	0.14495	0
	0.02417	0
	0.02205	0
	-0.1205	0
	-0.258	0
	0.4895	0
	0.138	0
	0.1104	0
	0.2618	0
	1.247	0
	0.46809	0
	0.36409	0
	1.2437	0
	0.34096	0
	0.14146	0
	0.0345	0
	0.619	0
	0.19806	0
	-1.00505	0
	0.5575	0
	-0.6515	0
	-1.2175	0
	0.658	0
	1.9105	0
	0.753	0
	0.07225	0
	0.976	0
	2.431	0
	0.434	0
	-0.43535	0
	-1.7159	0
	0.01163	0
	0.12486	0
	0.02138	0
	0.0111	0
	-0.1898	0
	0.3265	0
	1.0615	0
	-0.707	0
	0.11305	0
	-0.1654	0
	-1.02655	0
	-0.056	0
	0.15695	0
	0.02005	0
	-1.7586	0
	-0.4623	0
	-0.6485	0
	-1.2385	0
	1.0785	0
	1.2925	0
	0.1275	0
	-1.762	0
	-0.9235	0
	-2.1915	0
	-1.0709	0
	-0.0249	0
	-0.1773	0
	0.2415	0
	-1.6755	0
	0.31815	0
	-0.4444	0
	0.071	0
	1.7155	0
	-1.56185	0
	-0.6753	0
	-0.1563	0
	-0.015	0
	0.926	0
	-0.279	0
	-0.1817	0
	0.16282	0
	0.04925	0
	0.45	0
	0.00807	0
	0.19117	0
	1.07715	0
	0.20478	0
	-0.3245	0
	-0.8585	0
	-1.51	0
	0.4725	0
	1.701	0
	0.287	0
	-0.984	0
	-0.5265	0
	-0.51925	0
	0.06448	0
	0.25603	0
	-0.85755	0
	0.05599	0
	1.804	0
	0.14959	0
	0.02971	0
	0.02663	0
	0.01114	0
	0.01135	0
	-1.75775	0
	0.3565	0
	1.02	0
	-0.7455	0
	-1.654	0
	-0.3025	0
	-1.3209	0
	0.07045	0
	0.7455	0
	-0.62955	0
	0.06773	0
	0.7755	0
	1.9235	0
	-0.796	0
	-0.204	0
	-2.127	0
	-0.50475	0
	-1.8905	0
	-0.227	0
	-0.922	0
	-0.994	0
	0.2545	0
	0.842	0
	1.5905	0
	1.148	0
	1.372	0
	-2.02345	0
	-0.18965	0
	-0.51085	0
	0.32055	0
	0.3015	0
	-0.13045	0
	1.6705	0
	0.15185	0
	-0.4445	0
	-1.2455	0
	0.919	0
	1.286	0
	0.00413	0
	0.02189	0
	0.0573	0
	0.6662	0
	0.575	0
	1.57085	0
	0.77415	0
	0.09351	0
	0.878	0
	-1.19265	0
	-0.7228	0
	0.0125	0
	0.279	0
	1.3725	0
	-0.247	0
	0.03386	0
	0.02302	0
	0.21153	0
	0.05888	0
	0.85	0
	-0.298	0
	0.31765	0
	0.00283	0
	0.23453	0
	0.00694	0
	0.03718	0
	0.04273	0
	0.00228	0
	0.06867	0
	0.05594	0
	-0.844	0
	0.0715	0
	0.38695	0
	0.348	0
	-0.2177	0
	1.25445	0
	1.1945	0
	0.01331	0
	-0.674	0
	1.239	0
	-0.1125	0
	-0.396	0
	-0.3295	0
	0.0045	0
	0.3265	0
	0.0525	0
	-1.1705	0
	0.2085	0
	-0.6245	0
	0.7985	0
	-1.042	0
	1.866	0
	-1.0485	0
	1.8865	0
	0.44599	0
	-0.919	0
	-1.3365	0
	1.4385	0
	-0.223	0
	0.4465	0
	0.253	0
	-0.8197	0
	1.2305	0
	0.84946	0
	0.32508	0
	0.1925	0
	-0.3495	0
	0.2495	0
	0.5425	0
	-1.8995	0
	1.845	0
	0.12295	0
	0.6185	0
	-0.0755	0
	-1.3745	0
	0.10408	0
	0.084	0
	-1.395	0
	1.916	0
	0.48179	0
	0.7106	0
	0.2105	0
	-1.0375	0
	-1.0435	0
	2.1595	0
	-1.307	0
	-1.3455	0
	0.5405	0
	-1.9665	0
	0.8655	0
	0.769	0
	-2.1555	0
	-0.431	0
	-1.44	0
	-0.3745	0
	0.588	0
	0.34327	0
	0.04651	0
	0.1145	0
	-0.3485	0
	0.2835	0
	0.5295	0
	2.4195	0
	0.3495	0
	0.5595	0
	-0.81365	0
	0.0195	0
	0.07392	0
	0.6975	0
	0.00598	0
	0.769	0
	1.0495	0
	0.61865	0
	0.04307	0
	0.0735	0
	-0.048	0
	0.1525	0
	0.6465	0
	0.07301	0
	0.65985	0
	0.1995	0
	-0.3365	0
	-0.851	0
	0.494	0
	-1.2125	0
	-0.253	0
	0.4345	0
	-1.516	0
	0.38197	0
	0.03442	0
	0.7675	0
	1.43175	0
	-0.5181	0
	0.639	0
	1.425	0
	-0.16675	0
	1.7805	0
	-0.3385	0
	-0.895	0
	-1.6526	0
	-1.103	0
	0.0465	0
	0.2535	0
	0.994	0
	-0.1725	0
	-0.48425	0
	0.379	0
	-1.9125	0
	-0.3055	0
	0.154	0
	1.6255	0
	0.45524	0
	0.00624	0
	1.75815	0
	1.905	0
	0.6385	0
	1.016	0
	0.5145	0
	0.42565	0
	-0.0925	0
	0.14245	0
	1.6195	0
	-0.284	0
	-0.246	0
	-2.084	0
	0.2105	0
	-0.5435	0
	-0.7345	0
	2.419	0
	0.72	0
	-0.482	0
	0.044	0
	1.1975	0
	-1.478	0
	-0.229	0
	0.833	0
	-0.9075	0
	1.37	0
	-0.413	0
	0.5605	0
	-0.6315	0
	0.05388	0
	0.701	0
	0.9715	0
	0.687	0
	0.9215	0
	-1.391	0
	-1.9345	0
	-0.9355	0
	1.074	0
	-0.616	0
	0.723	0
	1.249	0
	0.1645	0
	1.77415	0
	0.9279	0
	0.439	0
	0.877	0
	-0.118	0
	-0.3455	0
	0.239	0
	-0.0485	0
	1.8855	0
	0.23548	0
	-0.69885	0
	0.1705	0
	-1.13775	0
	0.2515	0
	1.4457	0
	2.1515	0
	-0.441	0
	-0.366	0
	0.13137	0
	0.6505	0
	-1.498	0
	-1.0165	0
	2.1065	0
	0.21511	0
	-0.111	0
	-1.255	0
	0.0293	0
	-0.5835	0
	-0.422	0
	-1.362	0
	1.181	0
	1.105	0
	-1.2105	0
	-0.566	0
	-0.9165	0
	0.04166	0
	-1.848	0
	0.0855	0
	-1.0605	0
	1.956	0
	0.282	0
	-1.3005	0
	-0.52665	0
	1.923	0
	0.8805	0
	1.67875	0
	1.0965	0
	0.8395	0
	0.935	0
	0.684	0
	-1.4675	0
	1.3385	0
	1.833	0
	-0.619	0
	-2.2585	0
	0.0875	0
	-1.192	0
	0.2553	0
	-1.0895	0
	0.9655	0
	-2.11705	0
	-1.544	0
	1.9525	0
	-0.7825	0
	-0.686	0
	-0.368	0
	1.1188	0
	0.9675	0
	-1.3775	0
	1.695	0
	1.164	0
	-0.2925	0
	-1.4785	0
	1.0765	0
	0.042	0
	-0.7335	0
	0.03	0
	1.491	0
	0.522	0
	-1.5105	0
	-1.3515	0
	1.3045	0
	0.2975	0
	1.83995	0
	-0.194	0
	-0.4995	0
	-0.092	0
	-0.8905	0
	0.0595	0
	0.292	0
	-0.4483	0
	-1.184	0
	0.7655	0
	-0.88925	0
	-0.49445	0
	0.6305	0
	0.8715	0
	-1.032	0
	-0.9715	0
	0.7625	0
	1.054	0
	-1.8995	0
	2.094	0
	1.3355	0
	0.00651	0
	-0.165	0
	-0.3955	0
	0.439	0
	1.6105	0
	0.876	0
	-1.4334	0
	0.2168	0
	0.87	0
	-0.64955	0
	-0.49845	0
	-2.079	0
	0.6545	0
	-0.94795	0
	-0.45785	0
	-0.6575	0
	-0.9636	0
	2.2635	0
	-1.678	0
	-0.7275	0
	1.134	0
	-0.173	0
	-0.48595	0
	0.01235	0
	0.02613	0
	-0.2205	0
	0.02076	0
	0.33031	0
	1.2364	0
	0.527	0
	1.663	0
	0.9045	0
	1.1385	0
	-0.5	0
	1.172	0
	0.696	0
	-0.5305	0
	0.40127	0
	-0.80125	0
	0.19124	0
	0.15928	0
	0.04505	0
	-0.015	0
	-0.30345	0
	1.34765	0
	0.23457	0
	0.66825	0
	0.24663	0
	0.86465	0
	-0.4215	0
	-1.5255	0
	-1.3865	0
	-0.9365	0
	1.93265	0
	-0.56945	0
	-0.6205	0
	0.02089	0
	0.007	0
	0.099	0
	0.41187	0
	1.80375	0
	0.58021	0
	1.0805	0
	-0.447	0
	0.43825	0
	-0.892	0
	-1.6105	0
	-1.481	0
	-0.063	0
	-0.507	0
	0.61	0
	-0.7937	0
	0.17131	0
	0.10372	0
	0.2124	0
	-0.4105	0
	1.2908	0
	2.152	0
	0.46693	0
	0.19111	0
	-1.2801	0
	-0.9155	0
	-0.8885	0
	0.4395	0
	0.391	0
	2.18885	0
	-0.5327	0
	-1.5737	0
	0.02505	0
	0.1595	0
	-0.4605	0
	0.4373	0
	0.32703	0
	1.1405	0
	-1.4275	0
	0.744	0
	0.04345	0
	1.492	0
	1.0105	0
	-0.332	0
	1.016	0
	1.456	0
	0.13856	0
	-0.4808	0
	0.15999	0
	0.09042	0
	1.8515	0
	0.20795	0
	1.1485	0
	-1.00795	0
	0.6545	0
	0.9645	0
	0.15619	0
	-1.552	0
	-1.0195	0
	0.3495	0
	0.0275	0
	-0.7935	0
	-0.7098	0
	-0.29775	0
	-0.7288	0
	0.7265	0
	-0.886	0
	0.2096	0
	0.32	0
	0.5555	0
	0.89	0
	-0.742	0
	-1.9705	0
	-1.31	0
	0.6245	0
	-1.9245	0
	-0.0715	0
	0.011	0
	-0.6109	0
	0.4855	0
	-0.25515	0
	0.867	0
	-0.8308	0
	-1.529	0
	0.785	0
	-0.76465	0
	-0.77405	0
	-0.03655	0
	-0.49065	0
	-0.212	0
	0.1515	0
	1.7685	0
	-1.226	0
	0.11152	0
	0.09535	0
	1.8615	0
	-0.70215	0
	-0.9225	0
	0.24	0
	1.35885	0
	0.8898	0
	-0.783	0
	1.0215	0
	-0.529	0
	1.725	0
	0.404	0
	-0.6715	0
	-1.488	0
	0.9835	0
	0.12965	0
	-0.17695	0
	0.32887	0
	0.18574	0
	0.18466	0
	-1.1706	0
	-0.305	0
	0.27313	0
	0.20654	0
	0.24364	0
	-1.0324	0
	2.0075	0
	0.5055	0
	-0.907	0
	0.626	0
	1.2745	0
	-1.0302	0
	-0.12875	0
	-0.8776	0
	0.568	0
	0.6775	0
	0.7155	0
	1.099	0
	-0.68785	0
	0.4125	0
	1.8785	0
	-0.1245	0
	0.212	0
	0.9055	0
	1.794	0
	1.3185	0
[truncated: 2,097 more rows]
