# Supplementary material for: Memristor-based storage system with convolutional autoencoder-based image compression network
Source: Nat Commun. 2024 Feb 7;15:1132. doi: 10.1038/s41467-024-45312-0 (PMC10850548; doi:10.1038/s41467-024-45312-0)
Supplement: Supplementary file 3 — Source data [file 41467_2024_45312_MOESM3_ESM.zip › Source Data File/Figure 3/Figure 3h.xlsx]

## Sheet: Fig. 3h
number of Trans. Conv. layer	mathematical definition	equivalent transformation
1	5.7344	0.8192
2	8.6026	1.2288
3	10.0352	1.4336
