# Supplementary material for: Memristor-based storage system with convolutional autoencoder-based image compression network
Source: Nat Commun. 2024 Feb 7;15:1132. doi: 10.1038/s41467-024-45312-0 (PMC10850548; doi:10.1038/s41467-024-45312-0)
Supplement: Supplementary file 3 — Source data [file 41467_2024_45312_MOESM3_ESM.zip › Source Data File/Figure 4/Figure 4.xlsx]

## Sheet: Conv. kernel
simulation
	20	0	0	0	50	0	0	30	65	0	15	10	10	60	45	20	75	75	25	0	0	0	0	0	0	75	0	0	75	0	65	50	0	25	75	0	25	0	0	0	0	0	0	15	0	0	0	60	0
	0	0	0	0	0	0	0	10	5	0	5	5	5	35	15	5	35	35	0	0	0	0	5	0	0	5	0	0	0	0	0	10	0	0	35	0	0	0	0	0	0	0	0	30	0	0	0	0	0
	0	50	40	50	0	30	50	0	0	55	0	0	0	0	0	0	0	0	0	20	75	30	0	75	50	0	65	20	0	0	0	0	75	0	0	60	0	50	50	60	30	65	45	0	60	5	35	0	35
	0	0	0	0	0	15	0	0	0	0	0	0	0	0	0	0	0	0	0	0	0	0	0	20	0	0	0	0	0	0	0	0	0	0	0	5	0	0	0	0	10	15	0	0	10	0	0	0	0
	0	35	25	10	35	70	0	0	10	0	0	0	0	60	20	0	0	60	0	0	0	0	75	15	15	5	75	45	0	15	0	0	70	15	45	0	0	0	30	5	45	75	20	40	0	0	70	5	0
	0	0	0	5	5	10	0	0	0	0	0	0	0	0	15	0	0	30	0	0	0	0	0	20	5	15	35	0	0	0	0	0	25	0	0	0	0	0	0	0	0	35	0	15	0	0	0	0	5
	0	0	0	0	0	0	25	60	0	0	10	10	0	0	0	5	75	0	5	20	10	70	0	0	0	0	0	0	30	0	30	65	0	0	0	0	5	0	0	0	0	0	0	0	55	40	0	0	0
	0	0	0	0	0	0	5	30	0	0	0	0	0	0	0	0	5	0	0	0	0	0	0	0	0	0	0	0	5	0	5	20	0	0	0	10	0	0	0	0	0	0	0	0	5	0	0	0	0
	0	50	30	50	75	75	0	35	50	0	0	0	0	70	65	0	0	0	40	0	0	0	60	0	75	0	0	0	0	75	0	0	45	55	5	75	25	0	0	0	0	0	0	0	15	0	20	0	10
	0	0	5	5	35	35	0	5	5	0	0	0	0	20	10	0	0	0	0	0	0	0	5	0	0	5	0	0	0	0	0	0	20	0	20	35	0	0	0	0	0	0	0	0	20	0	5	0	5
	55	0	0	0	0	0	75	0	0	0	15	30	5	0	0	15	5	35	0	10	5	15	0	25	0	0	15	0	70	0	65	35	0	0	0	0	0	35	45	35	55	35	40	0	0	25	0	30	0
	0	0	0	0	0	0	0	0	0	0	0	0	0	0	0	0	0	10	0	0	5	5	0	10	0	0	15	0	0	0	0	10	0	0	0	0	0	0	0	0	15	5	0	5	0	0	0	0	0
	0	55	0	20	35	55	65	0	75	0	5	25	0	75	75	0	0	75	40	0	60	0	0	10	0	0	15	20	0	0	0	10	0	70	30	10	10	0	0	0	50	0	0	0	0	0	10	55	65
	0	5	0	0	20	0	5	35	5	0	0	0	0	0	20	0	0	10	0	0	5	0	0	35	0	0	10	0	0	0	0	25	0	0	0	10	0	0	0	0	30	0	0	0	0	0	5	0	5
	35	0	70	0	0	0	0	0	0	10	0	0	0	0	0	10	5	0	0	70	0	15	40	0	60	55	0	0	15	50	70	0	25	0	0	0	0	0	45	5	0	75	55	55	35	60	0	0	0
	0	0	5	0	0	0	0	0	0	0	0	0	0	0	0	0	0	0	0	5	0	0	15	0	5	35	0	0	0	0	0	0	20	0	0	0	0	0	0	0	0	10	0	10	5	0	0	0	0
experimental
	20.4207	0.92583	0.86013	0.6497	49.1761	0.97481	0.40502	30.2594	65.5601	0.07831	14.5476	10.545	9.49238	59.9793	45.3533	19.4154	74.6683	75.1997	24.6578	0.9926	0.55227	0.62867	0.90696	0.95821	0.4445	74.3515	0.55142	0.69598	74.6447	0.56332	64.0408	49.3783	0.56655	24.2967	74.0377	0.21809	25.5759	0.63927	0.27602	0.44414	0.55283	0.80308	0.46551	14.4126	0.97506	0.56023	0.53637	60.2664	0.05398
	0.5694	0.9832	0.12906	0.05954	0.30454	0.03956	0.05708	9.78912	5.40497	0.38075	4.4627	4.07167	4.79677	35.5626	14.1733	4.19122	35.1136	34.4213	0.52317	0.39923	0.74013	0.75315	4.75775	0.81765	0.38026	4.47629	0.9425	0.01526	0.76544	0.22063	0.42327	9.40267	0.55075	0.85129	34.5269	0.64161	0.4145	0.12515	0.31147	0.32558	0.93582	0.14347	0.73668	29.3139	0.92674	0.54416	0.00183	0.14678	0.13598
	0.1571	50.4464	40.4869	50.8395	0.6716	29.9836	50.2607	0.79611	0.42067	54.8754	0.7379	0.55432	0.80678	0.44998	0.98072	0.06252	0.84594	0.25391	0.12472	19.1238	74.6368	30.3878	0.52962	74.8478	50.4145	0.28359	65.5757	20.5371	0.38416	0.16264	0.00327	0.60035	74.676	0.78718	0.99859	59.2421	0.08366	50.7305	50.3331	60.1319	29.9635	64.1573	45.3981	0.40224	59.6161	5.68456	34.7403	0.56537	34.781
	0.6256	0.18756	0.04788	0.17172	0.20444	15.2819	0.21458	0.87904	0.64386	0.40695	0.8794	0.58817	0.30184	0.83324	0.56643	0.02578	0.62675	0.65197	0.4527	0.29296	0.49386	0.13688	0.98862	20.636	0.23892	0.04065	0.24143	0.33189	0.21863	0.39964	0.04486	0.23172	0.98992	0.5243	0.71054	5.11336	0.58711	0.48778	0.5001	0.01522	9.65695	14.8908	0.53309	0.43758	10.7252	0.78797	0.43612	0.40312	0.45756
	0.6487	35.4626	25.5113	9.37273	35.0827	70.5219	0.08533	0.70019	9.71342	0.36098	0.9203	0.15568	0.66412	60.6624	20.3164	0.97348	0.83775	60.6943	0.85117	0.46632	0.9767	0.33649	75.3414	14.1115	14.0452	5.52408	74.6888	44.236	0.10673	15.8239	0.65759	0.45388	70.6037	14.361	45.4631	0.16535	0.81583	0.57817	29.6874	4.96255	45.1223	75.672	20.5238	39.1861	0.99559	0.04849	69.4295	4.38148	0.25698
	0.38261	0.65312	0.49583	5.89468	4.06103	9.32557	0.49714	0.83073	0.97302	0.28158	0.3569	0.81311	0.54728	0.31502	14.522	0.28256	0.75228	30.6848	0.92918	0.59119	0.34486	0.5481	0.78549	20.2368	4.3185	15.8687	34.2657	0.76765	0.43914	0.35133	0.21881	0.18175	24.9268	0.03007	0.77298	0.7171	0.52998	0.19023	0.90857	0.67691	0.94933	35.3082	0.16527	14.8757	0.86949	0.83184	0.53517	0.32778	4.75441
	0.02787	0.06196	0.38437	0.39806	0.54845	0.4681	25.5538	60.0263	0.14466	0.54341	9.22502	10.2593	0.28595	0.59878	0.28453	5.70799	74.5183	0.77716	4.04849	20.969	9.55473	69.5704	0.18301	0.58994	0.50677	0.79518	0.56123	0.45726	30.1148	0.37236	30.7329	64.1349	0.85242	0.12978	0.14857	0.07856	5.89471	0.39226	0.69767	0.40248	0.9593	0.86917	0.07947	0.31197	55.8958	40.3775	0.05576	0.93766	0.73351
	0.59307	0.15304	0.28832	0.13915	0.39659	0.59364	4.26764	29.0096	0.77477	0.40724	0.25508	0.65937	0.09731	0.46877	0.69106	0.90133	5.89428	0.47376	0.72909	0.84701	0.31641	0.91586	0.14089	0.37504	0.78717	0.45426	0.20762	0.72584	5.71117	0.10224	4.78681	20.5691	0.62565	0.31561	0.7958	9.78773	0.31668	0.99876	0.02977	0.15409	0.98994	0.86377	0.50889	0.37915	4.50861	0.59602	0.43105	0.84737	0.78222
	0.79367	50.6333	30.8968	49.3917	75.5547	74.1204	0.39384	35.4511	50.3542	0.02833	0.00175	0.9563	0.57628	70.6925	65.2043	0.6765	0.10709	0.30701	40.3168	0.78261	0.03949	0.19104	60.3604	0.3901	75.8652	0.62515	0.21939	0.03079	0.58102	74.9682	0.65641	0.77926	44.6396	54.6189	5.75889	74.6024	25.7503	0.05796	0.16518	0.64016	0.82415	0.73782	0.62291	0.78876	15.815	0.99452	19.1587	0.05488	9.37052
	0.40516	0.03055	4.92054	4.59742	34.6828	35.7234	0.44005	4.70698	4.97174	0.43351	0.09622	0.37149	0.52005	19.1743	10.4629	0.30708	0.2525	0.43547	0.17691	0.0018	0.43476	0.38364	4.56503	0.95108	0.12936	5.66724	0.02804	0.28445	0.01096	0.1624	0.96247	0.90205	19.5424	0.97387	19.6142	35.1659	0.64767	0.24914	0.94197	0.30662	0.1522	0.87565	0.84209	0.9088	20.2255	0.16587	5.26815	0.04664	5.07193
	54.2612	0.54399	0.0695	0.97572	0.4741	0.07087	74.7015	0.64106	0.81213	0.14348	14.8433	29.9826	5.95774	0.42288	0.68263	14.6966	4.87786	34.6207	0.6451	9.76903	4.34876	15.7644	0.82141	25.6705	0.34829	0.2205	15.3604	0.11319	70.687	0.42196	64.7915	35.3386	0.2308	0.86244	0.6262	0.10768	0.05507	34.7502	44.2561	34.2314	54.7858	35.9477	39.7561	0.42141	0.75034	25.4176	0.55148	30.165	0.5737
	0.15956	0.8235	0.5224	0.16532	0.10024	0.8828	0.03235	0.77159	0.076	0.80804	0.23511	0.26751	0.66074	0.04141	0.06103	0.7265	0.58718	10.8319	0.03529	0.67247	5.16642	4.00368	0.29411	10.7804	0.71361	0.31932	14.5723	0.07162	0.06606	0.86306	0.41193	9.34275	0.70249	0.61977	0.63398	0.79841	0.93856	0.41353	0.75539	0.95555	14.9255	5.44775	0.89868	4.14117	0.5804	0.1667	0.77227	0.76174	0.60494
	0.07256	55.0721	0.58623	20.859	34.1093	54.1084	64.3777	0.54618	75.8209	0.89026	4.31341	24.4811	0.30175	75.1301	75.0831	0.40915	0.58181	74.3924	40.8312	0.22044	59.0048	0.39691	0.52332	10.5286	0.61663	0.73788	15.6216	20.8672	0.67966	0.66507	0.46707	10.6519	0.09247	69.7522	30.7425	9.44173	10.3978	0.16407	0.30417	0.38877	50.3566	0.10322	0.90974	0.59967	0.7329	0.05123	9.11126	55.7377	64.064
	0.63544	5.73216	0.88151	0.41857	19.6808	0.27407	4.81296	35.8247	5.78772	0.36382	0.73948	0.28235	0.29611	0.0689	20.0201	0.69365	0.97473	9.43075	0.3161	0.17202	5.112	0.7722	0.39249	35.1371	0.23978	0.13842	10.1294	0.85276	0.07957	0.43411	0.01038	25.8318	0.72583	0.63067	0.33102	10.5712	0.63833	0.66667	0.64963	0.67802	30.582	0.81755	0.60851	0.78142	0.67756	0.31527	4.18997	0.62398	5.73866
	35.6172	0.53422	69.8863	0.5267	0.79279	0.35748	0.69395	0.91763	0.34529	10.5658	0.63174	0.79874	0.22521	0.1639	0.12192	10.5615	5.05928	0.43766	0.28102	69.0328	0.55573	15.1451	39.1341	0.61446	60.5822	54.011	0.05568	0.68677	15.122	49.0614	70.1871	0.26735	25.4349	0.51729	0.55754	0.2909	0.64771	0.3832	44.7191	5.50533	0.72621	75.9602	54.9184	55.6361	35.9442	59.6295	0.23908	0.33252	0.24765
	0.3211	0.79361	4.18633	0.69094	0.00655	0.78106	0.82948	0.61854	0.99639	0.32832	0.5999	0.58694	0.50544	0.51052	0.15575	0.63636	0.28837	0.56695	0.6189	5.03267	0.07373	0.40307	15.557	0.58887	5.41129	35.477	0.3231	0.16724	0.45904	0.44241	0.30163	0.29602	20.2417	0.65021	0.02861	0.05718	0.8826	0.69323	0.91287	0.19939	0.1752	10.5034	0.04591	9.44616	4.8232	0.49274	0.78244	0.27125	0.98542
[truncated: 5 more columns]

## Sheet: Trans. Conv. kernel
simulation
	0	0	55	50	40	0	15	60	5	0	40	0	5	0	65	0	0	0	70	0	0	40	40	65
	0	0	0	0	10	5	15	10	0	0	0	0	5	0	10	0	0	0	5	0	0	0	15	5
	20	25	0	0	0	0	0	0	0	55	0	10	0	40	0	60	75	30	0	55	5	0	0	0
	0	5	0	0	0	0	0	0	0	5	0	0	0	0	0	0	0	5	0	0	0	0	0	0
	30	70	0	0	15	15	0	25	20	35	0	10	0	30	15	0	30	45	10	0	35	75	30	0
	0	0	0	0	0	5	0	10	0	5	5	20	0	5	0	0	0	10	5	0	5	10	5	0
	0	0	55	0	0	0	55	0	0	0	0	0	55	0	0	5	0	0	0	65	0	0	0	15
	0	0	10	0	0	0	0	0	0	0	0	0	5	0	0	5	0	0	0	0	0	0	0	5
	55	60	50	45	30	45	0	0	35	0	5	0	0	65	55	35	0	0	0	50	25	0	35	75
	15	15	0	0	5	0	0	0	0	0	0	0	0	5	5	25	0	0	0	5	0	0	0	0
	0	0	0	0	0	0	15	10	0	15	0	55	5	0	0	0	60	60	35	0	0	35	0	0
	0	0	0	0	0	0	0	5	0	5	0	5	5	0	0	0	5	0	0	0	0	0	0	0
	15	40	0	65	10	50	0	70	0	75	0	35	40	0	5	40	0	0	0	0	35	30	5	55
	5	0	10	0	0	5	0	0	0	5	0	0	5	0	0	0	10	0	0	0	20	5	0	0
	0	0	0	0	0	0	5	0	35	0	30	0	0	50	0	0	0	15	15	50	0	0	0	0
	0	0	0	0	0	0	0	0	5	0	10	0	0	5	0	0	0	5	5	0	0	0	0	0
experimental
	0.52233	0.26406	55.7877	49.9346	39.5898	0.76001	15.4032	59.3297	5.92914	0.06156	40.6087	0.66065	5.90667	0.42791	65.9267	0.8742	0.62793	0.86483	70.0267	0.65201	0.06817	39.24	40.175	65.3998
	0.49676	0.1419	0.1631	0.37016	9.54565	5.81922	14.0901	10.0051	0.56917	0.659	0.03232	0.59772	4.36175	0.75898	9.59352	0.8286	0.5726	0.14024	4.48924	0.1105	0.38884	0.41198	14.0735	4.70354
	20.6604	24.0659	0.98898	0.65756	0.08089	0.64462	0.89025	0.53182	0.57767	54.1988	0.52193	9.1231	0.07355	40.8463	0.71004	59.0704	75.4764	30.3143	0.97351	55.0292	5.61041	0.79807	0.68163	0.48915
	0.01678	4.57863	0.1313	0.87356	0.18635	0.51745	0.67262	0.624	0.93749	5.21734	0.29765	0.89116	0.98803	0.87212	0.9011	0.90614	0.50822	5.18599	0.91621	0.48105	0.78666	0.25272	0.82682	0.28413
	29.5319	70.9814	0.54892	0.40308	15.517	14.7116	0.95834	24.686	20.5787	34.1521	0.4743	10.1481	0.68756	29.6207	15.6894	0.30299	30.3731	44.4664	9.24709	0.56877	34.5343	75.4247	30.0025	0.06709
	0.76493	0.76916	0.07642	0.2368	0.76904	4.38639	0.63846	10.7897	0.35093	4.16437	4.64847	20.6856	0.4325	4.85325	0.8828	0.77015	0.08391	9.63489	5.33629	0.05135	4.60438	9.55167	4.26464	0.36562
	0.58438	0.5861	54.9486	0.54149	0.34631	0.09106	54.4163	0.50416	0.22018	0.30972	0.46004	0.07582	54.6474	0.61557	0.92826	5.01444	0.71411	0.28202	0.27839	65.6463	0.6623	0.99608	0.89756	15.978
	0.53856	0.79085	10.6995	0.36891	0.96745	0.31323	0.33312	0.56222	0.82283	0.8555	0.67417	0.25985	4.09214	0.24301	0.56263	5.22517	0.29838	0.25056	0.24757	0.03695	0.62576	0.30045	0.23794	4.42405
	54.5751	60.3599	50.1079	45.2881	30.2656	44.0454	0.6076	0.07808	34.6297	0.19385	4.53188	0.65736	0.40937	65.7318	55.9169	34.9572	0.24585	0.68809	0.85659	49.5116	24.2418	0.2919	35.5531	75.0891
	15.0092	14.2601	0.89082	0.40751	5.51855	0.29144	0.75617	0.52587	0.23551	0.83339	0.11342	0.6267	0.28431	4.83387	5.37438	25.7428	0.13449	0.03902	0.54611	4.78329	0.91489	0.78219	0.69681	0.75312
	0.63057	0.07024	0.58579	0.26137	0.23389	0.35408	15.7687	9.09029	0.26744	15.4902	0.04898	55.1482	5.66817	0.74251	0.26003	0.32255	59.4752	60.3775	34.921	0.96461	0.45661	34.1118	0.90788	0.87726
	0.39318	0.04538	0.53155	0.60921	0.28873	0.64963	0.8955	5.59323	0.14238	5.48771	0.27612	4.40072	5.5147	0.06994	0.73563	0.56102	4.72735	0.26082	0.15267	0.51942	0.90468	0.21304	0.60888	0.89377
	15.7117	39.4769	0.3036	64.8365	10.7723	50.9136	0.86642	69.4879	0.24463	75.9429	0.76026	34.9109	40.8491	0.19349	5.49388	40.785	0.81457	0.15117	0.86717	0.51297	35.3182	29.0704	4.27124	54.0152
	5.36649	0.01396	10.7347	0.21018	0.29754	5.80293	0.88821	0.44268	0.73783	4.28572	0.45942	0.14725	4.38694	0.03174	0.59063	0.58958	9.07671	0.72803	0.20904	0.95934	20.4782	4.65649	0.23874	0.24618
	0.40761	0.3817	0.14717	0.76745	0.19068	0.70058	4.4609	0.78279	35.8156	0.85691	29.7682	0.29359	0.65505	50.6036	0.29643	0.81519	0.84849	14.404	15.4575	49.3689	0.37437	0.65096	0.85936	0.60973
	0.04786	0.90712	0.30991	0.24255	0.72412	0.81347	0.62648	0.71583	5.68446	0.76205	9.21486	0.38042	0.39423	4.62665	0.8155	0.55513	0.11449	5.47602	5.2266	0.20074	0.97608	0.03935	0.91448	0.98451

## Sheet: conductance to be stored
map #1
	0	35	5	50	10	30	0	75	0	45	0	50	0	40	0	55	0	60	0	55	0	55	0	60	10	15	10	45	5	20	0	55
	0	40	0	30	0	35	0	45	0	45	0	65	10	5	10	55	0	50	0	55	0	55	0	60	0	50	0	50	0	50	0	65
	0	40	5	0	0	35	0	45	0	45	0	70	10	45	10	30	0	45	0	60	0	60	0	60	0	60	0	60	5	40	10	10
	0	55	5	0	0	45	0	45	0	55	0	45	0	40	0	45	5	10	5	15	5	0	0	50	0	50	5	50	15	60	5	55
	0	55	0	65	0	65	10	0	15	15	5	5	0	55	10	30	15	55	15	65	10	35	0	50	0	50	10	20	15	35	5	20
	0	50	0	30	0	65	0	75	5	70	0	40	0	60	15	15	15	70	15	15	0	75	0	70	0	50	5	0	5	45	0	45
	0	45	0	45	0	40	0	40	0	35	0	45	0	55	0	40	10	10	0	70	0	45	5	25	5	0	0	55	0	50	0	60
	0	50	0	45	0	30	0	25	0	45	0	45	0	40	0	45	0	40	0	50	0	50	0	40	0	50	0	50	0	60	0	45
	5	25	0	50	5	70	10	20	0	35	0	35	5	15	15	10	5	0	0	45	0	45	0	50	0	50	0	50	0	75	5	70
	10	0	0	70	10	10	10	25	5	75	0	30	5	5	10	45	15	10	5	15	0	45	0	50	0	50	5	30	15	0	10	55
	5	60	0	75	0	55	5	35	5	50	0	30	0	70	10	55	10	65	10	60	0	35	0	50	5	25	10	50	10	65	10	55
	5	40	0	70	0	30	0	10	0	40	0	35	0	30	10	20	10	60	10	0	0	30	0	75	10	35	10	45	10	45	10	75
	5	25	0	70	5	25	5	10	0	40	0	30	0	25	5	10	5	65	0	65	0	40	5	65	10	35	10	35	10	55	15	5
	5	30	5	55	10	0	10	5	0	55	0	55	0	40	5	0	0	25	0	40	0	70	10	25	10	30	10	40	10	70	10	70
	5	55	10	10	10	25	10	30	0	55	0	40	0	45	5	15	0	40	0	30	5	15	10	5	10	20	10	45	10	60	10	70
	5	60	10	0	10	15	10	15	0	50	0	40	0	50	5	15	0	45	0	45	5	60	5	55	10	20	10	40	10	55	10	65
map #2
	0	20	0	40	5	55	0	40	0	40	0	35	0	25	0	25	0	50	0	35	0	35	0	0	0	75	5	50	0	40	0	45
	0	35	0	35	0	35	0	40	0	35	0	50	5	40	10	70	0	40	0	35	0	35	0	40	0	45	0	40	0	35	0	45
	0	35	5	5	0	30	0	35	0	35	0	30	5	60	5	50	0	30	0	35	0	35	0	35	0	35	0	20	5	30	5	60
	0	55	0	70	0	55	0	25	0	50	0	35	0	25	0	25	0	55	0	70	0	75	0	30	0	30	0	65	10	75	5	35
	0	55	0	35	0	70	5	20	10	60	5	0	0	25	5	40	10	70	10	70	5	75	0	35	0	30	5	10	10	65	5	10
	0	45	0	30	0	45	0	5	5	35	0	30	0	35	5	75	10	60	10	60	0	30	0	75	0	30	0	40	5	0	0	30
	0	45	0	40	0	35	0	35	0	35	0	35	0	30	0	0	5	20	0	20	0	40	0	60	0	75	0	45	0	40	0	45
	0	65	0	45	0	25	0	15	0	35	0	35	0	30	0	35	0	30	0	40	0	35	0	35	0	35	0	35	0	45	0	25
	5	75	0	50	5	55	10	40	0	55	0	35	0	40	10	65	5	40	0	25	0	35	0	35	0	40	0	35	0	40	5	45
	10	45	5	25	5	70	5	75	10	5	0	35	0	45	5	70	10	25	5	50	0	30	0	35	0	30	0	55	10	35	5	60
	10	30	5	60	5	5	5	30	5	75	0	40	0	30	10	5	10	5	10	35	0	30	0	35	0	55	10	5	5	55	5	60
	10	20	5	70	5	10	0	50	0	40	0	40	0	25	5	55	10	25	5	70	0	30	0	25	5	75	5	55	5	40	5	60
	10	10	10	0	10	20	10	0	5	0	0	50	0	30	5	25	5	30	0	60	0	20	5	20	5	50	5	40	5	45	5	50
	10	20	10	50	10	55	10	70	5	45	5	20	0	75	5	45	0	35	0	45	0	30	5	70	5	45	5	45	5	50	5	45
	10	25	10	55	10	60	10	70	5	60	5	20	5	15	5	55	0	60	0	25	0	75	5	35	5	40	5	45	5	40	5	50
	10	35	10	50	10	55	10	70	5	50	5	20	5	15	5	65	0	65	0	20	5	45	5	25	5	30	5	40	5	45	5	60
map #3
	0	70	10	40	5	60	0	40	0	35	0	35	0	15	0	45	0	25	0	45	0	40	5	70	10	65	10	25	0	50	0	35
	0	30	0	15	0	25	0	40	0	35	0	25	5	50	5	0	0	25	0	40	0	45	0	40	0	30	0	35	0	45	0	45
	0	40	0	40	0	35	0	40	0	40	5	50	10	55	5	0	0	40	0	40	0	40	0	40	0	40	0	35	0	30	5	5
	0	40	0	45	0	15	0	30	0	10	0	25	0	30	0	25	0	40	0	30	0	15	0	35	0	30	10	5	10	0	5	30
	0	35	5	15	0	0	5	75	5	65	0	10	0	30	10	35	10	65	15	10	0	55	0	35	0	30	15	20	10	20	0	25
	0	35	0	70	0	10	10	60	0	40	0	35	0	50	15	20	15	5	5	70	0	55	0	15	0	40	5	75	0	60	0	40
	0	45	0	30	0	35	0	25	0	35	0	35	0	40	5	65	5	55	0	45	0	30	5	25	0	50	0	35	0	40	0	40
	0	30	0	35	0	15	0	25	0	35	0	35	0	20	0	15	0	30	0	35	0	40	0	40	0	40	0	40	0	40	0	25
	0	25	0	30	5	20	0	30	0	10	0	25	5	70	0	75	0	0	0	35	0	35	0	40	0	35	0	25	0	35	0	70
	0	70	5	15	5	65	5	70	0	30	0	15	5	65	10	0	5	60	0	0	0	30	0	35	0	30	5	20	5	65	5	35
	5	15	5	10	5	10	5	45	0	50	0	15	5	55	5	70	10	15	0	65	0	30	0	20	5	15	5	70	5	45	5	35
	5	10	0	70	0	10	0	25	0	60	0	25	5	0	10	0	10	0	0	40	0	30	0	75	5	50	5	25	5	45	5	50
	5	15	5	5	5	15	0	40	0	10	0	15	0	60	5	25	5	65	0	20	0	25	5	50	5	30	5	25	5	45	5	50
	5	60	10	0	10	20	5	35	0	45	0	25	0	40	0	10	0	30	0	25	5	0	5	30	5	25	5	30	5	35	5	40
	10	0	10	25	10	40	10	0	0	40	0	45	0	55	0	45	0	20	0	15	5	20	5	10	5	20	5	30	5	30	5	50
	10	10	10	20	10	35	5	65	0	45	0	50	0	55	5	0	0	15	0	50	5	5	5	5	5	20	5	25	5	30	5	40
map #4
	5	35	10	25	10	60	0	10	0	35	0	40	0	40	0	20	0	45	0	45	0	60	10	45	15	15	15	20	0	20	0	35
	0	25	0	20	0	10	0	40	0	35	0	30	0	35	5	50	0	30	0	40	0	45	0	30	0	25	0	25	0	45	0	55
	0	35	0	60	0	30	0	40	0	45	5	30	15	35	5	35	0	30	0	40	0	40	0	45	0	45	0	30	0	40	0	35
	0	50	0	10	0	40	0	25	0	30	0	35	0	15	0	25	0	15	0	30	0	45	0	35	0	35	0	75	10	25	10	35
	0	45	5	0	0	30	5	0	5	70	0	45	0	35	5	10	15	0	10	75	5	35	0	35	0	30	10	45	10	65	0	35
	0	30	5	5	0	10	10	45	5	25	0	20	0	50	10	75	15	0	15	40	0	5	0	45	0	35	10	35	5	5	0	35
	0	50	0	25	0	35	0	35	0	25	0	30	0	50	10	30	10	70	0	15	0	45	0	70	0	65	0	30	0	35	0	40
	0	35	0	50	0	35	0	30	0	35	0	40	0	30	0	25	0	15	0	40	0	40	0	55	0	35	0	45	0	50	0	40
	0	65	0	15	0	30	0	50	0	40	0	30	5	0	0	60	0	50	0	30	0	40	0	40	0	40	0	40	0	10	0	45
	5	20	0	75	10	15	10	5	0	40	0	25	5	25	10	20	5	15	0	40	0	30	0	40	0	35	0	40	10	20	5	70
	5	50	5	30	5	25	5	10	0	75	0	20	5	30	10	0	10	30	5	35	0	25	0	40	0	40	10	35	5	70	5	55
	5	40	5	0	0	5	0	60	0	55	0	20	5	5	5	75	10	0	5	15	0	30	0	15	10	15	5	55	5	45	5	65
	5	20	0	70	0	70	0	55	0	20	0	30	0	50	5	65	10	25	0	10	0	25	5	60	5	45	5	40	5	65	5	70
	5	45	5	70	10	10	5	35	0	55	0	30	0	45	0	30	0	10	0	35	0	40	5	70	5	40	5	40	5	55	5	60
	5	75	10	15	10	35	10	15	0	60	0	40	0	50	0	55	0	35	0	25	5	10	5	20	5	25	5	45	5	50	5	55
	10	15	10	30	10	40	10	15	0	55	0	45	0	50	5	0	0	20	0	20	5	55	5	5	5	30	5	40	5	45	5	60

## Sheet: readout conductance with σ
map #1
	0.31868	34.5523	5.70812	49.2805	11.1479	31.0756	0.33568	74.6123	0.4817	45.5415	0.75086	50.2342	1.00706	40.1488	1.14228	55.6441	0.39912	60.2486	0.68251	55.5343	0.56126	54.6105	1.16812	60.859	10.6758	15.0241	10.5174	45.7279	4.57667	21.0342	0.19176	54.4698
	0.58284	40.9755	0.33475	29.125	1.11582	35.3771	1.20554	44.2346	0.82186	44.9845	0.22695	63.8622	10.1611	5.33386	9.99525	53.8991	0.03791	48.883	0.85908	55.2367	0.47755	55.3681	0.3086	61.1347	0.80764	49.9373	0.85601	49.9924	0.65601	49.1997	0.47906	66.0361
	0.84336	39.8202	3.85463	0.68563	0.41538	35.9284	0.38818	43.8181	1.01321	44.9277	1.02616	69.57	10.4778	43.7936	10.0309	29.5795	0.40972	46.1334	0.62626	59.5848	0.33208	59.7889	0.19125	61.1487	0.28962	59.1264	0.84568	60.5654	4.02212	39.1534	9.49253	9.80896
	0.07104	54.4377	5.81989	0.73196	0.56563	45.2892	0.99612	45.4249	0.38151	55.4237	0.51174	45.4511	0.26557	39.7296	0.73259	45.5613	5.79826	11.0662	5.0353	14.2329	5.25725	0.75455	0.22402	50.8827	0.1773	51.0641	4.68269	50.4956	15.2216	59.0022	4.78099	56.0618
	1.11112	54.7101	0.6484	64.3195	0.3572	66.0603	10.0062	0.75809	14.6257	14.8967	6.12774	4.08246	1.07423	55.5152	11.0793	29.0222	15.3792	54.1152	15.4849	65.314	8.85931	35.7448	1.21553	49.8419	0.38813	48.872	9.31301	20.2025	15.2534	34.3813	5.38585	18.9002
	1.10127	48.9813	0.41506	30.3776	0.00978	65.0773	0.30219	75.6723	4.45628	70.3732	1.05546	39.5767	0.7836	60.7191	14.0608	14.1435	14.7875	70.4683	15.3943	15.4499	1.22653	74.0715	0.65977	70.8548	0.61737	51.1113	6.04929	0.69231	5.02442	45.7193	0.05613	45.2935
	0.1456	45.5775	1.09149	44.982	0.67519	39.5935	0.1291	40.6092	0.21924	35.0191	0.92757	44.2871	0.51793	54.8749	0.64929	39.4082	10.979	10.2154	1.09669	70.2952	0.6232	44.0063	5.11591	24.8566	5.47877	0.6486	0.25145	55.1685	0.73604	51.1088	0.03202	59.4406
	0.67715	51.1323	0.47355	45.5197	0.3923	30.6974	0.20117	25.0081	0.94683	44.7324	0.64341	44.4541	1.01193	40.5067	0.88264	44.6967	0.33255	38.8289	1.05008	49.9244	0.04976	50.6658	0.40946	40.315	0.43274	49.5278	0.3652	49.8342	0.99278	59.3404	1.17946	45.4972
	5.39863	24.5652	1.20045	50.1762	3.84084	69.4119	9.22665	19.8732	0.67164	35.3198	0.46325	34.4801	3.94559	14.1799	15.5532	8.97362	6.04453	0.17581	1.05069	45.1804	0.82943	44.6184	0.69972	50.5209	0.22736	49.6925	0.26544	49.8208	0.19244	74.2973	4.99191	68.8497
	10.162	1.12714	0.9307	70.9001	9.59564	11.1851	11.1369	26.2216	4.14429	73.7573	0.62955	29.6157	4.33335	5.63973	9.31482	44.8711	14.3986	9.61449	6.00739	13.7818	0.91944	44.7202	0.85155	49.2832	1.08809	51.1745	4.68815	31.2122	14.0552	0.65239	10.1984	55.3029
	4.97476	59.3011	0.88966	75.3379	0.75604	55.4241	4.92901	36.1112	5.2287	49.3169	0.45961	29.5516	0.6223	71.2454	9.42433	56.0797	10.491	63.9881	9.36468	61.0866	0.05054	35.9563	0.69824	48.7957	5.6769	25.4645	10.9192	50.2013	10.3153	64.0279	9.28424	53.8409
	4.86136	39.5665	0.53176	69.9911	0.79574	31.0845	1.10045	10.2287	1.24798	41.0075	0.45723	33.9346	1.24096	29.5361	10.773	19.9036	10.2179	59.944	10.1311	0.81171	0.21811	29.137	0.13637	75.094	9.90475	35.8353	11.2404	46.1806	10.6148	44.2499	8.84082	74.2215
	5.19387	25.3207	0.33806	70.3414	5.97823	24.3838	4.4659	9.06355	0.07143	40.8019	0.50056	30.7192	0.15747	25.1263	6.21529	10.4744	6.17534	63.9899	0.99523	63.8961	0.9417	40.3268	4.67526	64.5489	10.7392	34.5043	10.2686	34.9049	9.48148	55.831	15.1763	3.92627
	4.41578	29.1772	5.15077	54.2552	9.98092	0.57342	11.1375	5.65592	1.04983	56.0956	1.18618	55.2678	1.14374	39.5766	6.00304	1.24909	0.0418	24.1187	0.46252	39.1784	0.23227	70.394	9.62241	23.8842	8.86792	28.8896	8.92878	38.7892	11.1842	70.587	10.631	68.8333
	4.04402	54.4033	10.9834	11.1801	11.2352	24.617	9.48076	29.2181	0.60787	55.5451	0.77776	39.8348	1.13602	45.3887	5.70261	15.9072	0.71338	39.8337	0.38045	28.8885	5.7986	14.0151	8.76519	4.43761	11.1069	20.4356	9.71415	45.8924	10.4371	60.2702	9.84856	71.1532
	5.80727	58.7762	9.10404	0.04298	10.2015	14.4825	9.84717	14.7457	0.90674	51.1319	0.34989	40.8424	1.14666	49.8096	3.93909	14.5345	1.11496	45.8863	0.81617	45.0897	4.48722	61.0072	3.95347	55.7187	9.18602	20.55	9.33002	39.2678	9.29033	56.1917	9.70462	65.3382
map #2
	1.13359	19.3302	0.9371	39.9004	3.75766	54.9124	0.81018	40.9297	0.49731	39.34	0.82895	34.8444	0.01772	24.2137	0.87125	26.017	1.23187	49.7252	0.81703	36.1351	0.98461	35.8525	0.45821	0.82051	0.65612	74.8357	3.81266	49.4216	1.2004	39.5317	0.17938	45.2792
	1.00385	34.7401	0.48192	34.2612	1.09287	35.306	0.47005	39.492	0.1789	34.5406	0.77374	49.6637	5.49697	40.3336	11.1615	69.252	0.24544	38.9593	0.11104	35.8654	1.14825	34.5734	0.52337	40.9008	0.00225	46.2369	0.1784	39.4184	0.06762	34.1521	0.85276	44.4209
	0.6428	35.2729	6.16733	5.6833	0.18216	29.8756	0.53236	35.631	1.0141	34.017	0.58723	29.6365	5.20158	59.4971	5.5342	49.6512	0.54615	31.2383	1.04075	34.9205	1.01549	35.5629	1.03011	33.966	0.04988	35.1316	0.46287	19.4991	5.25469	29.2463	5.39189	60.4959
	0.1008	54.1442	0.19554	70.2401	0.44417	55.8268	0.94329	24.3779	1.09402	50.388	0.63228	35.7771	1.12893	24.7868	0.56372	24.0976	0.33139	54.3671	0.84993	70.8417	0.11732	74.7369	1.15399	28.7705	0.2539	29.9694	0.29534	63.925	9.10672	75.3856	4.2958	34.0478
	1.14216	54.1639	0.02776	35.9182	0.66565	69.0874	3.9123	20.4311	9.95552	59.9885	4.53371	0.44125	1.02275	24.8758	5.62159	39.2131	8.96231	69.2676	10.1473	70.4043	6.09803	73.8506	0.84085	34.8453	0.43583	28.9748	5.7758	9.7489	10.3883	65.1671	3.7578	10.3784
	0.45726	44.4148	0.09888	30.3079	0.75463	45.1529	1.18799	5.73385	4.43272	35.8073	0.47139	30.2598	0.28262	33.9138	6.24648	75.4026	9.32293	58.9806	9.35245	61.0064	0.70663	29.9488	1.02307	74.2345	0.13003	30.2945	0.23553	40.4147	4.4192	0.19033	0.74831	31.0808
	0.0757	44.5158	0.15157	39.5172	0.56247	34.0969	0.83363	34.9849	1.03354	36.0671	0.87881	34.1512	0.54431	30.4372	0.3537	1.02386	3.77062	19.682	0.72077	19.8682	1.00094	40.7646	0.39864	59.8809	0.08341	75.0667	0.3242	45.3664	0.77042	40.7543	0.75857	44.7782
	0.66077	64.4305	1.22833	46.0707	0.05055	24.9103	0.05882	14.592	0.41905	36.2207	0.06571	35.6172	0.4249	30.739	0.56864	34.4598	0.54314	29.2116	0.83426	39.1742	1.13316	35.5564	0.91438	35.8827	1.07923	35.1605	0.25294	34.854	0.5042	44.4001	1.17868	26.1199
	6.24042	75.6987	1.2235	49.9689	4.06996	54.9109	10.6065	40.4335	0.93495	55.6456	0.29294	34.437	0.40905	40.8393	9.71472	63.9509	5.91396	39.8384	0.8198	23.7607	0.38124	34.6742	0.30975	34.8534	0.04031	39.5003	0.0542	33.7656	0.82141	39.5089	5.61116	45.2022
	10.503	45.7617	5.87996	24.0443	5.39316	70.6324	5.50532	75.2628	8.84567	4.23788	0.4233	35.3571	0.70649	43.9423	6.20147	69.2669	11.2081	25.2759	4.36995	50.0449	0.53208	29.3997	0.96328	35.1242	0.70275	29.5304	1.18283	54.523	11.1156	34.7764	3.77583	59.5252
	9.13802	31.2352	4.8756	60.1131	4.40583	5.95635	4.00765	30.8089	4.81794	76.0509	0.07003	40.9271	0.36797	29.7504	10.2448	6.02879	9.08247	3.85542	9.7526	35.2393	1.0492	29.4844	0.1126	35.7042	0.4315	53.9882	9.85421	3.82269	5.43848	54.029	4.2491	60.0754
	10.3184	19.684	5.26613	70.866	5.50486	9.73218	0.17967	49.3744	0.56837	39.6083	1.05341	39.5056	0.49899	23.8081	4.19029	55.9023	10.3899	25.8913	4.42735	70.9899	0.72802	31.1604	0.2141	24.3239	5.79593	74.6511	5.00381	55.6192	5.82962	39.7362	3.99159	59.4135
	10.7299	11.0922	10.1707	1.09505	10.2431	21.2199	10.6559	0.78596	5.04193	0.35038	0.92238	50.2503	1.24917	29.0729	4.48343	24.9422	4.07396	29.3203	0.79732	60.43	0.43554	20.7265	5.11503	19.3264	5.46691	48.8727	5.1815	41.2344	4.65742	45.1468	6.0682	49.3997
	10.8312	19.1878	10.9496	49.4491	10.8737	55.7668	9.22281	71.1964	4.38432	45.6964	5.77696	19.9949	1.03931	74.0025	4.08956	45.8958	1.20338	35.5708	0.79164	44.0406	0.02861	29.6186	5.68473	69.4632	5.81099	44.1827	5.90911	46.0651	4.22776	48.8759	5.12112	43.7738
	10.8209	26.0214	10.5132	54.3583	10.2231	61.0973	10.9888	70.2656	5.73095	60.8404	5.15035	18.7517	4.37819	14.8299	4.82663	55.9381	1.0809	59.5998	0.80734	24.3651	0.56955	74.4705	4.34335	34.0992	4.30183	40.7939	4.69557	45.4138	6.08953	39.8162	5.2629	51.174
	9.66163	35.4111	9.53689	50.9643	9.48886	54.4884	11.0177	69.9822	4.26785	48.8145	4.17552	19.5058	6.1536	15.7091	5.43314	65.8518	0.19786	65.5093	0.04678	20.8014	4.84348	45.8999	3.77224	26.2401	4.438	28.8338	4.13025	39.949	5.97211	44.4586	5.71032	59.176
map #3
	0.57823	69.3666	8.9546	40.8823	5.46638	61.1453	1.21264	40.0868	1.01495	34.9416	0.97418	33.8096	0.92819	15.6016	0.27245	44.7341	0.25462	23.8097	0.28082	43.8919	0.47393	40.051	3.94022	69.7656	9.82553	65.3983	9.29598	23.9527	0.08082	50.5717	0.28496	36.0015
	0.61805	29.3002	0.66049	15.7753	0.50602	25.9463	0.52753	40.4027	0.15106	35.157	1.22578	26.1433	4.59205	49.1386	4.7927	0.13619	1.17562	25.9168	0.98604	39.993	0.72678	45.554	0.49929	39.9019	0.82352	30.7359	0.97125	34.1063	1.09918	43.7507	0.15299	43.7779
	0.66371	40.5175	0.48541	39.4128	0.43357	33.9831	1.146	40.6482	0.43781	40.0545	6.12972	50.4224	9.9328	55.3734	5.41409	0.67463	0.76222	40.007	0.16493	40.5226	0.13816	39.3875	1.062	40.2228	0.43561	40.22	0.08426	34.9315	0.44047	29.8275	5.66224	6.24116
	0.58745	40.7302	0.91348	43.8388	0.11513	15.1574	0.67279	29.1119	0.44274	9.63518	0.02618	25.4868	0.23823	30.0153	0.691	25.463	0.45127	40.8304	0.40205	30.2177	1.2023	15.8424	0.96501	35.8511	0.40626	29.8236	10.7345	4.10392	10.2703	1.07657	5.34111	28.8694
	0.49587	34.3928	5.47725	14.6579	0.10471	0.69465	6.01372	74.6839	3.94704	63.8273	0.31725	11.0925	0.45016	30.6129	9.47232	34.0609	10.0352	64.7188	16.1965	9.47954	0.23086	55.1784	0.28964	35.1523	0.55035	29.1296	15.5825	18.8493	10.7541	19.766	0.82503	26.1776
	0.19379	33.8848	0.71759	70.3252	0.02205	10.1692	9.52298	60.6178	0.40835	40.9584	0.41586	35.74	0.76196	48.8756	14.7563	21.163	14.7859	4.57631	5.34093	70.8951	0.72071	55.096	0.60418	15.5993	0.13801	40.876	4.98634	76.1204	0.74447	59.0826	0.65558	39.0693
	0.0853	43.8917	0.07856	31.2067	0.45555	35.9273	0.00947	24.4692	0.79245	36.1531	0.64065	36.1259	0.42817	39.2151	4.4746	63.8955	3.86017	54.4489	0.82383	45.4427	1.00604	29.63	4.0004	25.7325	0.07892	50.4684	0.4577	34.8036	0.39836	40.3336	0.06287	39.2282
	0.02977	30.6208	0.20043	35.5937	0.46617	16.1393	0.48023	24.6058	0.28242	33.8154	0.33387	35.1631	0.33622	19.8037	0.0945	14.5361	0.68585	29.0398	0.91508	36.1163	0.01892	40.6205	0.47266	38.7693	0.28905	39.6439	0.37207	40.8649	0.99662	40.2208	0.20596	25.0545
	0.1135	26.1668	0.79423	30.1485	5.31619	18.8253	0.35568	30.8454	0.26216	9.84336	1.03779	25.2034	5.9292	69.2673	1.01347	74.2199	0.41959	0.58105	0.32753	34.9205	0.46409	35.3537	0.15507	40.4093	0.93781	35.4351	0.45078	26.0753	0.82205	34.1953	1.1231	69.2491
	0.7058	68.7713	4.50157	14.4362	5.21612	64.7414	4.21601	69.732	0.86352	30.8308	0.87562	15.4489	5.62522	63.7872	9.10562	1.17336	5.77174	58.8679	0.41545	0.10992	0.75749	29.6461	1.18666	34.2965	0.52729	30.1223	5.92423	20.5971	4.00808	66.1786	5.59678	33.7846
	5.4478	14.9638	3.8368	9.0361	3.94156	10.2696	4.33366	44.105	0.07543	51.0757	0.29226	15.4747	4.33606	54.2671	3.84342	70.4084	10.0181	14.9645	0.90424	66.1638	0.64922	29.3667	0.44067	20.6483	5.21547	15.8061	6.06709	70.3439	3.79734	44.2109	3.81685	36.0875
	4.96117	10.737	0.10791	69.9855	0.18572	10.9794	0.93571	25.3329	0.5193	59.4792	0.63625	25.5109	5.68653	0.80663	10.7655	0.61557	10.7513	0.32427	0.67125	39.7027	0.117	30.0014	0.10143	74.6129	4.47858	50.5088	6.0852	25.2354	5.23273	45.5968	4.68161	49.8832
	5.02344	16.0718	4.87697	5.34359	4.89841	15.1344	1.14692	40.7555	0.42878	9.25082	1.21353	15.6579	0.16878	60.3855	5.33685	25.5858	5.96832	65.4148	0.94831	20.5343	0.13193	25.3525	5.37224	50.4459	3.89707	29.3099	4.16995	26.0713	5.03808	45.4334	5.4195	48.9537
	4.31268	59.4605	11.0344	0.67725	9.37155	20.4407	5.37123	35.5092	0.84276	45.5682	1.20141	25.2094	1.05219	38.9792	0.1364	11.077	0.75137	30.0633	0.93315	25.6218	4.53667	0.78206	6.20099	30.5321	5.81412	25.4581	5.4735	30.0772	4.22213	34.9825	5.14885	40.8207
	9.25717	0.06937	10.7695	24.6378	10.1194	40.5436	9.25628	0.35939	1.24978	40.0329	0.17457	43.7676	0.98118	55.833	0.68791	45.7203	0.31593	19.1308	0.36935	15.3627	6.07984	18.9833	5.59694	8.88817	5.6429	19.9087	3.86251	30.8551	4.16178	29.0377	4.4289	49.536
	10.2652	10.4437	11.2191	21.2331	10.6438	34.4376	6.13503	64.7777	0.70844	45.3228	1.21283	48.8582	0.79934	54.2512	5.54839	0.14283	0.86373	14.7245	0.84388	50.621	5.20965	4.15143	5.0721	4.90668	4.69886	18.9831	4.39786	24.5896	4.68778	29.1156	4.54192	39.4531
map #4
	5.33433	35.7493	9.27129	25.9906	10.6143	60.091	1.17491	10.1622	0.70578	35.8944	0.905	39.5333	0.43254	40.85	0.01867	18.8798	0.69505	44.8167	0.5501	44.5838	0.33265	60.737	8.84673	45.5667	15.9317	14.4645	15.3921	19.3297	0.30488	18.9378	1.16689	35.2749
	0.29071	23.8264	0.89391	20.2589	0.8696	10.0115	1.23022	41.0477	0.22324	35.5809	0.87224	30.7881	1.02401	35.6949	5.64281	49.763	0.50475	30.1637	0.21184	39.6123	0.51058	44.1522	1.24622	30.155	0.11621	25.1271	0.48634	26.0687	1.11053	46.0082	0.26027	56.0655
	0.95763	34.602	1.15817	60.0959	0.59307	29.2031	0.18438	38.9954	0.49195	45.7003	5.0924	30.6727	15.3474	35.9829	3.90173	34.1894	0.20917	30.5995	0.98239	38.8146	0.90609	39.8102	0.66142	45.0611	0.6362	44.1745	0.43182	30.2966	1.23288	40.6006	1.22934	34.0705
	0.34854	49.2277	0.53599	9.19467	1.21712	38.7925	1.15051	25.7608	0.89948	30.1656	0.63528	35.0488	0.21476	14.2268	0.0086	23.8773	1.10976	14.588	0.32726	30.9799	0.43349	45.4632	0.48936	35.7496	0.40151	35.0498	0.42066	76.0854	9.36619	25.028	10.6008	34.3854
	0.86396	45.0954	6.02534	0.37323	1.08831	31.0693	5.21925	0.99559	4.66719	69.4396	0.58476	44.3163	1.2467	35.9825	4.88374	10.196	14.539	1.23504	11.2097	76.1614	5.41566	35.5654	0.41489	35.0569	0.56661	30.546	10.695	43.9527	9.30395	64.2599	0.31025	35.563
	0.83591	28.7972	4.25529	4.92273	0.30401	9.60098	8.90963	45.6533	4.75666	25.4357	0.12769	18.8786	0.48126	51.1636	11.0787	74.6951	15.2942	0.15633	15.8264	41.1442	1.06124	5.97006	0.15612	44.2359	0.69637	35.5144	10.2419	35.2157	6.17124	5.20436	1.0005	34.1665
	0.99477	49.1156	0.42891	25.3496	0.31891	34.1572	0.2762	35.7499	0.25052	25.6378	0.51197	30.35	0.96279	49.2741	9.95089	29.0325	9.08092	68.91	1.05176	15.3174	0.22167	45.3465	0.89139	70.6589	1.1904	65.7038	1.08896	30.5979	0.61595	35.5481	0.48378	40.6833
	0.61804	34.546	0.02608	50.6827	0.18204	36.1346	0.82107	31.0181	0.63055	34.4654	0.31853	39.9071	0.9264	30.1235	1.17377	24.8554	0.22741	14.0274	0.75037	39.1574	1.15781	39.4318	0.67467	54.6464	0.91414	36.2465	0.0338	44.7196	0.62537	49.6619	0.25236	41.0658
	0.01132	65.273	1.23798	15.2193	0.69366	30.393	0.07079	50.8144	1.15608	39.5343	0.74271	29.4629	3.78724	1.01463	0.42819	59.5139	1.20494	49.1555	0.14003	30.6669	0.45314	40.5363	0.10055	41.0482	1.22236	41.0815	0.09619	41.0123	0.28387	10.2575	0.1508	45.8646
	4.46201	20.4083	0.25565	75.3912	9.52484	14.5791	9.22049	4.00171	0.53359	39.6371	0.0894	26.2271	3.82045	25.5238	11.0129	20.9146	4.04792	16.1382	0.14775	40.9394	0.91238	29.6379	0.32787	40.9114	1.19752	33.9421	0.30821	39.123	8.83524	20.7056	4.56811	70.7937
	4.18405	50.4403	5.939	30.6429	4.32406	24.6474	4.65791	9.41861	0.40674	73.9674	0.1211	19.8867	3.82259	30.3427	8.89865	0.82701	10.4617	30.1364	3.76509	34.4702	0.30847	24.1162	1.06367	39.9019	0.32401	40.8114	10.0938	35.7938	4.90095	68.7851	3.76246	54.1656
	4.66485	40.5455	4.14856	0.55307	0.36235	4.46801	0.44517	59.1385	0.28084	55.9893	0.96942	19.734	5.43864	4.38054	6.12497	75.3117	9.26737	0.97586	5.16462	14.4358	1.07209	29.1461	1.1262	15.4522	10.7044	15.7684	4.41263	55.9898	5.26997	43.786	4.61007	65.0842
	5.31941	19.8668	0.77776	69.1121	1.18707	70.8344	0.39975	55.2906	0.49061	18.9731	0.05381	30.8132	0.65982	51.1191	4.58387	64.7244	9.12603	24.5843	0.1342	10.1257	0.84895	24.0427	4.74638	60.8285	4.2125	45.002	4.06579	40.9116	5.66661	65.1609	4.72392	69.9753
	5.96726	46.0126	4.99597	70.0731	11.0243	10.1965	5.68946	35.4035	0.07586	54.2994	0.25647	29.2107	0.75623	45.905	0.93588	30.3639	0.1567	10.2815	0.59371	34.5082	1.14258	40.8388	4.67327	70.4034	5.9893	39.4353	6.24475	40.8359	5.72836	55.3915	5.10918	59.7167
	5.80558	75.2383	10.7041	16.2192	10.7206	35.8823	9.96403	15.9344	0.41538	59.2633	0.01411	38.828	0.81894	49.4106	0.44375	55.7347	0.45461	35.3769	0.65665	24.9435	6.09105	9.35276	4.27278	19.4312	5.68954	24.5785	5.25769	44.21	3.96865	49.5223	4.3272	56.023
	11.0922	13.8297	10.2341	28.8595	9.81226	40.054	10.8508	15.3126	0.61199	56.0117	0.66825	45.1567	0.99288	49.6702	4.59433	0.29714	1.03276	19.6887	0.78155	20.7763	5.55812	55.4367	6.03495	5.8024	5.12181	28.7889	3.98672	40.0369	6.13121	45.8576	6.08753	61.1835
