# Supplementary material for: Memristor-based storage system with convolutional autoencoder-based image compression network
Source: Nat Commun. 2024 Feb 7;15:1132. doi: 10.1038/s41467-024-45312-0 (PMC10850548; doi:10.1038/s41467-024-45312-0)
Supplement: Supplementary file 3 — Source data [file 41467_2024_45312_MOESM3_ESM.zip › Source Data File/Figure 5/Figure 5a.xlsx]

## Sheet: Fig. 5a
	Top5 accuracy
original dataset	0.9142
reconstructed dataset	0.9136
