# Supplementary material for: Memristor-based storage system with convolutional autoencoder-based image compression network
Source: Nat Commun. 2024 Feb 7;15:1132. doi: 10.1038/s41467-024-45312-0 (PMC10850548; doi:10.1038/s41467-024-45312-0)
Supplement: Supplementary file 3 — Source data [file 41467_2024_45312_MOESM3_ESM.zip › Source Data File/Figure 5/Figure 5b.xlsx]

## Sheet: Fig. 5b
		area(mm2)
CPU-based		7.2807
near-storage in-memory	2-layer & 4-bit	2.42
	4-layer & 4-bit	1.277
	6-layer & 4-bit	0.695
	2-layer & 8-bit	1.277
	4-layer & 8-bit	0.696
	6-layer & 8-bit	0.405
