# Supplementary material for: Memristor-based storage system with convolutional autoencoder-based image compression network
Source: Nat Commun. 2024 Feb 7;15:1132. doi: 10.1038/s41467-024-45312-0 (PMC10850548; doi:10.1038/s41467-024-45312-0)
Supplement: Supplementary file 3 — Source data [file 41467_2024_45312_MOESM3_ESM.zip › Source Data File/Figure 5/Figure 5c.xlsx]

## Sheet: Fig. 5c
	PSNR
σ	2-layer	4-layer	6-layer
0.01	35.2425	32.9013	29.3271
0.03	33.1831	30.4988	27.5182
0.05	30.7732	28.1967	25.4066
0.07	28.8381	26.0805	23.6916
0.09	27.1393	24.2028	21.9594
0.11	25.7692	22.5962	20.6977
0.13	24.1662	21.3333	19.2688
0.15	23.1665	19.9984	18.3347
