# Supplementary material for: Memristor-based storage system with convolutional autoencoder-based image compression network
Source: Nat Commun. 2024 Feb 7;15:1132. doi: 10.1038/s41467-024-45312-0 (PMC10850548; doi:10.1038/s41467-024-45312-0)
Supplement: Supplementary file 3 — Source data [file 41467_2024_45312_MOESM3_ESM.zip › Source Data File/Figure 5/Figure 5d.xlsx]

## Sheet: Fig. 5d
		latency (s)
		encode	decode
CPU-based	JPEG	535.98	245.73
	PNG	2072.07	344.28
	AE	1066.87	1028.09
	CAE	2267.26	1061.15
GPU-based	CAE	124.8	124.8
ASIC-based	CAE	124.8	124.8
non-near-storage in-memory	CAE	124.8	124.8
near-storage in-memory	CAE	22.14	11.71
