# Supplementary material for: Memristor-based storage system with convolutional autoencoder-based image compression network
Source: Nat Commun. 2024 Feb 7;15:1132. doi: 10.1038/s41467-024-45312-0 (PMC10850548; doi:10.1038/s41467-024-45312-0)
Supplement: Supplementary file 3 — Source data [file 41467_2024_45312_MOESM3_ESM.zip › Source Data File/Figure 5/Figure 5e.xlsx]

## Sheet: Fig. 5e
		energy (J)
		encode	decode
CPU-based	JPEG	4097.73	1763.7
	PNG	16381.7	3731.23
	AE	43628.4	42047.5
	CAE	93434.4	44063.2
GPU-based	CAE	1901.67	1976.85
ASIC-based	CAE	635.41	635.18
non-near-storage in-memory	CAE	635.13	635.08
near-storage in-memory	CAE	20.79	9.78
